# Supplementary material for: An ultraconserved snoRNA-like element in long noncoding RNA CRNDE promotes ribosome biogenesis and cell proliferation
Source: bioRxiv. 2024 Jul 24:2024.07.23.604857. Preprint. [Version 1] doi: 10.1101/2024.07.23.604857 (PMC11291168; doi:10.1101/2024.07.23.604857)
Supplement: Supplement 2 [file media-2.xlsx]

## Sheet: Noncoding RNA candidates in RCC
gene_id	gene_name	biotype	logFC	PValue	FDR	Tumor.mean	Tumor.median	Normal.mean	Normal.median
ENSG00000228742	RP5-884M6.1	lincRNA	6.3531	1.69633e-25	4.11965e-24	108.38	10.5	16.25	0
ENSG00000251320	CTC-327F10.4	antisense	5.35338	2.16907e-22	4.29211e-21	64.693	8	2.783	0
ENSG00000260877	RP11-211G23.2	lincRNA	5.22451	3.94247e-31	1.35043e-29	68.51	19.5	10.933	0
ENSG00000230432	AC114803.3	antisense	4.96264	4.29148e-38	2.13658e-36	86.792	29	14.333	0
ENSG00000236064	RP6-191P20.4	antisense	4.83159	5.45491e-38	2.71157e-36	58.536	24.5	8.45	0
ENSG00000204362	RP11-380J14.1	lincRNA	4.78415	3.98207e-27	1.07126e-25	285.052	108.5	85.483	1.5
ENSG00000233532	LINC00460	lincRNA	4.68188	9.1628e-22	1.74271e-20	75.526	25	18.233	0
ENSG00000248362	CTC-327F10.5	antisense	4.62941	4.625e-16	5.97012e-15	37.193	5	1.517	0
ENSG00000225383	SFTA1P	lincRNA	4.45073	1.34037e-21	2.52442e-20	63.307	17	188.483	0
ENSG00000248323	LUCAT1	lincRNA	4.43183	3.80699e-33	1.45509e-31	249.24	111	34.167	2.5
ENSG00000266976	AC079466.1	lincRNA	4.36719	1.99028e-12	1.90464e-11	2049.52	16	4.467	1
ENSG00000231881	RP5-1120P11.3	lincRNA	4.13604	1.52444e-30	5.0532e-29	27.62	13	3.717	0
ENSG00000249407	IL20RB-AS1	antisense	3.79026	2.47961e-16	3.27242e-15	137.328	16	20.733	1
ENSG00000232679	RP11-400N13.3	lincRNA	3.76549	3.29423e-12	3.09985e-11	31.708	2	1.467	0
ENSG00000232825	RP5-896L10.1	antisense	3.65601	5.64944e-14	6.14834e-13	54.943	6	6.7	0
ENSG00000225378	AC015977.6	antisense	3.63963	3.6598e-26	9.24783e-25	10.839	5	1.267	0
ENSG00000214145	LINC00887	lincRNA	3.62562	8.83811e-33	3.31245e-31	1159.37	834.5	187.417	24
ENSG00000260757	RP11-120K18.2	sense_overlapping	3.62006	1.86349e-33	7.18922e-32	9.906	4	0.883	0
ENSG00000251093	RP11-414H23.3	lincRNA	3.56806	2.23743e-16	2.96324e-15	11.052	3	1.55	0
ENSG00000251144	CTD-2532K18.2	lincRNA	3.56782	3.0045e-14	3.3348e-13	6.484	1	0.917	0
ENSG00000233542	RP11-547D24.1	antisense	3.44427	1.6877e-19	2.76979e-18	14.214	7	1.25	0
ENSG00000224149	RP11-510C10.3	antisense	3.40782	9.75904e-11	8.10626e-10	41.104	1	1.767	0
ENSG00000233589	RP4-694A7.2	antisense	3.38203	7.86854e-26	1.94959e-24	49.042	17	13.8	1
ENSG00000258667	HIF1A-AS2	lincRNA	3.37955	8.99027e-46	6.58015e-44	95.943	67	20.383	3
ENSG00000225742	RP11-513G11.4	lincRNA	3.36204	4.23742e-25	1.00419e-23	16.083	7	1.983	0
ENSG00000236453	AC003092.1	lincRNA	3.34027	5.41037e-10	4.2215e-09	214.125	6	33.55	0
ENSG00000229654	RP1-60O19.2	lincRNA	3.31507	1.60228e-24	3.65301e-23	53.021	10	1.167	0
ENSG00000233491	AC010091.1	lincRNA	3.29704	6.96424e-14	7.52396e-13	104.703	9	34.317	0
ENSG00000228271	RP11-513G11.2	lincRNA	3.2762	3.22958e-34	1.29994e-32	59.521	37	8.633	2
ENSG00000261298	RP11-309M7.1	lincRNA	3.265	5.07643e-19	8.05913e-18	74.677	19	4.633	1
ENSG00000237517	DGCR5	antisense	3.24948	3.13003e-35	1.34216e-33	2644.91	1406.5	354.75	87.5
ENSG00000263443	RP11-973F15.2	lincRNA	3.19136	5.23757e-15	6.17273e-14	14.188	3.5	2.367	0
ENSG00000261121	RP11-496D24.2	lincRNA	3.15493	5.59245e-17	7.73145e-16	8.458	2	0.567	0
ENSG00000272027	RP11-529E15.1	lincRNA	3.15384	1.57236e-23	3.34749e-22	108.417	41	10.067	3
ENSG00000236318	AC019117.1	lincRNA	3.13304	6.92116e-11	5.82884e-10	618.245	46.5	30.883	4
ENSG00000247095	MIR210HG	lincRNA	3.11442	1.97033e-66	3.53421e-64	969.802	735.5	152.717	63.5
ENSG00000253766	RP11-804N13.1	antisense	3.09375	5.57117e-16	7.14656e-15	6.984	1	0.85	0
ENSG00000240498	CDKN2B-AS1	antisense	3.0655	1.26113e-33	4.91161e-32	34.188	25	8.15	2
ENSG00000237686	RP5-1120P11.1	antisense	3.0365	7.03897e-41	4.10834e-39	570.562	336	71.517	34
ENSG00000259631	RP11-557C18.4	lincRNA	3.00802	3.27108e-16	4.2718e-15	4.865	2	0.333	0
ENSG00000228162	AC097713.3	lincRNA	2.96897	1.3876e-15	1.72205e-14	3.38	1	0.133	0
ENSG00000240032	RP11-274H2.3	antisense	2.93854	1.36929e-35	5.98438e-34	67.984	38	11.217	3
ENSG00000227496	RP11-145A3.1	antisense	2.92249	8.91419e-20	1.49101e-18	7.896	3	1.017	0
ENSG00000259172	RP11-299G20.2	antisense	2.91976	8.76617e-31	2.95502e-29	2832.28	1552	544.05	121
ENSG00000257067	AP000797.4	lincRNA	2.90948	4.92505e-19	7.82661e-18	12.37	5	1.5	0
ENSG00000248693	CTD-2023M8.1	lincRNA	2.89554	7.65048e-30	2.43946e-28	9.146	6	1.267	0
ENSG00000255364	RP11-94A24.1	lincRNA	2.89405	1.25957e-09	9.50525e-09	17.818	1	0.7	0
ENSG00000261175	CTD-2015G9.2	lincRNA	2.88971	3.34257e-28	9.54889e-27	61.484	41.5	10.717	3
ENSG00000243144	RP11-115N4.1	lincRNA	2.88325	8.90948e-22	1.69554e-20	130.943	61.5	29.383	4
ENSG00000228417	RP11-549L6.3	antisense	2.88139	5.18306e-41	3.03906e-39	80.917	55.5	11.2	4.5
ENSG00000243479	MNX1-AS1	antisense	2.86656	8.72949e-14	9.35647e-13	7.745	1	2.833	0
ENSG00000245688	CTB-26E19.1	sense_intronic	2.86295	1.67826e-17	2.40042e-16	5.656	2	0.567	0
ENSG00000272071	RP11-332J15.4	lincRNA	2.83158	7.44248e-15	8.68453e-14	2.724	1	0.35	0
ENSG00000229953	RP11-284F21.7	antisense	2.82088	3.27167e-31	1.12916e-29	132.917	89	22.15	7
ENSG00000258188	RP11-146E13.4	lincRNA	2.81346	7.59311e-14	8.16872e-13	4.599	1	0.4	0
ENSG00000253395	KB-1460A1.1	lincRNA	2.77365	3.24769e-29	9.90437e-28	14.474	9	3.583	1
ENSG00000248174	RP11-148L24.1	lincRNA	2.74721	2.44995e-11	2.14234e-10	14.495	2	2.1	0
ENSG00000230131	RP11-282I1.1	lincRNA	2.74586	3.36171e-20	5.79019e-19	5.448	3	0.567	0
ENSG00000272405	RP11-284F21.10	antisense	2.71844	1.49478e-29	4.67042e-28	422.953	250	68.15	23.5
ENSG00000230978	LINC00160	lincRNA	2.71547	1.7127e-12	1.64967e-11	6.365	1.5	0.633	0
ENSG00000238117	AP004372.1	antisense	2.69417	3.6296e-07	2.13685e-06	22.646	1	2.283	0
ENSG00000261051	RP11-274H2.5	sense_overlapping	2.68536	4.95763e-40	2.75709e-38	213.917	129.5	37.8	15
ENSG00000273032	DGCR9	lincRNA	2.68096	4.37437e-35	1.85451e-33	439.276	239.5	49.217	27
ENSG00000272870	RP11-798M19.6	antisense	2.66452	2.67078e-58	3.52106e-56	266.677	222.5	44.967	26
ENSG00000229588	RP11-479J7.2	lincRNA	2.65142	2.97024e-09	2.16675e-08	4.068	1	0.5	0
ENSG00000258897	EGLN3-AS1	antisense	2.64035	1.21529e-11	1.08796e-10	3.339	1	0.533	0
ENSG00000235385	GS1-600G8.5	lincRNA	2.63177	1.28527e-09	9.68887e-09	99.099	5	131.267	0
ENSG00000272068	RP11-284F21.9	lincRNA	2.60437	2.72007e-25	6.53607e-24	137.276	70	17.233	7
ENSG00000260907	AC008088.4	lincRNA	2.60226	3.7955e-17	5.31178e-16	5.87	3	0.883	0
ENSG00000241135	LINC00881	lincRNA	2.58293	7.8712e-17	1.07858e-15	13.302	4	0.967	0
ENSG00000272114	RP1-261G23.7	antisense	2.57665	2.528e-39	1.34708e-37	4370.01	3442.5	776.783	378.5
ENSG00000243415	RP11-274H2.2	antisense	2.56877	9.47386e-26	2.33643e-24	34.724	19	6.4	2
ENSG00000236717	RP11-100G15.10	lincRNA	2.5662	4.70857e-15	5.56783e-14	3.974	2	0.8	0
ENSG00000269729	AC006262.4	lincRNA	2.53833	1.63498e-08	1.11122e-07	6.99	1	0.55	0
ENSG00000256268	RP11-221N13.3	lincRNA	2.53171	6.18219e-10	4.7996e-09	9.281	2	4.083	0
ENSG00000228294	BMS1P17	lincRNA	2.52438	3.1599e-33	1.21067e-31	48.214	23	6.717	3
ENSG00000256195	RP11-64D24.4	antisense	2.51408	8.14935e-24	1.76386e-22	10.583	6	1.5	0
ENSG00000185433	LINC00158	lincRNA	2.51159	6.95755e-15	8.14105e-14	8.438	3.5	0.933	0
ENSG00000259218	LINC00928	lincRNA	2.51128	2.08126e-09	1.53834e-08	4.5	1	0.633	0
ENSG00000256128	LINC00944	lincRNA	2.48549	1.59159e-24	3.63254e-23	84.573	53	19.367	5
ENSG00000255966	RP5-940J5.3	antisense	2.45743	1.23623e-33	4.82055e-32	19.646	14	4.267	1
ENSG00000268621	AC006262.5	lincRNA	2.4469	2.49774e-08	1.66317e-07	37.385	2	1.233	0
ENSG00000236501	AC079305.11	lincRNA	2.4455	1.52957e-09	1.14439e-08	8.193	2	0.967	0
ENSG00000237614	AC073257.2	lincRNA	2.42186	2.29885e-18	3.49032e-17	18.255	12	6	1
ENSG00000265415	CTD-2510F5.4	antisense	2.41697	4.13774e-27	1.1105e-25	91.344	49	30.25	6
ENSG00000250842	CTC-806A22.1	lincRNA	2.41572	1.6617e-17	2.37726e-16	3.094	2	0.433	0
ENSG00000238042	RP11-815M8.1	lincRNA	2.37741	7.33537e-07	4.17346e-06	9.781	1	1.117	0
ENSG00000272872	LL22NC03-N14H11.1	sense_intronic	2.37065	2.68209e-25	6.44725e-24	105.245	51	13.65	7.5
ENSG00000224057	EGFR-AS1	antisense	2.37011	4.846e-24	1.06923e-22	911.047	394	142.283	61
ENSG00000255774	AP000439.3	lincRNA	2.34806	4.22832e-06	2.19739e-05	92.276	5.5	20.683	1
ENSG00000248949	RP11-661C8.2	lincRNA	2.34171	2.22197e-10	1.7894e-09	5.458	1	0.767	0
ENSG00000237525	AC012668.2	lincRNA	2.33667	1.10364e-16	1.49589e-15	4.188	2	0.583	0
ENSG00000255847	RP11-167N4.2	antisense	2.33474	2.84648e-21	5.24922e-20	204.219	128	27.967	13
ENSG00000253214	RP11-1149M10.2	lincRNA	2.3314	7.05654e-16	8.97063e-15	20.818	8.5	2.6	0.5
ENSG00000242147	RP13-463N16.6	lincRNA	2.32493	2.27984e-18	3.46476e-17	8.333	4	1.75	1
ENSG00000268746	CTD-2571L23.8	lincRNA	2.31943	1.05615e-17	1.5302e-16	4.51	3	0.817	0
ENSG00000261434	CTD-2083E4.7	sense_overlapping	2.31571	1.40493e-11	1.25156e-10	15.63	2.5	1.233	1
ENSG00000227145	IL21-AS1	antisense	2.3103	8.62711e-09	6.02422e-08	16.88	2	1.85	0
ENSG00000236908	RP5-1063M23.2	lincRNA	2.3062	2.96242e-21	5.45827e-20	24.365	10	5.7	2
ENSG00000237862	RP1-63G5.7	lincRNA	2.30582	4.17189e-07	2.43763e-06	6.818	1	2.117	0
ENSG00000229672	RP11-184A2.3	antisense	2.30162	9.14132e-15	1.05893e-13	3.406	2	0.633	0
ENSG00000234427	RP3-413H6.2	lincRNA	2.30123	7.69794e-13	7.64953e-12	6.13	2	0.65	0
ENSG00000232335	RP11-435D7.3	antisense	2.28954	5.42103e-23	1.11605e-21	18.104	11.5	4.517	2
ENSG00000267650	CTD-2553C6.1	antisense	2.28168	8.85606e-16	1.11779e-14	66.302	36	10.633	6
ENSG00000235770	LINC00607	lincRNA	2.27914	1.84474e-24	4.18331e-23	28.078	18	4.333	3
ENSG00000246211	RP11-632K5.3	lincRNA	2.2659	4.702e-13	4.74801e-12	32.615	6	3.35	1
ENSG00000204528	PSORS1C3	sense_intronic	2.26199	1.41824e-48	1.19774e-46	455.396	217	97.1	38.5
ENSG00000254760	CTD-2616J11.3	antisense	2.25859	6.31752e-09	4.46929e-08	100.536	47.5	18.05	9
ENSG00000255146	RP11-659P15.1	lincRNA	2.24815	1.89204e-12	1.815e-11	10.292	5	2.217	0
ENSG00000236591	RP11-162J8.3	antisense	2.24613	1.39169e-11	1.24046e-10	3.911	1	0.617	0
ENSG00000237471	AC073115.6	lincRNA	2.24503	2.47622e-07	1.48516e-06	35.411	3	1	0
ENSG00000243574	RP11-264K23.1	lincRNA	2.24084	1.51172e-08	1.03009e-07	4.755	1	0.45	0
ENSG00000254027	RP11-363E6.3	antisense	2.23876	1.14525e-30	3.82813e-29	251.406	154	69.3	24
ENSG00000253737	KB-1460A1.3	lincRNA	2.23619	1.68006e-09	1.253e-08	1.448	1	0.233	0
ENSG00000255980	AP000439.1	lincRNA	2.23558	5.2399e-10	4.09601e-09	2.562	1	0.333	0
ENSG00000258748	CTD-2223O18.1	antisense	2.20492	6.84928e-12	6.25382e-11	4.396	2	1.05	0
ENSG00000229628	AC073115.7	lincRNA	2.20492	2.81896e-11	2.45223e-10	48.13	6	2.033	1
ENSG00000237927	RP3-393E18.2	lincRNA	2.20084	8.2155e-23	1.67351e-21	28.802	13	5.017	3
ENSG00000253490	AC145110.1	lincRNA	2.18694	3.06063e-08	2.0196e-07	4.76	2	0.817	0
ENSG00000253553	RP11-586K2.1	antisense	2.17858	5.68389e-06	2.90453e-05	62.047	2	1.633	0
ENSG00000266999	AC015849.16	lincRNA	2.17652	7.28021e-17	1.00039e-15	14.495	8	3.2	1
ENSG00000261646	RP11-489G11.3	lincRNA	2.17464	1.87154e-20	3.27671e-19	4.974	3	0.983	0
ENSG00000261292	RP11-389G6.3	sense_overlapping	2.17393	3.46226e-09	2.51072e-08	11.052	4	1.467	0
ENSG00000255441	CTD-2616J11.2	antisense	2.16379	3.79777e-08	2.48261e-07	207.948	97	38.533	17
ENSG00000273445	RP11-1399P15.1	antisense	2.16347	9.77696e-18	1.42139e-16	86.771	46	13.65	6.5
ENSG00000226994	AC012593.1	lincRNA	2.1522	1.42287e-16	1.9139e-15	5.016	2	0.683	0
ENSG00000238266	LINC00707	lincRNA	2.14586	1.19892e-13	1.27006e-12	158.635	61.5	100.483	6
ENSG00000262358	CTD-3195I5.4	antisense	2.14207	5.07793e-08	3.27672e-07	8.599	3	1.15	0
ENSG00000251365	RP11-332J15.3	lincRNA	2.12079	3.97261e-13	4.04095e-12	4.984	3	1.5	0
ENSG00000254639	CTD-2589M5.5	lincRNA	2.1044	4.19443e-11	3.59425e-10	5.557	3	2.183	0
ENSG00000255308	RP11-428C19.4	antisense	2.10273	1.28432e-12	1.25144e-11	7.615	4	2.517	0
ENSG00000233593	RP4-665J23.1	lincRNA	2.10158	8.50437e-34	3.33662e-32	129.323	82.5	28.4	16
ENSG00000237595	RP11-112L6.3	lincRNA	2.09781	3.38499e-26	8.58065e-25	12.625	8	3.233	1
ENSG00000223784	RP11-554I8.2	lincRNA	2.09607	2.8947e-15	3.48706e-14	96.255	40	25.95	6
ENSG00000258910	RP11-19E11.1	lincRNA	2.09059	3.19174e-07	1.89167e-06	10.172	1	5.333	0
ENSG00000234961	RP11-124N14.3	antisense	2.07554	1.80404e-46	1.36594e-44	38039.1	26492	8261.27	4736.5
ENSG00000265168	RP11-192H23.5	antisense	2.07503	9.60523e-23	1.94601e-21	663.193	451	125.917	62
ENSG00000229124	VIM-AS1	antisense	2.07054	3.9898e-41	2.35022e-39	40149.9	26324	8570.67	4479
ENSG00000232053	AC009784.3	lincRNA	2.06102	9.31153e-10	7.11118e-09	10.62	3	1.517	0
ENSG00000235884	LINC00941	lincRNA	2.04999	7.62858e-11	6.39607e-10	83.292	14	23.083	3
ENSG00000267123	CTD-2357A8.3	lincRNA	2.04905	1.20773e-08	8.30684e-08	19.422	4	3.5	1
ENSG00000227053	RP11-395B7.4	antisense	2.04606	1.83394e-14	2.06836e-13	70.703	28	12.25	5
ENSG00000234883	MIR155HG	lincRNA	2.03797	4.04764e-22	7.87238e-21	177.38	106	37.733	21
ENSG00000231156	AC093702.1	lincRNA	2.03036	1.83595e-09	1.36527e-08	4.964	1	2.133	0
ENSG00000266411	RP11-180P8.3	lincRNA	2.02796	1.41881e-10	1.1632e-09	2.359	1	0.45	0
ENSG00000251191	LINC00589	lincRNA	2.02517	3.52236e-09	2.55227e-08	2.417	1	0.717	0
ENSG00000225269	LINC00705	lincRNA	2.01127	1.45404e-07	8.94231e-07	5.469	1	1.517	0
ENSG00000231298	LINC00704	lincRNA	2.00344	1.52677e-09	1.14269e-08	44.526	6	26.45	1
ENSG00000254337	RP11-865I6.2	lincRNA	2.00195	3.24917e-05	0.000150078	3.562	1	0.317	0
ENSG00000231652	RP11-553A21.3	antisense	2.00137	5.90297e-24	1.29347e-22	58.688	41.5	12.767	6
ENSG00000231528	FAM225A	lincRNA	2.00131	3.23923e-17	4.54829e-16	17.307	10	5.567	2
ENSG00000256196	RP11-881M11.4	antisense	1.99818	1.66595e-15	2.0515e-14	12.453	5	2.783	1
ENSG00000272788	RP11-674N23.4	sense_intronic	1.99048	9.01397e-14	9.65163e-13	10.823	4	1.433	1
ENSG00000256894	RP11-283G6.3	antisense	1.98791	1.45673e-22	2.91058e-21	90.703	60	18.133	9.5
ENSG00000269985	RP1-232P20.1	antisense	1.97857	1.69253e-11	1.49938e-10	74.469	44.5	12.1	5
ENSG00000267013	CTD-2171N6.1	lincRNA	1.97842	1.09193e-10	9.03113e-10	40.302	11	22.933	3
ENSG00000258725	PRC1-AS1	antisense	1.97712	3.38312e-29	1.03124e-27	253.115	150	77.267	30.5
ENSG00000250049	RP11-348J24.2	lincRNA	1.96342	2.46235e-07	1.47753e-06	23.823	4	2.35	1
ENSG00000236497	RP11-66A2.2	lincRNA	1.9623	5.03138e-09	3.59255e-08	1.906	1	0.267	0
ENSG00000273001	RP11-118K6.3	lincRNA	1.95708	8.5459e-42	5.20744e-40	78.568	56	16.6	13
ENSG00000253852	CTB-140J7.2	antisense	1.95568	4.48593e-13	4.53486e-12	7.922	2.5	1.15	1
ENSG00000231236	AP001604.3	lincRNA	1.95265	6.07509e-06	3.0945e-05	3.182	1	0.333	0
ENSG00000267874	CTD-2527I21.9	sense_intronic	1.94441	2.53081e-14	2.82528e-13	3.87	2	0.8	0
ENSG00000236790	LINC00299	lincRNA	1.94263	7.23733e-19	1.13538e-17	29.318	16.5	5.033	3.5
ENSG00000237234	RP1-142L7.5	antisense	1.92924	4.85322e-14	5.31633e-13	245.698	147.5	58.7	21
ENSG00000235029	MNX1-AS2	antisense	1.92508	6.79367e-09	4.7923e-08	4.198	1	0.7	0
ENSG00000269926	RP11-442H21.2	antisense	1.92314	3.59225e-34	1.44227e-32	13471.8	10473	3589.35	1988.5
ENSG00000226578	RP11-258F22.1	lincRNA	1.92212	4.96816e-34	1.976e-32	26.932	19.5	5.617	4
ENSG00000269927	RP6-91H8.3	lincRNA	1.91926	2.66247e-11	2.32212e-10	18.802	7.5	5.567	1
ENSG00000231764	DLX6-AS1	antisense	1.91839	1.02407e-09	7.79458e-09	11.292	6	2.683	1
ENSG00000230943	RP11-367G18.1	lincRNA	1.91326	1.25916e-11	1.12596e-10	9.115	4	5.983	1
ENSG00000271590	RP11-181E10.3	lincRNA	1.91284	2.75155e-22	5.40606e-21	13.411	11	3.517	2
ENSG00000248125	CTB-73N10.1	lincRNA	1.90542	2.39417e-09	1.76023e-08	1.292	1	0.2	0
ENSG00000228952	RP11-567G11.1	lincRNA	1.90457	3.32702e-11	2.87417e-10	27.651	13	5.033	2.5
ENSG00000249417	RP11-438D8.2	antisense	1.89764	1.0135e-18	1.57484e-17	7.286	5	1.767	1
ENSG00000226472	RP11-551L14.4	lincRNA	1.89679	5.31049e-12	4.90152e-11	22.635	3	2.583	1
ENSG00000260423	RP13-735L24.1	lincRNA	1.89294	2.17388e-18	3.30926e-17	17.948	9	4.85	3
ENSG00000230177	RP5-1112D6.4	antisense	1.89031	2.81244e-22	5.51889e-21	239.458	144.5	53.05	35
ENSG00000272312	RP11-239L20.6	lincRNA	1.89029	3.122e-11	2.70623e-10	2.703	2	0.65	0
ENSG00000257310	RP11-496I2.2	lincRNA	1.86888	7.99587e-08	5.05162e-07	2.297	1	0.35	0
ENSG00000234147	RP3-460G2.2	lincRNA	1.86581	7.9288e-09	5.55731e-08	14.401	5	3.083	1
ENSG00000237836	PHKA2-AS1	antisense	1.85563	4.39168e-41	2.58456e-39	1191.75	990	345.117	209.5
ENSG00000226965	AC003088.1	lincRNA	1.85135	6.69441e-10	5.18336e-09	1.865	1	0.333	0
ENSG00000236366	RP11-440G9.1	lincRNA	1.85064	1.78813e-06	9.71775e-06	10.667	2	1.75	0
ENSG00000227598	RP1-167A14.2	antisense	1.85009	1.59589e-24	3.64105e-23	11.885	8	3.083	2
ENSG00000250081	CTD-2116N20.1	lincRNA	1.84883	9.50335e-10	7.25072e-09	3.12	2	0.983	0
ENSG00000253983	RP1-16A9.1	antisense	1.82715	1.58504e-07	9.71141e-07	3.057	1	0.55	0
ENSG00000260936	FTO-IT1	sense_intronic	1.82651	9.64393e-20	1.60674e-18	32.057	15.5	7.75	4
ENSG00000273009	RP11-352G9.1	lincRNA	1.82442	1.92537e-15	2.35592e-14	20.693	8	3.483	2
ENSG00000253632	RP11-486M23.1	lincRNA	1.82415	2.08371e-08	1.39992e-07	3.802	2	0.867	0
ENSG00000258086	RP11-753H16.5	antisense	1.82126	8.51339e-21	1.52706e-19	263.589	190.5	82	32
ENSG00000259514	RP11-685G9.2	antisense	1.818	8.70292e-06	4.3458e-05	3.557	1	0.483	0
ENSG00000231054	AC009236.2	lincRNA	1.81531	1.32003e-05	6.43858e-05	3.953	1	3.4	0
ENSG00000261537	RP11-319G9.5	sense_intronic	1.80065	4.77041e-09	3.41271e-08	2.24	1	0.517	0
ENSG00000231483	RP11-336A10.5	lincRNA	1.79398	5.2741e-20	8.96287e-19	12.979	9	3.533	2
ENSG00000267118	CTB-91J4.1	antisense	1.79108	5.59657e-20	9.49062e-19	4.807	4	1.35	1
ENSG00000227869	RP11-807H17.1	lincRNA	1.77737	5.90014e-09	4.18844e-08	1639.29	970.5	299.917	177.5
ENSG00000230115	TPRG1-AS2	antisense	1.77214	1.75573e-14	1.98227e-13	9.224	4	1.367	1
ENSG00000203446	AC004988.1	antisense	1.77022	4.60578e-06	2.38015e-05	11.208	3	1.483	0
ENSG00000256897	RP11-17G12.2	antisense	1.7653	6.39505e-24	1.39697e-22	6.839	5	2.05	1
ENSG00000251459	RP11-319E12.2	lincRNA	1.76511	3.74268e-09	2.70391e-08	5.396	2	0.75	0
ENSG00000260466	RP4-536B24.2	antisense	1.76413	1.32452e-14	1.51475e-13	333.911	157.5	117.85	28
ENSG00000226155	AC124944.3	antisense	1.7627	4.72645e-17	6.55699e-16	21.646	9	4.467	3
ENSG00000232725	U52111.14	antisense	1.76198	8.92151e-16	1.12561e-14	13.88	6	4.783	2
ENSG00000233038	AC011899.9	antisense	1.76031	2.81738e-05	0.00013118	72.589	41.5	20.417	12
ENSG00000246100	LINC00900	lincRNA	1.75939	3.50947e-15	4.19352e-14	76.193	46	15.317	10
ENSG00000227200	RP11-121A14.3	sense_intronic	1.75825	1.06838e-12	1.04825e-11	3.885	2	1.183	0
ENSG00000257681	RP11-341G23.4	antisense	1.75506	2.81759e-19	4.54678e-18	72.609	35	19.7	9
ENSG00000189238	LINC00943	lincRNA	1.75385	1.11648e-15	1.39428e-14	29.552	15.5	9.4	3
ENSG00000270607	RP11-359E10.1	lincRNA	1.74936	4.12884e-16	5.34483e-15	141.776	59.5	29.95	11
ENSG00000269974	RP11-932O9.10	lincRNA	1.74883	1.87355e-16	2.4969e-15	7.979	5	2.283	1
ENSG00000255462	RP11-483L5.1	antisense	1.74379	4.96102e-14	5.42602e-13	60.927	33	17.517	7.5
ENSG00000228718	RP11-145H9.3	lincRNA	1.74239	6.86823e-07	3.921e-06	3.547	2	0.717	0
ENSG00000258745	RP11-218E20.5	antisense	1.74214	4.6499e-42	2.88027e-40	373.016	280.5	109.983	66.5
ENSG00000256006	AC084117.3	sense_intronic	1.73403	6.87653e-18	1.01173e-16	23.911	13.5	6.6	3
ENSG00000227589	RP5-1092A11.5	antisense	1.72953	1.89256e-06	1.02607e-05	7.87	2	1.633	0
ENSG00000246334	PRR7-AS1	antisense	1.72874	7.34078e-20	1.23596e-18	36.167	21	11.65	5
ENSG00000239462	CTD-2021J15.1	antisense	1.71515	5.89663e-08	3.78012e-07	4.422	2	1.067	0
ENSG00000270120	RP11-327F22.6	sense_intronic	1.70939	2.97258e-07	1.76918e-06	3.172	2	0.767	0
ENSG00000245694	CRNDE	lincRNA	1.70838	3.22008e-29	9.82488e-28	573.823	431.5	169.467	99
ENSG00000226751	AF127936.5	lincRNA	1.7071	6.47303e-07	3.70802e-06	13.307	7	3.7	2
ENSG00000272144	CTD-2035E11.5	lincRNA	1.70541	4.05617e-23	8.39404e-22	28.453	22	9.65	6
ENSG00000247199	RP11-373N22.3	antisense	1.69664	1.21361e-15	1.51083e-14	132.807	54	48.383	13
ENSG00000261253	AC137932.6	antisense	1.69612	8.02232e-20	1.34664e-18	11.729	8	3.333	2
ENSG00000253736	RP11-779O18.3	antisense	1.69609	2.07037e-14	2.32636e-13	5.078	3	1.333	1
ENSG00000213994	RP11-414H17.5	antisense	1.69413	8.999e-20	1.50401e-18	7.672	5	2.067	1
ENSG00000268186	CTC-241F20.4	lincRNA	1.69159	7.83368e-05	0.000344255	12.932	1	3.25	0
ENSG00000271127	LL22NC03-N64E9.1	sense_intronic	1.68213	6.93857e-10	5.36654e-09	2.833	1	0.917	0
ENSG00000231039	RP11-445P17.3	lincRNA	1.68173	7.13042e-08	4.53228e-07	2.104	1	0.4	0
ENSG00000250041	CTD-2003C8.2	lincRNA	1.68046	2.97463e-05	0.000138018	1.698	1	1.083	0
ENSG00000229656	RP11-462L8.1	lincRNA	1.67646	2.40904e-11	2.1083e-10	44.615	13	8.367	3
ENSG00000229867	STEAP3-AS1	antisense	1.67165	5.02567e-14	5.49484e-13	677.927	221.5	79.933	44
ENSG00000268658	LINC00664	lincRNA	1.67064	6.61859e-11	5.58584e-10	55.411	14.5	12.2	4
ENSG00000260585	RP13-192B19.2	lincRNA	1.66925	1.09647e-07	6.82971e-07	3.104	1	1	0
ENSG00000232892	RP11-267N12.1	antisense	1.66423	2.59672e-05	0.000121528	2.797	1	0.45	0
ENSG00000205837	LINC00487	lincRNA	1.66252	7.08022e-07	4.0384e-06	11.615	7	3.467	2
ENSG00000255136	CTD-2562J17.4	lincRNA	1.66241	4.56127e-09	3.27081e-08	11	3	1.55	1
ENSG00000227006	RP5-956O18.2	antisense	1.66002	2.999e-16	3.92937e-15	7.307	5	2.317	1
ENSG00000256540	RP11-598F7.6	lincRNA	1.65999	2.40698e-09	1.76924e-08	51.745	28	9.517	6.5
ENSG00000237813	AC002066.1	antisense	1.65366	8.69007e-14	9.31578e-13	9.938	7	3.917	1
ENSG00000271119	CTD-2012J19.3	lincRNA	1.6533	1.47743e-29	4.61849e-28	57.828	37.5	15.45	10
ENSG00000272425	RP11-363E6.4	lincRNA	1.64847	1.00152e-14	1.15533e-13	5.406	4	1.65	1
ENSG00000225684	FAM225B	lincRNA	1.6374	7.01059e-12	6.39652e-11	14.901	7	5.983	2
ENSG00000235897	TM4SF19-AS1	antisense	1.63609	7.53089e-19	1.17998e-17	115.714	32	16.3	12.5
ENSG00000230316	FEZF1-AS1	antisense	1.63038	3.73855e-06	1.95708e-05	20.245	2	1.917	1
ENSG00000273073	RP11-109E12.1	lincRNA	1.62238	2.14987e-15	2.61654e-14	7.156	4	1.917	1
ENSG00000237286	AC004906.3	antisense	1.62119	2.87451e-10	2.29575e-09	121.375	53	41.2	10
ENSG00000229162	RP11-84D1.1	antisense	1.62116	2.58427e-07	1.54791e-06	3.641	2	1.083	0
ENSG00000254545	RP11-84A19.3	antisense	1.62091	2.72282e-05	0.000127	10.984	2	2.167	1
ENSG00000272908	RP11-121A8.1	lincRNA	1.62083	3.41986e-12	3.21379e-11	31.625	21	8.717	5
ENSG00000188660	LINC00319	lincRNA	1.61833	1.60199e-12	1.54678e-11	30.432	8	9.633	2
ENSG00000226780	RP11-38J22.3	antisense	1.61454	3.36205e-10	2.67306e-09	34.521	10.5	10.217	3
ENSG00000267737	AC061992.2	lincRNA	1.61332	1.19539e-19	1.98124e-18	17	12	5.233	3
ENSG00000248996	RP11-1334A24.6	antisense	1.61154	2.34948e-17	3.33054e-16	49.036	37.5	15.05	10
ENSG00000272236	XXbac-BPG170G13.32	lincRNA	1.61112	1.26633e-11	1.13221e-10	3.391	2	0.883	1
ENSG00000254756	RP11-867G23.12	antisense	1.60904	5.53921e-20	9.40087e-19	77.427	39.5	30.9	10
ENSG00000233521	RP5-1172A22.1	lincRNA	1.60037	7.88351e-06	3.96023e-05	34.859	8	5.283	1
ENSG00000227533	SLC2A1-AS1	lincRNA	1.59834	1.60559e-24	3.65792e-23	70.922	52	25.55	12.5
ENSG00000215068	AC025171.1	antisense	1.59515	8.49051e-37	3.94635e-35	132.396	114.5	44.9	28
ENSG00000267150	RP11-411B10.2	antisense	1.58933	4.23147e-12	3.94102e-11	2.87	2	0.8	0
ENSG00000253317	RP11-142A23.1	lincRNA	1.58887	1.80703e-13	1.88695e-12	8.776	5	2.383	1
ENSG00000247416	RP11-629G13.1	antisense	1.58752	2.28503e-05	0.000107861	31.927	5	5.783	1
ENSG00000228016	RAPGEF4-AS1	antisense	1.58721	6.68689e-08	4.26227e-07	2.245	1	0.55	0
ENSG00000225783	MIAT	lincRNA	1.5848	2.3493e-07	1.41289e-06	673.448	191	114.2	55
ENSG00000181123	RP4-539M6.14	antisense	1.58196	5.47528e-12	5.0507e-11	14.823	5	2.85	2
ENSG00000267201	AC005624.2	lincRNA	1.58138	4.36473e-08	2.83431e-07	3.172	1	0.967	0
ENSG00000261049	RP11-357N13.1	antisense	1.56869	4.0404e-07	2.36645e-06	1.396	1	0.367	0
ENSG00000273350	RP4-539M6.20	sense_intronic	1.56654	6.45297e-16	8.23128e-15	9.01	7	2.733	2
ENSG00000236499	LINC00896	lincRNA	1.56609	6.1963e-09	4.38646e-08	16.646	5	2.733	2
ENSG00000261266	CTD-2196E14.5	antisense	1.55806	9.62925e-09	6.6866e-08	2.771	1	1.433	0
ENSG00000254833	RP11-50B3.2	lincRNA	1.55726	2.39571e-07	1.43971e-06	2.698	1	0.65	0
ENSG00000227487	NCAM1-AS1	antisense	1.55682	4.35728e-06	2.26035e-05	110.073	17	15.667	4
ENSG00000267112	RP11-839G9.1	antisense	1.55545	1.71109e-10	1.39367e-09	33.854	17	11.85	4.5
ENSG00000272366	RP11-573G6.10	lincRNA	1.55527	4.69863e-07	2.72938e-06	1.13	1	0.283	0
ENSG00000230479	AP000695.6	antisense	1.54168	2.36324e-14	2.64146e-13	50.01	29.5	19.4	5
ENSG00000249835	VCAN-AS1	antisense	1.53922	4.62868e-08	2.99868e-07	1897.12	1094.5	590.6	174
ENSG00000269968	RP5-940J5.9	antisense	1.53636	1.30767e-31	4.5954e-30	92470.8	63465	28937.5	20333
ENSG00000258919	RP11-1029J19.4	lincRNA	1.53523	6.56428e-05	0.00029161	3.297	1	1.017	0
ENSG00000257886	RP11-61E11.1	antisense	1.53469	3.84752e-08	2.51307e-07	11.745	4	2.317	1
ENSG00000222032	AC112721.2	lincRNA	1.53465	0.000368979	0.00146198	6.896	1	0.833	0
ENSG00000256482	RP11-625L16.3	antisense	1.52941	2.44715e-08	1.63101e-07	33.359	16.5	14.25	5
ENSG00000263847	RP11-143J12.3	antisense	1.52683	5.57427e-16	7.14909e-15	19.344	12	4.833	4
ENSG00000235204	RP11-121A14.2	antisense	1.51022	1.04643e-17	1.51646e-16	12.88	7	4.117	2
ENSG00000229751	RP11-142M10.2	antisense	1.50969	7.80606e-06	3.92441e-05	2.703	1	0.533	0
ENSG00000250770	RP5-1063M23.1	lincRNA	1.50233	6.7337e-09	4.75262e-08	18.161	6	5.933	2
ENSG00000260949	KB-1836B5.1	sense_overlapping	1.50192	1.74118e-11	1.54098e-10	6.406	3	1.9	1
ENSG00000229647	AC007879.7	lincRNA	1.50074	3.04418e-11	2.64129e-10	24.573	9	5.05	3
ENSG00000223834	RP11-472N13.2	lincRNA	1.50052	3.90065e-09	2.8142e-08	3.052	2	0.933	0
ENSG00000267649	CTD-2587H24.10	lincRNA	1.49975	3.78797e-12	3.54559e-11	8.901	5	3	2
ENSG00000268889	CTD-2616J11.14	lincRNA	1.49938	2.30532e-08	1.54133e-07	1.458	1	0.433	0
ENSG00000273287	CTA-268H5.14	lincRNA	1.49521	3.41548e-07	2.01601e-06	2.766	2	0.867	0
ENSG00000256050	RP11-982M15.6	lincRNA	1.49108	2.70808e-13	2.78763e-12	8.318	5	2.817	1
ENSG00000260261	RP11-480A16.1	lincRNA	1.48951	8.13014e-23	1.65771e-21	284.63	151.5	71.583	48.5
ENSG00000234142	RP11-276E17.2	lincRNA	1.48866	7.46043e-06	3.76045e-05	1.422	1	0.65	0
ENSG00000231794	AC009542.2	antisense	1.48864	4.61028e-16	5.95233e-15	13.505	10	4.65	2.5
ENSG00000223511	RP13-297E16.4	lincRNA	1.48787	9.05658e-07	5.09629e-06	16.073	9	4.933	2
ENSG00000237609	AF064858.10	lincRNA	1.48683	0.000419326	0.00164641	16.464	1.5	1.2	1
ENSG00000255970	RP11-43N5.1	lincRNA	1.48283	8.22842e-09	5.75592e-08	3.906	2	1.3	1
ENSG00000249406	RP11-893F2.5	lincRNA	1.48236	0.00021878	0.000899081	2.49	1	0.7	0
ENSG00000249526	CTB-35F21.1	lincRNA	1.47922	6.1585e-08	3.94165e-07	5.807	2	1.667	1
ENSG00000226484	RP11-87M18.2	antisense	1.47873	6.53068e-05	0.000290239	6.786	1	1.75	0.5
ENSG00000267892	CTD-2540F13.2	antisense	1.47424	5.07955e-19	8.06207e-18	296.964	205	82.333	59.5
ENSG00000231964	RP11-67C2.2	antisense	1.46947	3.25825e-12	3.06871e-11	19.229	10	5.083	3
ENSG00000230839	RP5-968J1.1	lincRNA	1.46585	1.78604e-10	1.45267e-09	5.62	3	1.717	1
ENSG00000237292	RP11-540K16.1	lincRNA	1.46534	1.8528e-05	8.85743e-05	1.406	1	0.65	0
ENSG00000181800	CELF2-AS1	antisense	1.4563	1.79768e-05	8.61331e-05	26.125	14.5	8.867	4.5
ENSG00000228639	AC005152.3	lincRNA	1.45274	3.59626e-05	0.000165128	1.536	1	0.467	0
ENSG00000270661	RP1-142L7.9	lincRNA	1.44881	8.1574e-06	4.08878e-05	4.24	2	1.183	0
ENSG00000197989	SNHG12	antisense	1.44352	1.05927e-23	2.27875e-22	994.057	627.5	288.733	204.5
ENSG00000249001	RP11-742B18.1	antisense	1.441	0.000299449	0.00120257	9.703	1	1.483	1
ENSG00000271788	CTD-2201E18.5	lincRNA	1.43892	2.04913e-13	2.13032e-12	9.365	5	3.017	2
ENSG00000227230	RP11-261C10.5	antisense	1.43843	1.07766e-30	3.60599e-29	78.365	59	27.533	17.5
ENSG00000262831	RP11-498C9.2	antisense	1.43318	1.11188e-32	4.14043e-31	17272.2	11637	5272.12	4053
ENSG00000226791	AC109826.1	lincRNA	1.42815	2.12692e-06	1.14563e-05	30.688	21	8.983	5.5
ENSG00000185186	LINC00313	lincRNA	1.42803	5.07022e-12	4.68791e-11	82.948	23.5	15.067	7.5
ENSG00000253832	CTD-2168K21.1	lincRNA	1.42206	1.97166e-05	9.3932e-05	1.766	1	0.467	0
ENSG00000227438	AP001471.1	antisense	1.41884	4.60673e-07	2.67942e-06	2.953	1	0.8	0
ENSG00000228470	RP11-176D17.3	sense_overlapping	1.41382	2.16078e-08	1.44904e-07	4.396	2	1.15	1
ENSG00000189149	CRYM-AS1	lincRNA	1.41096	4.20279e-21	7.65506e-20	13.318	10.5	5.25	3
ENSG00000255750	RP11-283G6.5	antisense	1.41053	4.07327e-15	4.83996e-14	508.953	359	163.45	90
ENSG00000254251	RP11-662G23.1	antisense	1.40512	3.71993e-05	0.000170524	2.266	1	0.933	0
ENSG00000236269	ENO1-IT1	sense_intronic	1.40422	7.90754e-17	1.08309e-15	19.464	12	7.1	3
ENSG00000261762	RP11-650L12.2	antisense	1.39963	4.53186e-11	3.87037e-10	35.328	15	12.7	4.5
ENSG00000250274	CTB-114C7.4	lincRNA	1.39671	0.000449676	0.00175507	2.771	1	1.083	0
ENSG00000223725	AC007879.5	antisense	1.39636	4.23484e-14	4.65496e-13	16.833	8	4.817	3
ENSG00000224843	LINC00240	lincRNA	1.39431	1.84396e-21	3.44335e-20	136.698	107.5	39.5	29.5
ENSG00000271387	RP11-382D12.2	lincRNA	1.39084	1.28022e-09	9.65657e-09	8.599	5	2.667	2
ENSG00000243243	AC073130.3	antisense	1.38904	1.88105e-14	2.11887e-13	8.031	6	2.933	1
ENSG00000251131	CTD-2035E11.3	antisense	1.38697	5.02254e-15	5.92699e-14	12.656	10	5.017	3
ENSG00000250155	CTD-2353F22.1	antisense	1.38415	4.45579e-06	2.3077e-05	11.604	8	4.267	3
ENSG00000224167	RP3-522D1.1	lincRNA	1.38289	2.4756e-06	1.32492e-05	10.161	4	4.6	1.5
ENSG00000230499	AC108463.1	lincRNA	1.38048	3.2107e-20	5.53909e-19	24.312	18	9.183	5
ENSG00000249628	LINC00942	lincRNA	1.37989	0.000204256	0.000843314	223.708	7	11.067	3
ENSG00000273002	RP11-336K24.12	antisense	1.37877	3.55614e-16	4.63266e-15	32.062	23	11.533	7.5
ENSG00000232719	RP11-13J8.1	lincRNA	1.37522	4.04154e-13	4.1078e-12	4.552	3	1.767	1
ENSG00000241544	RP11-6F2.5	lincRNA	1.37489	8.5945e-09	6.0021e-08	13.37	5.5	3.683	2
ENSG00000271857	RP1-244F24.1	antisense	1.37422	1.48428e-10	1.21521e-09	23.781	14	7.533	5.5
ENSG00000231728	LL0XNC01-116E7.2	antisense	1.37402	1.5777e-14	1.79207e-13	15.016	9	5.683	3
ENSG00000245522	RP11-540A21.2	lincRNA	1.37353	1.17427e-13	1.24478e-12	50.615	26.5	41.15	8.5
ENSG00000234174	AC016683.5	antisense	1.36974	2.25675e-06	1.21248e-05	9.135	5.5	3.167	1.5
ENSG00000255882	RP11-290C10.1	antisense	1.35907	3.93429e-13	4.00517e-12	62.594	38	21.6	12
ENSG00000253968	CTB-32H22.1	lincRNA	1.35719	0.000694659	0.00262562	2.573	1	0.867	0
ENSG00000234546	RP3-510D11.2	lincRNA	1.35668	1.59374e-28	4.65098e-27	46.807	37	18.083	12
ENSG00000260779	RP11-856M7.1	antisense	1.35564	0.000237438	0.000970123	3.885	1	0.517	0
ENSG00000228109	MFI2-AS1	antisense	1.35276	5.72094e-15	6.72623e-14	232.271	93	60.783	36
ENSG00000255443	RP1-68D18.4	antisense	1.34826	3.16838e-11	2.74382e-10	787.885	348.5	228.817	108
ENSG00000205662	RP11-706O15.7	lincRNA	1.34264	3.04538e-06	1.61372e-05	12.318	1	5.4	0
ENSG00000228221	LINC00578	lincRNA	1.34097	9.92374e-07	5.56164e-06	7.693	4	1.95	1
ENSG00000238160	AC116366.5	antisense	1.33845	6.55308e-08	4.18117e-07	3.391	2	1.383	1
ENSG00000269859	CTD-2537I9.16	antisense	1.33675	2.54664e-05	0.000119395	1.938	1	1.117	0
ENSG00000267607	CTD-2369P2.8	antisense	1.33481	5.33148e-19	8.4493e-18	2087.22	1445	732.65	408
ENSG00000260997	RP4-647J21.1	sense_overlapping	1.33154	8.02072e-06	4.02344e-05	129.646	23	13.367	7
ENSG00000261838	RP11-303E16.6	antisense	1.32962	1.40446e-06	7.74165e-06	2.656	1	0.8	0
ENSG00000233885	YEATS2-AS1	antisense	1.32639	1.70666e-41	1.0301e-39	468.885	364	169.983	114
ENSG00000180712	RP11-290F5.2	lincRNA	1.32359	1.31366e-09	9.89354e-09	9.323	5	2.983	2
ENSG00000253931	RP11-909N17.2	antisense	1.31759	0.000494699	0.0019174	13.615	1	1.683	0
ENSG00000225216	AC007362.3	antisense	1.31744	3.73349e-11	3.2118e-10	132.667	94.5	48.45	20
ENSG00000269072	CTD-3187F8.14	antisense	1.31671	0.000599971	0.00229276	48.964	35	17.467	11
ENSG00000270116	AP001429.1	sense_intronic	1.31669	1.24983e-10	1.02957e-09	3.427	2	1.217	1
ENSG00000249584	RP11-478P10.1	lincRNA	1.31151	0.00199168	0.00695193	3.562	1	1.45	0
ENSG00000237721	AF064858.11	lincRNA	1.30979	2.25289e-05	0.00010643	32.599	7	3.583	3
ENSG00000269707	RP11-13J10.1	sense_overlapping	1.30806	2.77037e-14	3.08407e-13	99.026	75.5	34.8	21
ENSG00000179141	MTUS2-AS1	antisense	1.30695	0.000363232	0.00144037	3.286	1	1.2	0
ENSG00000249345	RP11-575F12.1	lincRNA	1.3059	0.000278053	0.00112388	1.589	1	0.433	0
ENSG00000232259	RP11-4C20.3	lincRNA	1.30523	1.05221e-10	8.71172e-10	3.401	3	1.367	1
ENSG00000270055	CTD-3092A11.2	sense_intronic	1.30436	1.15148e-38	5.93706e-37	498.495	364.5	183.933	150
ENSG00000257556	RP11-44N21.1	lincRNA	1.30145	3.56447e-22	6.95175e-21	59.651	50	24.2	15.5
ENSG00000253476	RP11-395I14.2	lincRNA	1.29679	3.07018e-17	4.31662e-16	17.375	13	6.517	4.5
ENSG00000146666	LINC00525	antisense	1.29617	7.20746e-06	3.64101e-05	6.208	3	2.117	1
ENSG00000251387	CTB-35F21.3	lincRNA	1.29565	0.000117277	0.000502176	3.094	1	0.683	0
ENSG00000258736	RP11-982M15.7	lincRNA	1.29236	1.71631e-05	8.24327e-05	1.656	1	0.583	0
ENSG00000260792	RP11-982M15.8	lincRNA	1.29096	2.29343e-08	1.5337e-07	5.135	3	1.983	1
ENSG00000234997	AC016745.3	antisense	1.29031	1.90373e-05	9.08793e-05	2.573	1	1.133	0
ENSG00000230257	NFE4	antisense	1.29012	0.000555564	0.00213511	46.552	2	1.2	1
ENSG00000188477	AC003003.5	sense_intronic	1.2888	0.000219576	0.000902061	2.146	1	0.783	0
ENSG00000204044	RP11-465L10.10	antisense	1.28717	0.000112286	0.000482328	433.917	84	66.15	36
ENSG00000261716	RP11-196G18.22	sense_overlapping	1.28397	1.15579e-29	3.64525e-28	438.516	291.5	165.067	121
ENSG00000265334	CTD-2349P21.11	antisense	1.28265	6.30003e-12	5.77219e-11	9.25	6	3.85	2
ENSG00000204261	TAPSAR1	lincRNA	1.28107	2.01034e-25	4.85815e-24	2197.23	1719.5	842.7	739.5
ENSG00000271270	TMCC1-AS1	antisense	1.28004	1.27446e-25	3.1201e-24	140.193	101.5	51.083	38.5
ENSG00000226598	AC017060.1	lincRNA	1.27938	9.07274e-07	5.10493e-06	14.865	6	6.167	2
ENSG00000235979	AC004448.5	lincRNA	1.27771	0.000450017	0.0017563	1.495	1	0.467	0
ENSG00000250541	RP11-302F12.10	antisense	1.27639	0.000188762	0.000783303	1.365	1	0.433	0
ENSG00000269720	CTD-2521M24.5	lincRNA	1.27603	8.40883e-07	4.74857e-06	6.536	2.5	2.217	1
ENSG00000238133	MLK7-AS1	antisense	1.27535	1.0161e-18	1.5781e-17	205.875	160	80.317	48.5
ENSG00000272689	RP4-539M6.21	sense_intronic	1.27125	6.27598e-12	5.75264e-11	5.745	4	2.117	2
ENSG00000254340	RP11-10A14.3	antisense	1.27094	6.18155e-14	6.71138e-13	264.932	163.5	91.283	44
ENSG00000232093	RP11-307C12.11	antisense	1.2704	9.27451e-17	1.26434e-15	25.51	16	9.9	7
ENSG00000241593	RP11-520D19.2	lincRNA	1.26934	7.18897e-07	4.09566e-06	6.526	3	1.883	1
ENSG00000235499	AC073046.25	lincRNA	1.2688	9.69572e-20	1.6141e-18	28.182	22	12.1	7
ENSG00000258334	RP11-161H23.9	antisense	1.26812	8.2172e-10	6.31407e-09	66.99	21	16.1	7.5
ENSG00000186056	MATN1-AS1	antisense	1.26703	2.36065e-28	6.81102e-27	106.891	81.5	42.783	31
ENSG00000229116	RP11-20J15.3	antisense	1.26651	3.66e-06	1.91849e-05	53.146	11.5	6.017	4
ENSG00000225675	RP4-784A16.5	lincRNA	1.2604	1.88541e-06	1.02237e-05	2.823	1	0.85	0
ENSG00000253372	RP11-44N11.1	sense_intronic	1.25977	2.48619e-09	1.82514e-08	5.766	4	2.317	2
ENSG00000245711	NADK2-AS1	antisense	1.25957	1.68929e-14	1.91098e-13	12.469	9	4.85	4
ENSG00000233085	XXyac-YX65C7_A.3	lincRNA	1.25898	0.000961161	0.00354867	54.047	2	1.317	1
ENSG00000232956	SNHG15	lincRNA	1.25356	2.22979e-23	4.70621e-22	870.411	602.5	325.933	223.5
ENSG00000255521	RP4-607I7.1	antisense	1.25249	1.74245e-05	8.36191e-05	5.443	2	2.567	1
ENSG00000267366	RP11-53B2.5	antisense	1.25178	1.84561e-05	8.82635e-05	2.792	1	0.883	0
ENSG00000267905	CTD-2616J11.16	antisense	1.24711	3.98201e-05	0.00018183	3.109	1	0.917	0.5
ENSG00000273451	RP4-569M23.4	sense_intronic	1.24698	1.98939e-06	1.0761e-05	4.323	2	1.483	1
ENSG00000271943	RP11-222K16.1	lincRNA	1.24372	5.96479e-11	5.05618e-10	36.01	17	8.867	6
ENSG00000256742	RP13-941N14.1	lincRNA	1.23599	7.40872e-14	7.98384e-13	17	11	6.183	4
ENSG00000232884	AF127936.3	lincRNA	1.23591	0.000313285	0.00125458	5.396	2	1.833	1
ENSG00000237481	RP4-803J11.2	antisense	1.23501	2.43764e-21	4.51356e-20	34.401	27	13.533	10
ENSG00000270022	RNU12	lincRNA	1.23474	7.87587e-06	3.9567e-05	9.151	3	3.933	1
ENSG00000256039	RP11-291B21.2	lincRNA	1.23423	0.00594365	0.0189256	22.667	4.5	5.683	2
ENSG00000224204	PHEX-AS1	antisense	1.23422	9.73454e-05	0.000422051	2.26	1	0.8	0
ENSG00000273102	AP000569.9	lincRNA	1.2337	1.90717e-10	1.54665e-09	32.203	20.5	12.583	7
ENSG00000253256	CTB-11I22.1	antisense	1.23337	4.4671e-06	2.31299e-05	2.021	1	0.767	0
ENSG00000253507	CTD-2501M5.1	lincRNA	1.2309	0.000827619	0.00309056	3.297	1	0.9	0
ENSG00000253754	RP11-35G22.1	antisense	1.22691	4.51516e-07	2.62784e-06	1.401	1	0.517	0
ENSG00000238178	RP11-431J24.2	antisense	1.22589	7.73999e-06	3.89274e-05	16.672	4	9.3	2
ENSG00000177410	ZFAS1	antisense	1.22583	1.775e-24	4.02947e-23	3286.32	2080.5	1295.27	771.5
ENSG00000229487	ALG13-AS1	antisense	1.22516	1.55733e-13	1.63452e-12	5.776	4	2.35	1
ENSG00000205663	RP11-706O15.5	lincRNA	1.22221	9.0334e-08	5.6767e-07	30.385	3	11.833	1
ENSG00000268707	RP11-247A12.7	lincRNA	1.21643	1.21334e-06	6.74598e-06	4.036	2	1.7	1
ENSG00000255395	CTD-2562J17.2	antisense	1.21584	0.00497108	0.0160649	3.594	1	0.95	0
ENSG00000254968	RP11-65M17.3	lincRNA	1.21496	9.14711e-07	5.14586e-06	2.214	1	0.75	0
ENSG00000259793	RP11-400N9.1	antisense	1.21288	3.01987e-05	0.000140055	1.703	1	0.7	0
ENSG00000263931	RP11-180P8.1	lincRNA	1.211	5.19519e-11	4.4197e-10	29.182	17	9.7	6
ENSG00000258017	RP11-386G11.10	antisense	1.2095	2.90416e-22	5.69711e-21	15242.8	11985	6369.53	4236
ENSG00000237781	RP11-54A4.2	antisense	1.20742	8.67895e-13	8.57485e-12	103.495	73	38.633	26
ENSG00000250509	CTC-573N18.1	lincRNA	1.2047	0.000220626	0.00090608	10.354	3	10.317	1
ENSG00000228620	RP3-434P1.6	antisense	1.20371	4.32995e-06	2.24727e-05	16.786	7	5	2.5
ENSG00000253557	RP11-1080G15.1	lincRNA	1.20059	9.71625e-05	0.000421428	4.083	2	1.4	1
ENSG00000249896	RP11-586D19.1	lincRNA	1.19935	0.00126503	0.00457068	2.057	1	0.733	0
ENSG00000223979	SMCR2	lincRNA	1.19892	6.04671e-06	3.08103e-05	3.37	2	1.467	0
ENSG00000261207	LA16c-361A3.3	antisense	1.1981	8.74654e-17	1.1939e-15	18.391	13	6.95	4
ENSG00000265728	RP11-883A18.3	lincRNA	1.19801	8.25467e-06	4.13526e-05	3.109	2	1.083	1
ENSG00000244349	HCG16	antisense	1.19713	4.71349e-12	4.37078e-11	10.417	7	3.867	2
ENSG00000234484	RP1-55C23.7	antisense	1.19644	2.60833e-07	1.56159e-06	45.125	26	12.317	8
ENSG00000261054	RP11-6O2.4	antisense	1.19554	4.50981e-16	5.82734e-15	440.729	341.5	180.65	133
ENSG00000231551	RP11-495P10.1	lincRNA	1.1951	4.46737e-09	3.20528e-08	4.547	3	1.983	1
ENSG00000226334	RP11-217B7.2	antisense	1.19147	9.14298e-11	7.61341e-10	6.323	4	2.667	1
ENSG00000253112	CTD-2373N4.5	antisense	1.19019	4.25811e-05	0.000193702	1.036	1	0.367	0
ENSG00000261798	RP1-118J21.25	antisense	1.18927	1.89259e-10	1.53541e-09	9.365	7	3.617	2
ENSG00000267488	AC131056.3	antisense	1.18627	4.84618e-06	2.49547e-05	11.703	5	4.5	2
ENSG00000224298	AC069363.1	antisense	1.18477	0.00153186	0.00545733	238.63	108.5	77.167	46.5
ENSG00000224745	RP11-380G5.2	sense_intronic	1.18205	9.58323e-11	7.96958e-10	7.406	5	2.883	2
ENSG00000228838	RP4-784A16.2	antisense	1.18191	3.21649e-07	1.90491e-06	20.797	8	4.883	2
ENSG00000248839	RP11-227H4.5	antisense	1.18028	9.57163e-18	1.39249e-16	14.734	11	6.433	5
ENSG00000243491	RP11-521D12.5	lincRNA	1.17856	0.000716289	0.00270288	2.677	1	0.933	0
ENSG00000260447	RP11-304L19.2	antisense	1.17855	5.91574e-09	4.19899e-08	7.104	4	2.533	2
ENSG00000234663	AC104820.2	lincRNA	1.17196	0.00104605	0.00383585	10.969	5	4.733	3
ENSG00000233261	LINC00264	lincRNA	1.17061	0.000244364	0.000996118	2.464	1	0.9	0
ENSG00000240476	LINC00973	lincRNA	1.16929	0.0276148	0.0747251	64.849	2	11.183	1
ENSG00000249375	CASC11	lincRNA	1.16878	3.57736e-07	2.10805e-06	5.547	4	2.417	1
ENSG00000225790	RP11-2L8.1	lincRNA	1.16531	2.24274e-05	0.000105982	39.109	15.5	10.65	3.5
ENSG00000261000	RP11-534L20.5	antisense	1.16124	0.000113356	0.000486629	2.661	1	0.833	0
ENSG00000273006	RP11-314C9.2	lincRNA	1.16063	0.00219418	0.00759713	3.641	1	0.55	0
ENSG00000260660	RP11-69H7.2	antisense	1.15946	2.24696e-06	1.20732e-05	2.13	1	0.933	0
ENSG00000227214	HCG15	antisense	1.15891	4.64999e-14	5.10161e-13	22.286	14	8.067	5.5
ENSG00000264520	RP4-777O23.2	lincRNA	1.15839	2.49587e-12	2.3682e-11	6.38	5	2.817	2
ENSG00000231133	HAR1B	lincRNA	1.15723	0.000121339	0.000518315	4.391	1	1.217	1
ENSG00000271811	RP1-79C4.4	lincRNA	1.15398	0.00204651	0.0071269	4.146	1	1.983	0
ENSG00000269652	CTD-2195B23.3	antisense	1.15366	8.87408e-09	6.18921e-08	145.51	74	51.85	28
ENSG00000236256	DIAPH2-AS1	antisense	1.14929	5.60016e-22	1.07898e-20	55.729	46.5	26.95	18
ENSG00000272509	RP11-347C18.5	antisense	1.1462	1.75997e-15	2.161e-14	14.068	10.5	5.817	4
ENSG00000227407	AC008746.3	antisense	1.14512	1.80223e-06	9.79103e-06	4.375	2	1.767	1
ENSG00000269191	AC005387.2	antisense	1.14507	9.81096e-15	1.13299e-13	8.646	7	3.983	3
ENSG00000233030	RP11-196G18.3	antisense	1.14059	4.70259e-06	2.42782e-05	9.052	5	3.467	2
ENSG00000237689	AC007064.24	lincRNA	1.13896	1.86248e-05	8.90035e-05	2.354	1	0.833	0
ENSG00000270001	RP11-218C14.8	lincRNA	1.13883	5.82767e-12	5.35868e-11	15.245	9	5.833	4.5
ENSG00000260228	RP11-483P21.2	antisense	1.13873	3.25935e-05	0.000150515	11.135	9	4.483	3
ENSG00000224666	RP1-50J22.4	antisense	1.134	6.59528e-08	4.20683e-07	4.182	3	1.65	1
ENSG00000223401	RP11-211G3.2	lincRNA	1.13103	3.43401e-10	2.72755e-09	39.391	29.5	15.633	10.5
ENSG00000249791	CTC-428G20.2	antisense	1.13103	7.89182e-06	3.96409e-05	1.661	1	0.6	0
ENSG00000213793	ZNF888	lincRNA	1.12895	2.53333e-15	3.06682e-14	60.797	41	24.5	15.5
ENSG00000272620	AFAP1-AS1	antisense	1.1283	5.37265e-10	4.1936e-09	456.385	143	99.833	61.5
ENSG00000245869	RP11-158I9.5	antisense	1.12822	0.000182734	0.000759923	2.891	1	1.333	1
ENSG00000265908	RP11-20B24.6	antisense	1.12818	1.56855e-06	8.58747e-06	2.479	2	0.95	1
ENSG00000272070	AC005618.6	lincRNA	1.12664	5.57802e-11	4.73463e-10	45.01	24	14.667	11
ENSG00000241481	AC159540.2	lincRNA	1.12334	3.41478e-17	4.79055e-16	267.068	161	110.133	82
ENSG00000255893	RP11-685N10.1	antisense	1.11956	7.40879e-11	6.22223e-10	10.24	6	4.867	2
ENSG00000234050	LL0XNC01-237H1.3	antisense	1.11722	9.31573e-08	5.84489e-07	2.839	2	1.183	1
ENSG00000272468	RP1-86C11.7	lincRNA	1.11622	1.60906e-06	8.79863e-06	4.448	3	1.933	1
ENSG00000263370	RP11-68I3.5	antisense	1.11569	5.09649e-08	3.28837e-07	3.047	2	1.25	0.5
ENSG00000226527	AP000289.6	lincRNA	1.11526	0.00436526	0.0142613	3.604	1	1.817	0
ENSG00000260911	RP11-196G11.2	lincRNA	1.1129	5.64522e-11	4.79039e-10	21.927	14.5	8.5	7
ENSG00000225886	RP11-288L9.4	antisense	1.11238	5.18976e-05	0.000233431	9.229	3	3.217	1
ENSG00000260186	RP11-481J2.2	lincRNA	1.11149	2.14366e-05	0.000101556	2.161	1	0.683	0
ENSG00000230542	LINC00102	lincRNA	1.11134	8.03846e-05	0.000352767	1.646	1	0.55	0
ENSG00000224468	RP11-181K3.4	antisense	1.11049	4.86477e-12	4.50711e-11	10.578	7	4.4	2
ENSG00000267243	AC005307.3	lincRNA	1.10783	0.000108966	0.00046892	8	3	3.433	1
ENSG00000272183	RP11-523H20.3	antisense	1.10696	2.26708e-13	2.34543e-12	14.453	10	6.633	4
ENSG00000258955	LINC00519	lincRNA	1.10403	5.17612e-06	2.65635e-05	5.297	2	1.317	1
ENSG00000245614	DDX11-AS1	antisense	1.10306	4.17163e-19	6.66257e-18	30.714	22.5	14.383	8
ENSG00000230606	AC159540.1	lincRNA	1.10158	7.36678e-21	1.32475e-19	857.141	619.5	354.9	277.5
ENSG00000223534	HLA-DQB1-AS1	antisense	1.10135	0.000177576	0.00074002	1866.62	1239.5	647	402
ENSG00000267121	CTD-2020K17.1	antisense	1.10026	8.47745e-06	4.24085e-05	188.943	123.5	74	49
ENSG00000270133	CTC-303L1.2	sense_intronic	1.09949	1.49162e-09	1.11743e-08	9.948	7.5	4.433	3
ENSG00000264924	RP11-799B12.2	antisense	1.09937	2.50015e-05	0.000117362	3.161	2	1.3	1
ENSG00000227076	RP11-4C20.4	sense_intronic	1.09704	5.93254e-09	4.20956e-08	5.089	4	2.383	1
ENSG00000233922	AL133493.2	lincRNA	1.09647	0.00233132	0.0080383	4.307	1	0.867	0
ENSG00000250971	RP11-696F12.1	lincRNA	1.09491	0.00227655	0.00786181	3.042	1	0.95	0
ENSG00000260868	RP11-394I13.1	lincRNA	1.0939	4.07953e-06	2.1251e-05	7.354	3	1.9	1
ENSG00000261744	RP11-21B21.4	antisense	1.09383	2.22028e-10	1.78827e-09	10.474	6	3.8	3
ENSG00000229337	AC079305.8	antisense	1.09304	4.21677e-06	2.19193e-05	2.542	1	1	0
ENSG00000260932	RP11-483P21.6	antisense	1.09257	1.15525e-07	7.17967e-07	8.182	4	2.983	2
ENSG00000233029	RP11-439A17.9	antisense	1.09116	7.90542e-05	0.00034724	5.172	3	2.2	1
ENSG00000237499	RP11-356I2.4	antisense	1.0911	3.46192e-11	2.98624e-10	93.922	80.5	41.683	27.5
ENSG00000261087	KB-1460A1.5	lincRNA	1.09092	3.22289e-18	4.85393e-17	169.5	104.5	67.15	52.5
ENSG00000272540	XXbac-BPG252P9.9	antisense	1.09083	1.15306e-19	1.91306e-18	6986.71	4647	2889.22	1709
ENSG00000228079	AC012368.1	lincRNA	1.08902	8.76565e-05	0.00038257	1.984	1	0.85	0
ENSG00000237181	AC147651.4	antisense	1.08824	6.63716e-06	3.36627e-05	40.161	30	17.083	12
ENSG00000253796	RP11-1084E5.1	antisense	1.08742	0.00138681	0.00497369	2.49	1	0.733	0
ENSG00000259755	RP11-505E24.2	antisense	1.08717	3.36661e-18	5.06081e-17	73.906	61.5	31.367	20.5
ENSG00000234571	RP5-998N21.4	lincRNA	1.0861	0.000390357	0.00154103	4.609	2	1.667	1
ENSG00000250337	LINC01021	lincRNA	1.08547	0.000396591	0.00156389	68.979	4.5	9.733	3
ENSG00000264222	RP11-757O6.1	lincRNA	1.08362	4.9063e-05	0.000221479	6.198	2	1.933	1
ENSG00000235888	AF064858.8	lincRNA	1.07816	1.93135e-05	9.21285e-05	43.875	12	7.2	5.5
ENSG00000235497	AC012506.4	lincRNA	1.07643	0.00168562	0.00596869	1.25	1	0.55	0
ENSG00000261728	RP11-307O13.1	lincRNA	1.07409	0.000485305	0.00188363	1.688	1	0.783	0
ENSG00000261644	RP11-327F22.2	antisense	1.07307	1.23807e-05	6.05552e-05	11.323	7.5	4.75	3
ENSG00000254419	RP11-261P9.4	sense_intronic	1.06677	2.75614e-13	2.83664e-12	47	30	18.6	14
ENSG00000246982	RP1-179N16.6	antisense	1.06534	2.56856e-13	2.64786e-12	45.292	28.5	16.4	13
ENSG00000236514	RP11-162G10.5	antisense	1.06383	5.35692e-20	9.10119e-19	33.177	24.5	12.55	10.5
ENSG00000259469	RP11-227D13.4	lincRNA	1.06325	0.000164764	0.000690152	1.516	1	0.567	0
ENSG00000269688	AC008982.2	sense_intronic	1.06221	1.51331e-09	1.13302e-08	10.578	7	5.1	3
ENSG00000234215	RP5-942I16.1	lincRNA	1.06155	6.49336e-07	3.71866e-06	7.24	5	2.817	2
ENSG00000234336	JAZF1-AS1	antisense	1.06119	5.85857e-15	6.88422e-14	48.901	44	24.1	14.5
ENSG00000255252	RP1-65P5.3	antisense	1.06107	1.01103e-16	1.37475e-15	1373.34	1016.5	686.25	395
ENSG00000263718	RP11-285E9.6	lincRNA	1.05783	5.66717e-06	2.89668e-05	10.323	5	4.933	2
ENSG00000224407	RP5-956O18.3	antisense	1.05589	6.78485e-18	9.98703e-17	2300.2	1499	892.217	663.5
ENSG00000230002	ALMS1-IT1	sense_intronic	1.05588	3.79423e-11	3.26096e-10	18.87	11	9.55	5
ENSG00000243629	LINC00880	lincRNA	1.05557	4.49716e-06	2.32761e-05	15.24	5	3.75	3
ENSG00000253210	RP11-809O17.1	antisense	1.05454	1.00149e-19	1.6668e-18	58.703	43	23.6	17.5
ENSG00000227528	DIAPH3-AS1	antisense	1.05402	8.30749e-05	0.000363758	14.76	6	5.75	2
ENSG00000237950	RP11-7O11.3	antisense	1.05388	6.28659e-17	8.66662e-16	27.661	23	12.833	10
ENSG00000254235	RP11-115J16.1	lincRNA	1.05386	0.000102615	0.00044327	2.771	1	1.033	1
ENSG00000248677	CTD-2044J15.1	lincRNA	1.05315	1.20882e-09	9.1418e-09	7.219	4	2.883	2
ENSG00000262663	RP11-497H17.1	lincRNA	1.05306	6.60907e-10	5.12102e-09	9.474	6	4.283	3
ENSG00000226644	RP11-128M1.1	lincRNA	1.05274	1.7e-06	9.26886e-06	13.172	8	8	3
ENSG00000225826	LINC00626	lincRNA	1.05101	0.0034146	0.0113898	201.578	5	4.7	2.5
ENSG00000240350	AC017002.1	lincRNA	1.05053	7.14209e-07	4.07077e-06	19.656	16	8.967	8
ENSG00000256325	RP11-611O2.1	antisense	1.05042	2.75552e-05	0.000128428	2.359	1	1.167	0
ENSG00000228809	RP4-705D16.3	antisense	1.04893	0.000151577	0.000638695	1.198	1	0.467	0
ENSG00000267136	RP11-53B2.3	antisense	1.0487	2.10123e-05	9.97317e-05	6.141	4	2.567	2
ENSG00000260588	RP11-930P14.2	lincRNA	1.04482	9.87342e-14	1.05347e-12	46.714	33.5	19.867	12
ENSG00000172965	MIR4435-1HG	lincRNA	1.04478	3.03004e-22	5.93125e-21	947.354	782	454	354.5
ENSG00000230155	RP3-477O4.14	antisense	1.04363	1.87581e-23	3.97225e-22	62.318	49	26.85	18.5
ENSG00000234902	AC007879.2	lincRNA	1.04247	1.17337e-06	6.53231e-06	4.75	3	2.317	1
ENSG00000234449	RP11-706O15.3	lincRNA	1.04001	3.53439e-15	4.22171e-14	146.156	65.5	44.183	18.5
ENSG00000268262	CTC-246B18.8	sense_overlapping	1.03996	1.6174e-06	8.84118e-06	3.146	2	1.433	1
ENSG00000224034	RP11-445P17.8	lincRNA	1.0393	1.3053e-06	7.23015e-06	8.464	5	2.933	2
ENSG00000237604	AP001056.1	lincRNA	1.0377	0.000123703	0.000527737	19.51	14	7.383	5
ENSG00000267141	CTB-31O20.8	antisense	1.03685	0.000181116	0.000753637	3.536	1	1.333	1
ENSG00000237424	FOXD2-AS1	antisense	1.03608	4.41208e-21	8.02479e-20	126.24	106.5	57.383	48.5
ENSG00000232623	AP000266.7	antisense	1.03522	0.00194357	0.00679677	1.656	1	0.583	0
ENSG00000266767	RP11-678G15.2	antisense	1.03498	9.79489e-05	0.000424465	11.37	5	3.333	2.5
ENSG00000236841	AC007750.5	antisense	1.03433	0.000225569	0.000924713	67.719	27.5	29.45	9.5
ENSG00000273257	RP11-177J6.1	lincRNA	1.03275	4.11706e-07	2.40803e-06	4.177	3	1.75	1
ENSG00000228028	AC069257.8	antisense	1.03166	2.69242e-07	1.60921e-06	2.693	2	1.217	1
ENSG00000269534	CTC-453G23.5	antisense	1.03164	3.93852e-27	1.06088e-25	182.156	137	80.933	58
ENSG00000269300	CTD-2529P6.3	antisense	1.03014	1.05452e-21	1.99967e-20	63.292	46.5	27.683	19.5
ENSG00000235237	RP1-151B14.6	antisense	1.02924	4.25403e-17	5.92225e-16	86.5	73	44.667	29.5
ENSG00000232909	RP3-510O8.4	antisense	1.02841	1.47469e-06	8.10775e-06	8.49	6	3.667	3
ENSG00000234084	RP3-388E23.2	antisense	1.02822	5.23941e-16	6.7332e-15	26.068	18	11.067	8.5
ENSG00000261240	RP11-304L19.4	antisense	1.0236	1.12988e-15	1.41018e-14	83.047	64	37.817	31
ENSG00000268743	CTD-2538G9.5	sense_intronic	1.02204	2.6146e-08	1.73789e-07	8.13	5	3.417	2
ENSG00000248027	CTD-2383M3.1	antisense	1.02138	9.27976e-15	1.07438e-13	58.453	42	21.733	16
ENSG00000268056	CTD-3032J10.2	antisense	1.01734	1.61853e-15	1.99464e-14	193.151	167.5	89.133	58.5
ENSG00000232855	AF131217.1	lincRNA	1.01653	1.55449e-07	9.53525e-07	16.062	12	6.05	4
ENSG00000224592	RP5-884C9.2	lincRNA	1.01461	0.000941255	0.00348183	3.536	1	0.967	0
ENSG00000271156	RP11-642C5.1	lincRNA	1.01322	0.000172366	0.000719767	6	2	2.933	1
ENSG00000232324	AC008440.10	lincRNA	1.01319	0.000263268	0.00106832	4.13	2	3	1
ENSG00000259954	IL21R-AS1	antisense	1.01308	0.00101108	0.00371679	77.203	31	28.383	17
ENSG00000237714	P4HA2-AS1	antisense	1.01229	1.16061e-14	1.33353e-13	581.891	440	234.767	169
ENSG00000250882	CTC-459M5.1	antisense	1.01209	3.16634e-05	0.000146486	1.839	1	0.8	0
ENSG00000267255	CTB-50L17.5	antisense	1.00845	9.73395e-16	1.22447e-14	43.182	29	20.217	13
ENSG00000248927	CTD-2334D19.1	lincRNA	1.00742	6.88203e-05	0.000304938	7.458	4	2.733	2
ENSG00000267501	RP11-108P20.2	lincRNA	1.0067	0.00121495	0.00440572	3.302	1	1.367	1
ENSG00000231187	RP11-38L15.3	antisense	1.00623	1.18172e-08	8.1367e-08	43.745	22	16.933	11
ENSG00000254094	AC078852.1	sense_intronic	1.00496	5.27336e-05	0.000236873	1.354	1	0.65	0
ENSG00000232082	RPS6KA2-IT1	sense_intronic	1.00446	0.00016617	0.000695552	3.208	2	1.467	1
ENSG00000261341	CTD-2568A17.1	lincRNA	1.00002	0.00131619	0.00474072	1.281	1	0.667	0
ENSG00000271380	RP11-307C12.12	antisense	0.981762	3.92999e-19	6.28893e-18	1165.88	774	488.767	402
ENSG00000257181	RP11-611O2.5	antisense	0.910895	4.88122e-19	7.76083e-18	857.99	638	426.367	302.5
ENSG00000228748	RP13-39P12.3	antisense	0.885279	9.37332e-15	1.08481e-13	978.552	682	429.483	313
ENSG00000248019	FAM13A-AS1	antisense	0.87182	3.49674e-15	4.17987e-14	1224.57	885.5	559.2	432.5
ENSG00000267199	RP11-861E21.2	antisense	0.849357	1.16751e-17	1.68579e-16	1088.12	820.5	476.6	371
ENSG00000238045	AC009133.14	antisense	0.800054	2.73412e-21	5.04639e-20	3095.71	2264	1565.05	1314
ENSG00000245904	RP11-796E2.4	antisense	0.799664	2.41544e-11	2.11333e-10	805.479	598	398.533	275
ENSG00000206337	HCP5	sense_overlapping	0.755577	8.59897e-07	4.85079e-06	1555.23	1198.5	762.683	629.5
ENSG00000258232	RP11-161H23.5	antisense	0.754139	5.68068e-09	4.03986e-08	5225.91	3569.5	2558.37	1594.5
ENSG00000249035	CTB-113P19.1	antisense	0.736469	0.000425821	0.00166934	2042.68	1403	888.033	658.5
ENSG00000272941	RP11-134L10.1	antisense	0.728024	5.68789e-19	8.9873e-18	898.656	702	450.55	396
ENSG00000246859	STARD4-AS1	antisense	0.697457	3.21524e-11	2.78213e-10	1650.37	1202.5	777.1	615
ENSG00000215039	CD27-AS1	antisense	0.696819	6.76692e-13	6.75176e-12	856.703	669.5	473.217	421.5
ENSG00000228060	RP11-69E11.8	antisense	0.691521	5.01272e-15	5.9165e-14	838.281	661	429.05	359.5
ENSG00000257764	RP11-1143G9.4	antisense	0.684531	0.125345	0.27016	2545.91	1377.5	1385.67	623
ENSG00000259952	AC009133.15	antisense	0.679333	7.27123e-14	7.84364e-13	980.427	674.5	523.367	395.5
ENSG00000213742	ZNF337-AS1	antisense	0.656399	5.70192e-17	7.88108e-16	925.63	717	553.483	461.5
ENSG00000247373	RP11-486O12.2	lincRNA	0.647062	1.12079e-09	8.50133e-09	1196.54	944	712.333	540
ENSG00000233223	AC113189.5	antisense	0.635984	4.20591e-11	3.6036e-10	793.526	708.5	432.15	384.5
ENSG00000269728	RP11-145M9.4	lincRNA	0.621949	0.00107248	0.00392484	801.854	612	444.15	344
ENSG00000268983	AC005253.4	antisense	0.570404	4.2328e-20	7.23771e-19	889.401	771.5	557.567	472
ENSG00000228262	AC073218.2	lincRNA	0.568313	0.00196892	0.00688005	1939.6	1411	1049.4	749
ENSG00000259758	CASC7	lincRNA	0.541529	1.18692e-08	8.17165e-08	1341.56	886	824.983	604
ENSG00000242086	LINC00969	lincRNA	0.528999	1.74836e-08	1.18412e-07	1375.33	962.5	793.033	534
ENSG00000224032	EPB41L4A-AS1	lincRNA	0.526248	4.35743e-08	2.82987e-07	1775.96	1361.5	1073.72	907.5
ENSG00000260276	RP11-77H9.2	antisense	0.525934	1.16689e-09	8.83419e-09	922.693	713.5	561.783	452.5
ENSG00000205885	C1RL-AS1	antisense	0.515077	9.3297e-09	6.49347e-08	1165.57	845	673.3	520
ENSG00000256364	RP11-173P15.3	antisense	0.501874	6.55212e-05	0.00029111	2990.57	2288	1887.07	1491.5
ENSG00000257550	RP11-793H13.3	antisense	0.497832	6.12643e-06	3.11891e-05	692.865	604.5	468.033	378
ENSG00000245970	KB-1208A12.3	antisense	0.487061	2.4755e-09	1.81751e-08	9612.31	7398.5	6388.83	4776
ENSG00000261505	LA16c-358B7.3	antisense	0.461828	4.8035e-15	5.67586e-14	1155.44	886.5	755.517	602.5
ENSG00000232814	COL4A2-AS1	antisense	0.45912	0.00903465	0.02766	1244.06	827.5	734.533	491.5
ENSG00000255857	PXN-AS1	antisense	0.450806	6.27107e-08	4.00766e-07	2582.15	2141	1707.72	1530
ENSG00000267257	RP11-1151B14.4	antisense	0.437412	0.0213803	0.0596544	1209.76	680.5	587.767	409.5
ENSG00000260946	RP11-407G23.3	antisense	0.426985	3.96032e-08	2.58277e-07	1207.22	906	735.233	602
ENSG00000264558	RP11-138C9.1	antisense	0.403991	2.18078e-08	1.4619e-07	906.177	696	614.833	508.5
ENSG00000264577	AC010761.8	antisense	0.402322	3.56165e-08	2.33569e-07	5769.7	4901.5	4008.92	3115
ENSG00000249249	AC010226.4	antisense	0.396903	5.36785e-05	0.000240897	701.432	596.5	488.517	429
ENSG00000263766	RP11-580I16.2	antisense	0.395358	2.21026e-07	1.3343e-06	858.193	656	563.05	501.5
ENSG00000260121	RP5-1142A6.9	antisense	0.394254	7.76383e-05	0.000341303	874.479	662	564.983	467.5
ENSG00000238258	RP11-342D11.2	antisense	0.36287	0.00208286	0.00724359	1070.41	814.5	723.083	528
ENSG00000234222	RP11-315I20.1	antisense	0.362151	4.39717e-11	3.7609e-10	924.135	778	679.75	525.5
ENSG00000267458	CTC-425F1.4	antisense	0.360972	0.000156537	0.000657635	4873.72	3702.5	3296.17	2777
ENSG00000262049	RP13-1032I1.7	antisense	0.354965	0.000114217	0.000490059	1177.29	800	758.883	689.5
ENSG00000225721	RP11-269F19.2	antisense	0.354816	0.000486802	0.00188909	1908.19	1516.5	1387.83	1037
ENSG00000259627	RP11-244F12.2	antisense	0.333814	0.00984785	0.0298269	2987.32	2066	2054.3	1427.5
ENSG00000251022	THAP9-AS1	antisense	0.333444	4.17459e-06	2.17142e-05	831.797	609	598.367	530
ENSG00000255438	CTD-2653D5.1	antisense	0.332913	0.0160734	0.0462455	872.135	727.5	541.55	438
ENSG00000259595	RP11-516C1.1	antisense	0.323727	0.00141775	0.00507635	1041.26	835	684.933	588.5
ENSG00000265784	RP1-56K13.3	antisense	0.310588	1.56881e-05	7.572e-05	1508.97	1204.5	1087.43	929
ENSG00000260336	RP11-395B7.7	sense_overlapping	0.30842	2.5553e-05	0.000119783	1497.55	1222	1076.83	937.5
ENSG00000260304	RP11-388M20.6	antisense	0.287136	0.000770034	0.00289232	1097.23	854.5	829.1	664.5
ENSG00000232220	AC008440.5	antisense	0.285802	0.0727484	0.17226	1296.52	878.5	807.267	585
ENSG00000257342	RP11-571M6.7	antisense	0.278857	1.377e-05	6.7031e-05	3892.18	3385	2884.78	2679.5
ENSG00000226137	BAIAP2-AS1	lincRNA	0.278615	0.000161683	0.000678003	1127.68	909.5	760.433	673
ENSG00000245060	LINC00847	lincRNA	0.273216	0.00156148	0.00555572	792.271	696.5	620.3	559
ENSG00000235142	RP1-60O19.1	lincRNA	0.260473	0.264558	0.48356	2930.61	2055.5	1540.42	1201.5
ENSG00000271980	CTD-2256P15.4	antisense	0.260055	0.00272868	0.00927878	1391.12	976.5	1047.78	770
ENSG00000258377	RP11-649E7.5	antisense	0.246996	0.000513081	0.0019837	1041.1	884.5	790.35	680
ENSG00000215424	MCM3AP-AS1	antisense	0.23728	1.49338e-05	7.23313e-05	1074.2	911	851.767	778
ENSG00000228830	RP4-781K5.2	antisense	0.232411	0.000459562	0.00179135	1895.67	1557.5	1481.88	1344
ENSG00000272173	U47924.31	antisense	0.221717	0.00636274	0.0201478	1347.33	1086.5	1095.47	825
ENSG00000244151	RP11-148K1.12	antisense	0.200999	0.0256082	0.069919	1574.54	1126	1119.88	984.5
ENSG00000255114	RP11-110I1.6	antisense	0.200849	0.0201948	0.0566595	1263.07	942	903.517	801.5
ENSG00000253352	TUG1	antisense	0.200522	0.00043149	0.00168958	5380.17	4588	4297.9	3713
ENSG00000233137	RP11-220I1.1	lincRNA	0.197152	0.0019875	0.00693926	2235.82	1784.5	1799.45	1669
ENSG00000258727	RP11-66N24.3	antisense	0.188995	0.00539211	0.0172969	867.521	722	707	604.5
ENSG00000259357	RP11-316M1.12	antisense	0.183009	0.0238742	0.0657656	6063.51	4397	4570.7	4145
ENSG00000249673	NOP14-AS1	antisense	0.179179	0.00828849	0.025602	894.495	684	696	636.5
ENSG00000237017	AC012314.8	antisense	0.171619	0.00123833	0.00448486	756.078	585	591.117	557
ENSG00000259972	AC009120.6	antisense	0.152884	0.00859025	0.0264341	914.146	743.5	738.117	639
ENSG00000272256	RP11-489E7.4	antisense	0.133755	0.205987	0.400618	1058.16	859.5	774.683	681
ENSG00000269243	CTD-2231E14.8	antisense	0.125776	0.0107797	0.0323264	1415.43	1154.5	1201.03	1010
ENSG00000269987	RP3-430N8.11	lincRNA	0.121951	0.0263844	0.0717797	757.729	654.5	647.167	604
ENSG00000257337	RP11-983P16.4	antisense	0.11372	0.103198	0.230833	2723.66	2218.5	2271.7	2037
ENSG00000269893	SNHG8	lincRNA	0.110298	0.228395	0.433139	1102.15	833	857.583	814.5
ENSG00000260244	RP11-588K22.2	sense_overlapping	0.109045	0.481678	0.731361	791.859	607	521.45	431.5
ENSG00000257453	RP11-290L1.3	antisense	0.101262	0.528551	0.776766	1522.21	1018.5	974.85	763
ENSG00000269292	CTB-12A17.3	antisense	0.0964022	0.136921	0.28986	2025.85	1668	1701.1	1433
ENSG00000269131	AC004447.2	antisense	0.0962809	0.148585	0.309765	924.458	722.5	805.85	752
ENSG00000227372	TP73-AS1	antisense	0.0942305	0.197625	0.387789	872.948	722.5	672.817	585
ENSG00000260822	GS1-358P8.4	sense_overlapping	0.0934542	0.312552	0.545211	1240.82	946.5	966.167	766.5
ENSG00000270362	HMGN3-AS1	antisense	0.0902501	0.382211	0.626349	892.938	592.5	657.15	568
ENSG00000231074	HCG18	antisense	0.0760898	0.19463	0.383235	817.021	668	693.1	566.5
ENSG00000254559	RP11-304M2.5	antisense	0.0744269	0.145425	0.304572	877.599	761.5	766.9	691
ENSG00000272758	RP11-299J3.8	antisense	0.0716728	0.228369	0.433116	870.469	738	743.483	674.5
ENSG00000263756	XXbac-BPG181M17.6	antisense	0.0694485	0.408368	0.655441	788.74	622	672.283	570.5
ENSG00000262211	CTD-2031P19.5	antisense	0.0590601	0.662862	0.895154	1470.38	1305	1221.73	1077
ENSG00000233016	SNHG7	antisense	0.0529163	0.541901	0.78925	1002.47	712.5	785.633	675.5
ENSG00000229036	RP1-20N2.6	antisense	0.036444	0.697594	0.923987	1130.01	784.5	837.417	712.5
ENSG00000262413	RP11-498C9.3	antisense	0.0342911	0.625429	0.8635	3739.82	2880	3236.8	2865.5
ENSG00000235298	RP11-575L7.8	antisense	0.0172883	0.831383	1	1148.22	1055	1026.38	928
ENSG00000272742	CTB-43P18.1	antisense	0.0164618	0.77049	0.98442	1529.3	1370.5	1371.33	1290
ENSG00000258430	RP11-982M15.2	antisense	0.013946	0.833614	1	1299.21	1078.5	1112.82	1058
ENSG00000251143	RP11-849H4.4	antisense	0.00939922	0.907642	1	2844.4	2293.5	2516.02	2108
ENSG00000179818	PCBP1-AS1	antisense	0.00678026	0.880257	1	6004.43	5269.5	5450.82	5033
ENSG00000206417	H1FX-AS1	antisense	0.000419572	0.997333	1	962.672	700.5	901.883	689.5
ENSG00000258959	RP11-1017G21.4	antisense	-0.00838183	0.894067	1	1192.04	1046	1094.78	995
ENSG00000247228	RP11-296I10.3	antisense	-0.0120421	0.855918	1	1123.78	944.5	962.417	833
ENSG00000225855	RUSC1-AS1	antisense	-0.013962	0.797369	1	1518.32	1284.5	1428.05	1387.5
ENSG00000254741	RP11-661A12.7	antisense	-0.0145262	0.846724	1	4057.83	3213.5	3870.03	3458
ENSG00000260465	RP11-63M22.2	antisense	-0.014797	0.798131	1	1297.38	1063.5	1151.05	1077
ENSG00000261684	RP11-265N6.1	antisense	-0.0154227	0.766228	0.981012	846.469	770.5	748.95	713.5
ENSG00000262533	RP11-667K14.4	antisense	-0.0165295	0.801786	1	776.927	598	713.217	650
ENSG00000260032	LINC00657	lincRNA	-0.0175431	0.791376	1	11898.8	9368	10169	9308
ENSG00000224597	PTCHD3P1	antisense	-0.0225056	0.746113	0.964153	1007.08	843.5	884.067	776.5
ENSG00000261460	RP11-106M3.3	antisense	-0.0431619	0.526955	0.775424	2487.44	2016	2178.23	1955
ENSG00000232388	LINC00493	lincRNA	-0.0594797	0.387607	0.63202	852.568	673	809.117	676.5
ENSG00000260539	RP11-252A24.7	lincRNA	-0.073231	0.301949	0.531946	881.74	678	819.833	746
ENSG00000235027	AC068580.6	antisense	-0.0873445	0.479553	0.729125	7562.83	5506	5703.38	4720
ENSG00000251562	MALAT1	lincRNA	-0.0883091	0.429445	0.678185	9537.44	8110.5	9481.83	8803
ENSG00000264044	RP11-192H23.7	antisense	-0.0951472	0.434681	0.683477	1062.96	788	872.35	808.5
ENSG00000254635	WAC-AS1	antisense	-0.0982148	0.0630909	0.152522	804.833	629	765.217	679.5
ENSG00000263244	RP11-473I1.10	sense_intronic	-0.103165	0.0581374	0.142336	954.51	763	913.117	848.5
ENSG00000188206	HNRNPU-AS1	antisense	-0.11027	0.0941983	0.214216	2684.21	2138	2609.92	2324.5
ENSG00000245532	NEAT1	lincRNA	-0.116675	0.310479	0.542636	23710.1	18238.5	23539	19244
ENSG00000273149	RP11-290D2.6	antisense	-0.136786	0.0819527	0.190561	47817.4	40425.5	45580.7	36755.5
ENSG00000263753	LINC00667	lincRNA	-0.141434	0.0112017	0.0334594	1103.88	942.5	1065.08	992
ENSG00000267165	RP11-78A19.3	antisense	-0.148252	0.0345589	0.0909712	823.224	684.5	764.117	671.5
ENSG00000269604	AC005523.2	antisense	-0.160597	0.00118759	0.00431094	980.938	830.5	988.4	903.5
ENSG00000263986	RP11-746M1.1	antisense	-0.165973	0.024877	0.0681683	1144.97	878	1112.65	1077
ENSG00000261641	LA16c-390E6.5	antisense	-0.174741	0.0484091	0.121825	1163.18	918.5	1090.03	1054
ENSG00000255108	AP006621.8	antisense	-0.190754	0.01192	0.0353753	1246.99	909	1212.13	1055
ENSG00000227617	CERS6-AS1	antisense	-0.199741	0.0208905	0.0584285	948.021	800	891.517	844
ENSG00000267427	CTC-503J8.6	lincRNA	-0.201704	0.000624983	0.0023812	1004.5	862	1041.52	1000.5
ENSG00000254452	RP11-867G23.4	antisense	-0.225798	0.000211217	0.000870315	2152.05	1858.5	2376.17	2146
ENSG00000235191	NUCB1-AS1	antisense	-0.235614	0.00115608	0.00420565	1743.55	1465.5	1727.25	1599.5
ENSG00000233893	EZR-AS1	antisense	-0.243841	0.0404761	0.104302	723.729	571	680.617	559
ENSG00000245156	RP11-867G23.3	lincRNA	-0.246782	9.63631e-05	0.000418094	1111.88	949.5	1185.1	1046
ENSG00000257621	RP11-349A22.5	antisense	-0.253592	0.00016615	0.000695546	888.896	789	997.933	947.5
ENSG00000267896	AC018766.4	antisense	-0.263233	0.00247318	0.00848471	785.922	575.5	827.317	744.5
ENSG00000267469	AC005944.2	antisense	-0.267118	0.000421248	0.00165283	3429.53	2834	3732.88	3427.5
ENSG00000266341	RP5-890E16.4	antisense	-0.268087	0.000112453	0.000482915	2043.9	1647	1993.97	1665
ENSG00000244161	FLNB-AS1	antisense	-0.277167	0.00479318	0.0155407	760.516	579	801.8	661.5
ENSG00000269352	AC018766.5	antisense	-0.28567	1.07448e-06	6.00648e-06	874.286	701.5	964.633	921.5
ENSG00000273489	RP11-180C16.1	antisense	-0.289825	2.82668e-08	1.87124e-07	822.542	724	905.283	787
ENSG00000235106	LINC00094	antisense	-0.299566	1.98961e-07	1.20809e-06	966.328	792	1044.63	961
ENSG00000266036	MIR3615	antisense	-0.303895	0.0478123	0.12049	858.208	602.5	756.617	607
ENSG00000203394	RP5-930J4.4	antisense	-0.306194	3.53429e-09	2.56004e-08	941.505	891.5	1053.63	979.5
ENSG00000237054	PRMT5-AS1	antisense	-0.310119	3.32286e-06	1.75331e-05	832.49	677.5	903.083	840
ENSG00000253200	RP11-582J16.5	antisense	-0.313926	6.57363e-07	3.76091e-06	722.276	653.5	771.567	711.5
ENSG00000262160	RP11-96D1.11	antisense	-0.319317	3.0761e-07	1.82738e-06	804.339	683	921.883	872
ENSG00000268015	CTD-2525I3.3	antisense	-0.323859	2.74308e-07	1.6378e-06	781.656	623	858.283	804.5
ENSG00000225339	RP11-513I15.6	lincRNA	-0.351766	7.76488e-10	5.97733e-09	2407.95	2006.5	2739.32	2588.5
ENSG00000188971	RP11-427H3.3	lincRNA	-0.387842	2.054e-08	1.38127e-07	1294.86	1050.5	1442.82	1370
ENSG00000223374	AC005104.3	antisense	-0.388391	1.49764e-08	1.02093e-07	737.021	632.5	863.5	757.5
ENSG00000264235	RP13-270P17.1	antisense	-0.401513	1.25128e-06	6.946e-06	2028.13	1708.5	2418.38	2054
ENSG00000271984	RP3-337O18.9	antisense	-0.450794	1.44453e-06	7.95083e-06	1877.72	1329	1917.9	1842
ENSG00000126005	MMP24-AS1	antisense	-0.472982	2.57574e-09	1.88849e-08	2266.46	1662.5	2606.67	2425
ENSG00000267601	RP11-323N12.5	antisense	-0.48202	0.0149242	0.0432814	1095.09	881	1233.9	839.5
ENSG00000254224	KB-1043D8.6	antisense	-0.55723	1.99645e-09	1.47944e-08	808.766	673	1036	897
ENSG00000268854	CTD-2545M3.2	antisense	-0.574351	2.89732e-09	2.11526e-08	1264.23	982.5	1512.12	1429
ENSG00000258424	RP11-471B22.2	antisense	-0.575488	7.55981e-12	6.87399e-11	828.682	726	1121.23	1001
ENSG00000188070	C11orf95	lincRNA	-0.631461	4.88919e-14	5.35205e-13	787.604	631.5	1019.52	942.5
ENSG00000180139	ACTA2-AS1	antisense	-0.709888	0.000655438	0.0024889	4017.29	2046.5	4393.85	3068
ENSG00000272016	RP11-215G15.5	lincRNA	-0.718522	4.11143e-05	0.00018731	1269.24	817	1184.5	911.5
ENSG00000245748	RP11-367J11.2	antisense	-0.719589	3.17195e-25	7.58185e-24	1433.98	1208.5	2090.37	1848.5
ENSG00000267984	CTD-2616J11.9	antisense	-0.733361	6.8448e-14	7.40371e-13	821.906	639.5	1152.35	869
ENSG00000230212	AP000688.14	sense_intronic	-0.757146	1.79896e-18	2.75168e-17	921.979	663	1131.5	1030.5
ENSG00000225733	FGD5-AS1	antisense	-0.785716	9.56197e-34	3.74003e-32	2981.23	2534.5	4624.08	4278
ENSG00000265401	RP11-138I1.4	antisense	-0.789209	1.82576e-31	6.37383e-30	7999.84	6507.5	12352.6	11134
ENSG00000259716	RP5-977B1.11	antisense	-0.810342	1.07649e-06	6.01663e-06	2997	2393.5	4053.58	3105
ENSG00000267598	CTC-250I14.6	antisense	-0.811593	2.48682e-12	2.36066e-11	1362.6	935.5	1965.78	1517.5
ENSG00000236886	AC007563.5	antisense	-0.819522	0.000287979	0.00116039	1779.38	937.5	1754.63	1402.5
ENSG00000224660	SH3BP5-AS1	antisense	-0.88966	5.15635e-15	6.08057e-14	1559.68	1261.5	2526.55	2255
ENSG00000225032	RP11-228B15.4	antisense	-0.961844	1.14916e-06	6.40147e-06	1001.36	654.5	1460.55	1193
ENSG00000250186	RP11-1079K10.4	antisense	-1.01291	1.96309e-37	9.41294e-36	1660.2	1288	2957.23	2443
ENSG00000117242	PINK1-AS	antisense	-1.02456	6.0201e-34	2.38101e-32	1646.71	1410.5	2765.9	2419.5
ENSG00000245105	A2M-AS1	antisense	-1.13827	7.22183e-07	4.11217e-06	1044.91	822.5	1800.82	1549.5
ENSG00000267062	CTD-2659N19.10	antisense	-1.24408	4.17177e-17	5.81408e-16	1072.7	842	1693.07	1555
ENSG00000272234	CTD-2325A15.5	antisense	-1.31919	1.79188e-08	1.21179e-07	1165.3	796.5	1899.78	1627
ENSG00000224699	LAMTOR5-AS1	antisense	-1.33773	7.23337e-41	4.21794e-39	886.401	726	1824.53	1449.5
ENSG00000245067	IGFBP7-AS1	antisense	-1.33862	5.60455e-18	8.31115e-17	6503.65	5390.5	12804.3	9538.5
ENSG00000263873	RP11-334E6.12	sense_intronic	-1.48981	2.92835e-07	1.74368e-06	1620.43	938.5	2925.1	2251
ENSG00000254844	RP11-728F11.3	antisense	-1.72546	9.57107e-12	8.63254e-11	8722.05	6346	16521.2	14567

## Sheet: sgRNA library
Oligo name	gene_name	Guide Type	sgRNA sequence	Oligo sequence
CRISPRisgRNA_1	RP11-547D24.1	Gene Target	GGGAGCAGAACGTGCACCTT	TATCCCTTGGAGAACCACCTTGTTGGGGAGCAGAACGTGCACCTTGTTTAAGAGCTAAGCTGGAAACAGCATA
CRISPRisgRNA_2	RP11-547D24.1	Gene Target	GCCAGGGCTAACTAACGGGT	TATCCCTTGGAGAACCACCTTGTTGGCCAGGGCTAACTAACGGGTGTTTAAGAGCTAAGCTGGAAACAGCATA
CRISPRisgRNA_3	RP11-547D24.1	Gene Target	GACTCCCAGGGCTAACTAAC	TATCCCTTGGAGAACCACCTTGTTGGACTCCCAGGGCTAACTAACGTTTAAGAGCTAAGCTGGAAACAGCATA
CRISPRisgRNA_4	RP11-547D24.1	Gene Target	GACACTTTCCCCATATGGCA	TATCCCTTGGAGAACCACCTTGTTGGACACTTTCCCCATATGGCAGTTTAAGAGCTAAGCTGGAAACAGCATA
CRISPRisgRNA_5	RP11-547D24.1	Gene Target	GGAACGTGCACCTTTGGCTC	TATCCCTTGGAGAACCACCTTGTTGGGAACGTGCACCTTTGGCTCGTTTAAGAGCTAAGCTGGAAACAGCATA
CRISPRisgRNA_6	RP11-547D24.1	Gene Target	GGTGCACCTTTGGCTCTGGA	TATCCCTTGGAGAACCACCTTGTTGGGTGCACCTTTGGCTCTGGAGTTTAAGAGCTAAGCTGGAAACAGCATA
CRISPRisgRNA_7	RP11-547D24.1	Gene Target	GGTTCTGCTCCGTGCCATAT	TATCCCTTGGAGAACCACCTTGTTGGGTTCTGCTCCGTGCCATATGTTTAAGAGCTAAGCTGGAAACAGCATA
CRISPRisgRNA_8	RP11-547D24.1	Gene Target	GGGCATCTGAGCATCCGGCA	TATCCCTTGGAGAACCACCTTGTTGGGGCATCTGAGCATCCGGCAGTTTAAGAGCTAAGCTGGAAACAGCATA
CRISPRisgRNA_9	RP11-547D24.1	Gene Target	GGCGTTACACTTTCCCCATA	TATCCCTTGGAGAACCACCTTGTTGGGCGTTACACTTTCCCCATAGTTTAAGAGCTAAGCTGGAAACAGCATA
CRISPRisgRNA_10	RP11-547D24.1	Gene Target	GTGCCCACAGCGCAGGGGAA	TATCCCTTGGAGAACCACCTTGTTGGTGCCCACAGCGCAGGGGAAGTTTAAGAGCTAAGCTGGAAACAGCATA
CRISPRisgRNA_11	RP5-1092A11.5	Gene Target	GGCACTACAGGGAACGGCCC	TATCCCTTGGAGAACCACCTTGTTGGGCACTACAGGGAACGGCCCGTTTAAGAGCTAAGCTGGAAACAGCATA
CRISPRisgRNA_12	RP5-1092A11.5	Gene Target	GGGTCAGAGTGATGAGAGCT	TATCCCTTGGAGAACCACCTTGTTGGGGTCAGAGTGATGAGAGCTGTTTAAGAGCTAAGCTGGAAACAGCATA
CRISPRisgRNA_13	RP5-1092A11.5	Gene Target	GGACGGGTGGATGGGTTCCT	TATCCCTTGGAGAACCACCTTGTTGGGACGGGTGGATGGGTTCCTGTTTAAGAGCTAAGCTGGAAACAGCATA
CRISPRisgRNA_14	RP5-1092A11.5	Gene Target	GAAGCACACTCAGCACTACA	TATCCCTTGGAGAACCACCTTGTTGGAAGCACACTCAGCACTACAGTTTAAGAGCTAAGCTGGAAACAGCATA
CRISPRisgRNA_15	RP5-1092A11.5	Gene Target	GCCAGGAAACAAAAAGCCAG	TATCCCTTGGAGAACCACCTTGTTGGCCAGGAAACAAAAAGCCAGGTTTAAGAGCTAAGCTGGAAACAGCATA
CRISPRisgRNA_16	RP5-1092A11.5	Gene Target	GAGGGTGGCGCGTGCATGCC	TATCCCTTGGAGAACCACCTTGTTGGAGGGTGGCGCGTGCATGCCGTTTAAGAGCTAAGCTGGAAACAGCATA
CRISPRisgRNA_17	RP5-1092A11.5	Gene Target	GGCACCTGCCGCCTGCCACC	TATCCCTTGGAGAACCACCTTGTTGGGCACCTGCCGCCTGCCACCGTTTAAGAGCTAAGCTGGAAACAGCATA
CRISPRisgRNA_18	RP5-1092A11.5	Gene Target	GCTTGGAAGTGTCCACAATG	TATCCCTTGGAGAACCACCTTGTTGGCTTGGAAGTGTCCACAATGGTTTAAGAGCTAAGCTGGAAACAGCATA
CRISPRisgRNA_19	RP5-1092A11.5	Gene Target	GGTGGCGCGTGCATGCCAGG	TATCCCTTGGAGAACCACCTTGTTGGGTGGCGCGTGCATGCCAGGGTTTAAGAGCTAAGCTGGAAACAGCATA
CRISPRisgRNA_20	RP5-1092A11.5	Gene Target	GTCGTTTCTACTCCTCATTG	TATCCCTTGGAGAACCACCTTGTTGGTCGTTTCTACTCCTCATTGGTTTAAGAGCTAAGCTGGAAACAGCATA
CRISPRisgRNA_21	TP73-AS1	Gene Target	GGGTGACAAGAACAGAATAT	TATCCCTTGGAGAACCACCTTGTTGGGGTGACAAGAACAGAATATGTTTAAGAGCTAAGCTGGAAACAGCATA
CRISPRisgRNA_22	TP73-AS1	Gene Target	GTGAACGCGGGAATGAACAG	TATCCCTTGGAGAACCACCTTGTTGGTGAACGCGGGAATGAACAGGTTTAAGAGCTAAGCTGGAAACAGCATA
CRISPRisgRNA_23	TP73-AS1	Gene Target	GAAAGGTCTCCACGCCCCTT	TATCCCTTGGAGAACCACCTTGTTGGAAAGGTCTCCACGCCCCTTGTTTAAGAGCTAAGCTGGAAACAGCATA
CRISPRisgRNA_24	TP73-AS1	Gene Target	GTGAATCTAGGCTTCCTCTT	TATCCCTTGGAGAACCACCTTGTTGGTGAATCTAGGCTTCCTCTTGTTTAAGAGCTAAGCTGGAAACAGCATA
CRISPRisgRNA_25	TP73-AS1	Gene Target	GGTCTCCACGCCCCTTTGGG	TATCCCTTGGAGAACCACCTTGTTGGGTCTCCACGCCCCTTTGGGGTTTAAGAGCTAAGCTGGAAACAGCATA
CRISPRisgRNA_26	TP73-AS1	Gene Target	GCCTCTTTGGATGTGAACGC	TATCCCTTGGAGAACCACCTTGTTGGCCTCTTTGGATGTGAACGCGTTTAAGAGCTAAGCTGGAAACAGCATA
CRISPRisgRNA_27	TP73-AS1	Gene Target	GAGCACCATTCCTGAGAAAT	TATCCCTTGGAGAACCACCTTGTTGGAGCACCATTCCTGAGAAATGTTTAAGAGCTAAGCTGGAAACAGCATA
CRISPRisgRNA_28	TP73-AS1	Gene Target	GTTTTCCACCCAAAGGGGCG	TATCCCTTGGAGAACCACCTTGTTGGTTTTCCACCCAAAGGGGCGGTTTAAGAGCTAAGCTGGAAACAGCATA
CRISPRisgRNA_29	TP73-AS1	Gene Target	GTTCAAGAAAATTGTTTTTT	TATCCCTTGGAGAACCACCTTGTTGGTTCAAGAAAATTGTTTTTTGTTTAAGAGCTAAGCTGGAAACAGCATA
CRISPRisgRNA_30	TP73-AS1	Gene Target	GGTGGCTGTTTTCCACCCAA	TATCCCTTGGAGAACCACCTTGTTGGGTGGCTGTTTTCCACCCAAGTTTAAGAGCTAAGCTGGAAACAGCATA
CRISPRisgRNA_31	TP73-AS1	Gene Target	GGTGAGGCCCACTCTTACCT	TATCCCTTGGAGAACCACCTTGTTGGGTGAGGCCCACTCTTACCTGTTTAAGAGCTAAGCTGGAAACAGCATA
CRISPRisgRNA_32	TP73-AS1	Gene Target	GCTTCTGCCCAGGTAAGAGT	TATCCCTTGGAGAACCACCTTGTTGGCTTCTGCCCAGGTAAGAGTGTTTAAGAGCTAAGCTGGAAACAGCATA
CRISPRisgRNA_33	TP73-AS1	Gene Target	GAGTGGGCCTCACTGTTGCA	TATCCCTTGGAGAACCACCTTGTTGGAGTGGGCCTCACTGTTGCAGTTTAAGAGCTAAGCTGGAAACAGCATA
CRISPRisgRNA_34	TP73-AS1	Gene Target	GTGGGACATGTCTTCTGCCC	TATCCCTTGGAGAACCACCTTGTTGGTGGGACATGTCTTCTGCCCGTTTAAGAGCTAAGCTGGAAACAGCATA
CRISPRisgRNA_35	TP73-AS1	Gene Target	GAACCAGCCTCGGTGGCCAT	TATCCCTTGGAGAACCACCTTGTTGGAACCAGCCTCGGTGGCCATGTTTAAGAGCTAAGCTGGAAACAGCATA
CRISPRisgRNA_36	TP73-AS1	Gene Target	GATGCCGTATGCATGTTGCT	TATCCCTTGGAGAACCACCTTGTTGGATGCCGTATGCATGTTGCTGTTTAAGAGCTAAGCTGGAAACAGCATA
CRISPRisgRNA_37	TP73-AS1	Gene Target	GCTGTTGCAAGGTGCTCCTA	TATCCCTTGGAGAACCACCTTGTTGGCTGTTGCAAGGTGCTCCTAGTTTAAGAGCTAAGCTGGAAACAGCATA
CRISPRisgRNA_38	TP73-AS1	Gene Target	GGGTGCTCCTATGGCCACCG	TATCCCTTGGAGAACCACCTTGTTGGGGTGCTCCTATGGCCACCGGTTTAAGAGCTAAGCTGGAAACAGCATA
CRISPRisgRNA_39	TP73-AS1	Gene Target	GCATCTTCAACCAGCCTCGG	TATCCCTTGGAGAACCACCTTGTTGGCATCTTCAACCAGCCTCGGGTTTAAGAGCTAAGCTGGAAACAGCATA
CRISPRisgRNA_40	TP73-AS1	Gene Target	GAATCCCTCAGGCATCATGC	TATCCCTTGGAGAACCACCTTGTTGGAATCCCTCAGGCATCATGCGTTTAAGAGCTAAGCTGGAAACAGCATA
CRISPRisgRNA_41	TP73-AS1	Gene Target	GGGCAGCTTCTGAAATCGTG	TATCCCTTGGAGAACCACCTTGTTGGGGCAGCTTCTGAAATCGTGGTTTAAGAGCTAAGCTGGAAACAGCATA
CRISPRisgRNA_42	TP73-AS1	Gene Target	GTCTCCGAGCAGCTATGGGC	TATCCCTTGGAGAACCACCTTGTTGGTCTCCGAGCAGCTATGGGCGTTTAAGAGCTAAGCTGGAAACAGCATA
CRISPRisgRNA_43	TP73-AS1	Gene Target	GTTCAGAAGCTGCCTCCGGC	TATCCCTTGGAGAACCACCTTGTTGGTTCAGAAGCTGCCTCCGGCGTTTAAGAGCTAAGCTGGAAACAGCATA
CRISPRisgRNA_44	TP73-AS1	Gene Target	GGTTGTTTGCTGCCCGCCGG	TATCCCTTGGAGAACCACCTTGTTGGGTTGTTTGCTGCCCGCCGGGTTTAAGAGCTAAGCTGGAAACAGCATA
CRISPRisgRNA_45	TP73-AS1	Gene Target	GGTAGTTGTTTGCTGCCCGC	TATCCCTTGGAGAACCACCTTGTTGGGTAGTTGTTTGCTGCCCGCGTTTAAGAGCTAAGCTGGAAACAGCATA
CRISPRisgRNA_46	TP73-AS1	Gene Target	GATGCTCTCCGAGCAGCTAT	TATCCCTTGGAGAACCACCTTGTTGGATGCTCTCCGAGCAGCTATGTTTAAGAGCTAAGCTGGAAACAGCATA
CRISPRisgRNA_47	TP73-AS1	Gene Target	GAGTGACGGCGGTGATCCAG	TATCCCTTGGAGAACCACCTTGTTGGAGTGACGGCGGTGATCCAGGTTTAAGAGCTAAGCTGGAAACAGCATA
CRISPRisgRNA_48	TP73-AS1	Gene Target	GCGGAGAGGCCGCCGGGAAC	TATCCCTTGGAGAACCACCTTGTTGGCGGAGAGGCCGCCGGGAACGTTTAAGAGCTAAGCTGGAAACAGCATA
CRISPRisgRNA_49	TP73-AS1	Gene Target	GCGCCCTGGGGAGGATCCAC	TATCCCTTGGAGAACCACCTTGTTGGCGCCCTGGGGAGGATCCACGTTTAAGAGCTAAGCTGGAAACAGCATA
CRISPRisgRNA_50	TP73-AS1	Gene Target	GCCATTCTCCCTGAGACACC	TATCCCTTGGAGAACCACCTTGTTGGCCATTCTCCCTGAGACACCGTTTAAGAGCTAAGCTGGAAACAGCATA
CRISPRisgRNA_51	TP73-AS1	Gene Target	GGTGGCAGCGAGATCCGAGG	TATCCCTTGGAGAACCACCTTGTTGGGTGGCAGCGAGATCCGAGGGTTTAAGAGCTAAGCTGGAAACAGCATA
CRISPRisgRNA_52	TP73-AS1	Gene Target	GCACGGGTGTGCAGTAAGGC	TATCCCTTGGAGAACCACCTTGTTGGCACGGGTGTGCAGTAAGGCGTTTAAGAGCTAAGCTGGAAACAGCATA
CRISPRisgRNA_53	TP73-AS1	Gene Target	GGTGGCACGGGTGTGCAGTA	TATCCCTTGGAGAACCACCTTGTTGGGTGGCACGGGTGTGCAGTAGTTTAAGAGCTAAGCTGGAAACAGCATA
CRISPRisgRNA_54	TP73-AS1	Gene Target	GCTCTGAGATGATTGTGGAC	TATCCCTTGGAGAACCACCTTGTTGGCTCTGAGATGATTGTGGACGTTTAAGAGCTAAGCTGGAAACAGCATA
CRISPRisgRNA_55	TP73-AS1	Gene Target	GCGGGCAGACAAGTCGCTGG	TATCCCTTGGAGAACCACCTTGTTGGCGGGCAGACAAGTCGCTGGGTTTAAGAGCTAAGCTGGAAACAGCATA
CRISPRisgRNA_56	TP73-AS1	Gene Target	GGCAGACAAGTCGCTGGTGG	TATCCCTTGGAGAACCACCTTGTTGGGCAGACAAGTCGCTGGTGGGTTTAAGAGCTAAGCTGGAAACAGCATA
CRISPRisgRNA_57	TP73-AS1	Gene Target	GTCCCGGGCAGACAAGTCGC	TATCCCTTGGAGAACCACCTTGTTGGTCCCGGGCAGACAAGTCGCGTTTAAGAGCTAAGCTGGAAACAGCATA
CRISPRisgRNA_58	TP73-AS1	Gene Target	GTTCACTTAAACAAAGTGGC	TATCCCTTGGAGAACCACCTTGTTGGTTCACTTAAACAAAGTGGCGTTTAAGAGCTAAGCTGGAAACAGCATA
CRISPRisgRNA_59	TP73-AS1	Gene Target	GGAGACGTGTGGCCCACAGC	TATCCCTTGGAGAACCACCTTGTTGGGAGACGTGTGGCCCACAGCGTTTAAGAGCTAAGCTGGAAACAGCATA
CRISPRisgRNA_60	TP73-AS1	Gene Target	GTGTGGCCCACAGCGGGAGG	TATCCCTTGGAGAACCACCTTGTTGGTGTGGCCCACAGCGGGAGGGTTTAAGAGCTAAGCTGGAAACAGCATA
CRISPRisgRNA_61	TP73-AS1	Gene Target	GGGTCCCTCCGCACGCGCAC	TATCCCTTGGAGAACCACCTTGTTGGGGTCCCTCCGCACGCGCACGTTTAAGAGCTAAGCTGGAAACAGCATA
CRISPRisgRNA_62	TP73-AS1	Gene Target	GCTGCCCGTGCGCGTGCGGA	TATCCCTTGGAGAACCACCTTGTTGGCTGCCCGTGCGCGTGCGGAGTTTAAGAGCTAAGCTGGAAACAGCATA
CRISPRisgRNA_63	TP73-AS1	Gene Target	GGCCCGAGGACAGGTGTTCC	TATCCCTTGGAGAACCACCTTGTTGGGCCCGAGGACAGGTGTTCCGTTTAAGAGCTAAGCTGGAAACAGCATA
CRISPRisgRNA_64	TP73-AS1	Gene Target	GCTCGCAGGCCCTGCAGTAA	TATCCCTTGGAGAACCACCTTGTTGGCTCGCAGGCCCTGCAGTAAGTTTAAGAGCTAAGCTGGAAACAGCATA
CRISPRisgRNA_65	TP73-AS1	Gene Target	GCGAGCTGCCCGTGCGCGTG	TATCCCTTGGAGAACCACCTTGTTGGCGAGCTGCCCGTGCGCGTGGTTTAAGAGCTAAGCTGGAAACAGCATA
CRISPRisgRNA_66	TP73-AS1	Gene Target	GTCTGGGGACACGTCTGTGG	TATCCCTTGGAGAACCACCTTGTTGGTCTGGGGACACGTCTGTGGGTTTAAGAGCTAAGCTGGAAACAGCATA
CRISPRisgRNA_67	TP73-AS1	Gene Target	GGGTGGAGACCCTTTACTGC	TATCCCTTGGAGAACCACCTTGTTGGGGTGGAGACCCTTTACTGCGTTTAAGAGCTAAGCTGGAAACAGCATA
CRISPRisgRNA_68	TP73-AS1	Gene Target	GATCCTGGAACACCTGTCCT	TATCCCTTGGAGAACCACCTTGTTGGATCCTGGAACACCTGTCCTGTTTAAGAGCTAAGCTGGAAACAGCATA
CRISPRisgRNA_69	TP73-AS1	Gene Target	GGTGCGGAGGGACCGCATCC	TATCCCTTGGAGAACCACCTTGTTGGGTGCGGAGGGACCGCATCCGTTTAAGAGCTAAGCTGGAAACAGCATA
CRISPRisgRNA_70	TP73-AS1	Gene Target	GGCGGCCTGTCCACGTACTT	TATCCCTTGGAGAACCACCTTGTTGGGCGGCCTGTCCACGTACTTGTTTAAGAGCTAAGCTGGAAACAGCATA
CRISPRisgRNA_71	TP73-AS1	Gene Target	GCATCTAGGGATCCACACCC	TATCCCTTGGAGAACCACCTTGTTGGCATCTAGGGATCCACACCCGTTTAAGAGCTAAGCTGGAAACAGCATA
CRISPRisgRNA_72	TP73-AS1	Gene Target	GTGGATCCCTAGATGGGAGC	TATCCCTTGGAGAACCACCTTGTTGGTGGATCCCTAGATGGGAGCGTTTAAGAGCTAAGCTGGAAACAGCATA
CRISPRisgRNA_73	TP73-AS1	Gene Target	GCATCCCCGGCTCCCATCTA	TATCCCTTGGAGAACCACCTTGTTGGCATCCCCGGCTCCCATCTAGTTTAAGAGCTAAGCTGGAAACAGCATA
CRISPRisgRNA_74	TP73-AS1	Gene Target	GGATCCACACCCGGGCGCCG	TATCCCTTGGAGAACCACCTTGTTGGGATCCACACCCGGGCGCCGGTTTAAGAGCTAAGCTGGAAACAGCATA
CRISPRisgRNA_75	TP73-AS1	Gene Target	GGGTTGTTGCGGGATCTCAC	TATCCCTTGGAGAACCACCTTGTTGGGGTTGTTGCGGGATCTCACGTTTAAGAGCTAAGCTGGAAACAGCATA
CRISPRisgRNA_76	TP73-AS1	Gene Target	GGCTTTAAACCGCGGCGCCG	TATCCCTTGGAGAACCACCTTGTTGGGCTTTAAACCGCGGCGCCGGTTTAAGAGCTAAGCTGGAAACAGCATA
CRISPRisgRNA_77	TP73-AS1	Gene Target	GTCTCACAGGCTTTAAACCG	TATCCCTTGGAGAACCACCTTGTTGGTCTCACAGGCTTTAAACCGGTTTAAGAGCTAAGCTGGAAACAGCATA
CRISPRisgRNA_78	TP73-AS1	Gene Target	GTCCGGATCCGGGTTGTTGC	TATCCCTTGGAGAACCACCTTGTTGGTCCGGATCCGGGTTGTTGCGTTTAAGAGCTAAGCTGGAAACAGCATA
CRISPRisgRNA_79	TP73-AS1	Gene Target	GGACCCCGCGCTTCCGGATC	TATCCCTTGGAGAACCACCTTGTTGGGACCCCGCGCTTCCGGATCGTTTAAGAGCTAAGCTGGAAACAGCATA
CRISPRisgRNA_80	TP73-AS1	Gene Target	GCAACCCGGATCCGGAAGCG	TATCCCTTGGAGAACCACCTTGTTGGCAACCCGGATCCGGAAGCGGTTTAAGAGCTAAGCTGGAAACAGCATA
CRISPRisgRNA_81	ENO1-IT1	Gene Target	GTCCGAGAAGGCACCTCTTG	TATCCCTTGGAGAACCACCTTGTTGGTCCGAGAAGGCACCTCTTGGTTTAAGAGCTAAGCTGGAAACAGCATA
CRISPRisgRNA_82	ENO1-IT1	Gene Target	GCTGCTGTAGGTTCCTCAAG	TATCCCTTGGAGAACCACCTTGTTGGCTGCTGTAGGTTCCTCAAGGTTTAAGAGCTAAGCTGGAAACAGCATA
CRISPRisgRNA_83	ENO1-IT1	Gene Target	GGGACTTGCCAATGATCTAA	TATCCCTTGGAGAACCACCTTGTTGGGGACTTGCCAATGATCTAAGTTTAAGAGCTAAGCTGGAAACAGCATA
CRISPRisgRNA_84	ENO1-IT1	Gene Target	GGATCTAACGGCTCTGCTGT	TATCCCTTGGAGAACCACCTTGTTGGGATCTAACGGCTCTGCTGTGTTTAAGAGCTAAGCTGGAAACAGCATA
CRISPRisgRNA_85	ENO1-IT1	Gene Target	GCAACTTGGGCGAGGTCGCC	TATCCCTTGGAGAACCACCTTGTTGGCAACTTGGGCGAGGTCGCCGTTTAAGAGCTAAGCTGGAAACAGCATA
CRISPRisgRNA_86	ENO1-IT1	Gene Target	GAGCAGAGCCGTTAGATCAT	TATCCCTTGGAGAACCACCTTGTTGGAGCAGAGCCGTTAGATCATGTTTAAGAGCTAAGCTGGAAACAGCATA
CRISPRisgRNA_87	ENO1-IT1	Gene Target	GGAGCCGCTCTTGCCCAACT	TATCCCTTGGAGAACCACCTTGTTGGGAGCCGCTCTTGCCCAACTGTTTAAGAGCTAAGCTGGAAACAGCATA
CRISPRisgRNA_88	ENO1-IT1	Gene Target	GCTCTTGCCCAACTTGGGCG	TATCCCTTGGAGAACCACCTTGTTGGCTCTTGCCCAACTTGGGCGGTTTAAGAGCTAAGCTGGAAACAGCATA
CRISPRisgRNA_89	ENO1-IT1	Gene Target	GCGCGCTTCTGCCTAGTAAG	TATCCCTTGGAGAACCACCTTGTTGGCGCGCTTCTGCCTAGTAAGGTTTAAGAGCTAAGCTGGAAACAGCATA
CRISPRisgRNA_90	ENO1-IT1	Gene Target	GAAGCGCGGGCCGCGAGCGC	TATCCCTTGGAGAACCACCTTGTTGGAAGCGCGGGCCGCGAGCGCGTTTAAGAGCTAAGCTGGAAACAGCATA
CRISPRisgRNA_91	RP3-510D11.2	Gene Target	GGGGCTGGAGAGACGCGTCG	TATCCCTTGGAGAACCACCTTGTTGGGGGCTGGAGAGACGCGTCGGTTTAAGAGCTAAGCTGGAAACAGCATA
CRISPRisgRNA_92	RP3-510D11.2	Gene Target	GGAGAGACGCGTCGCGGCCC	TATCCCTTGGAGAACCACCTTGTTGGGAGAGACGCGTCGCGGCCCGTTTAAGAGCTAAGCTGGAAACAGCATA
CRISPRisgRNA_93	RP3-510D11.2	Gene Target	GAGCCCAGCTCCCCGGATCC	TATCCCTTGGAGAACCACCTTGTTGGAGCCCAGCTCCCCGGATCCGTTTAAGAGCTAAGCTGGAAACAGCATA
CRISPRisgRNA_94	RP3-510D11.2	Gene Target	GCTCTCCAGCCCGGGATCCG	TATCCCTTGGAGAACCACCTTGTTGGCTCTCCAGCCCGGGATCCGGTTTAAGAGCTAAGCTGGAAACAGCATA
CRISPRisgRNA_95	RP3-510D11.2	Gene Target	GAGCTCCCCGGATCCCGGGC	TATCCCTTGGAGAACCACCTTGTTGGAGCTCCCCGGATCCCGGGCGTTTAAGAGCTAAGCTGGAAACAGCATA
CRISPRisgRNA_96	RP3-510D11.2	Gene Target	GCCGCTGTCCCGTCGGTCTG	TATCCCTTGGAGAACCACCTTGTTGGCCGCTGTCCCGTCGGTCTGGTTTAAGAGCTAAGCTGGAAACAGCATA
CRISPRisgRNA_97	RP3-510D11.2	Gene Target	GGGAGATGCCGCTGTCCCGT	TATCCCTTGGAGAACCACCTTGTTGGGGAGATGCCGCTGTCCCGTGTTTAAGAGCTAAGCTGGAAACAGCATA
CRISPRisgRNA_98	RP3-510D11.2	Gene Target	GTGGGCTGTCCCCAGACCGA	TATCCCTTGGAGAACCACCTTGTTGGTGGGCTGTCCCCAGACCGAGTTTAAGAGCTAAGCTGGAAACAGCATA
CRISPRisgRNA_99	RP3-510D11.2	Gene Target	GCCTGGTGGCACGAGCAGGA	TATCCCTTGGAGAACCACCTTGTTGGCCTGGTGGCACGAGCAGGAGTTTAAGAGCTAAGCTGGAAACAGCATA
CRISPRisgRNA_100	RP3-510D11.2	Gene Target	GAGCAGGAAGGAGGACCCGG	TATCCCTTGGAGAACCACCTTGTTGGAGCAGGAAGGAGGACCCGGGTTTAAGAGCTAAGCTGGAAACAGCATA
CRISPRisgRNA_101	RP11-380J14.1	Gene Target	Ggacagctcgaccgtgatgg	TATCCCTTGGAGAACCACCTTGTTGGgacagctcgaccgtgatggGTTTAAGAGCTAAGCTGGAAACAGCATA
CRISPRisgRNA_102	RP11-380J14.1	Gene Target	Ggaagacagctcgaccgtga	TATCCCTTGGAGAACCACCTTGTTGGgaagacagctcgaccgtgaGTTTAAGAGCTAAGCTGGAAACAGCATA
CRISPRisgRNA_103	RP11-380J14.1	Gene Target	Gatgcctgtctcctccatca	TATCCCTTGGAGAACCACCTTGTTGGatgcctgtctcctccatcaGTTTAAGAGCTAAGCTGGAAACAGCATA
CRISPRisgRNA_104	RP11-380J14.1	Gene Target	Ggagctgtcttcaagaatga	TATCCCTTGGAGAACCACCTTGTTGGgagctgtcttcaagaatgaGTTTAAGAGCTAAGCTGGAAACAGCATA
CRISPRisgRNA_105	RP11-380J14.1	Gene Target	Gaataaaggtggctgttaag	TATCCCTTGGAGAACCACCTTGTTGGaataaaggtggctgttaagGTTTAAGAGCTAAGCTGGAAACAGCATA
CRISPRisgRNA_106	RP11-380J14.1	Gene Target	GCAAAAGTGACTTTGGTGAG	TATCCCTTGGAGAACCACCTTGTTGGCAAAAGTGACTTTGGTGAGGTTTAAGAGCTAAGCTGGAAACAGCATA
CRISPRisgRNA_107	RP11-380J14.1	Gene Target	GACAGGGCGGAAACCAAGGG	TATCCCTTGGAGAACCACCTTGTTGGACAGGGCGGAAACCAAGGGGTTTAAGAGCTAAGCTGGAAACAGCATA
CRISPRisgRNA_108	RP11-380J14.1	Gene Target	GCAAAACAGGGCGGAAACCA	TATCCCTTGGAGAACCACCTTGTTGGCAAAACAGGGCGGAAACCAGTTTAAGAGCTAAGCTGGAAACAGCATA
CRISPRisgRNA_109	RP11-380J14.1	Gene Target	GGCCAGGCTGGCGAATGCTC	TATCCCTTGGAGAACCACCTTGTTGGGCCAGGCTGGCGAATGCTCGTTTAAGAGCTAAGCTGGAAACAGCATA
CRISPRisgRNA_110	RP11-380J14.1	Gene Target	GGGAGGCTTTGGTCGGGAGT	TATCCCTTGGAGAACCACCTTGTTGGGGAGGCTTTGGTCGGGAGTGTTTAAGAGCTAAGCTGGAAACAGCATA
CRISPRisgRNA_111	PINK1-AS	Gene Target	GAGTGTTGCATCTCCCACAG	TATCCCTTGGAGAACCACCTTGTTGGAGTGTTGCATCTCCCACAGGTTTAAGAGCTAAGCTGGAAACAGCATA
CRISPRisgRNA_112	PINK1-AS	Gene Target	GGGCACAACTTTACCTCTGT	TATCCCTTGGAGAACCACCTTGTTGGGGCACAACTTTACCTCTGTGTTTAAGAGCTAAGCTGGAAACAGCATA
CRISPRisgRNA_113	PINK1-AS	Gene Target	GGTTTAAAGCCGTGGGAAAA	TATCCCTTGGAGAACCACCTTGTTGGGTTTAAAGCCGTGGGAAAAGTTTAAGAGCTAAGCTGGAAACAGCATA
CRISPRisgRNA_114	PINK1-AS	Gene Target	GACACTGAGAGCCAAGGGGT	TATCCCTTGGAGAACCACCTTGTTGGACACTGAGAGCCAAGGGGTGTTTAAGAGCTAAGCTGGAAACAGCATA
CRISPRisgRNA_115	PINK1-AS	Gene Target	GGTGGAGACGGGGCAAGGAG	TATCCCTTGGAGAACCACCTTGTTGGGTGGAGACGGGGCAAGGAGGTTTAAGAGCTAAGCTGGAAACAGCATA
CRISPRisgRNA_116	PINK1-AS	Gene Target	GGAGCCAAGGGGTGGGAGTT	TATCCCTTGGAGAACCACCTTGTTGGGAGCCAAGGGGTGGGAGTTGTTTAAGAGCTAAGCTGGAAACAGCATA
CRISPRisgRNA_117	PINK1-AS	Gene Target	GTTGCTTTGTTTAAAGCCGT	TATCCCTTGGAGAACCACCTTGTTGGTTGCTTTGTTTAAAGCCGTGTTTAAGAGCTAAGCTGGAAACAGCATA
CRISPRisgRNA_118	PINK1-AS	Gene Target	GGGGGGGTTATTAGGATTGG	TATCCCTTGGAGAACCACCTTGTTGGGGGGGGTTATTAGGATTGGGTTTAAGAGCTAAGCTGGAAACAGCATA
CRISPRisgRNA_119	PINK1-AS	Gene Target	GCTAAAATAGGGACGTggcc	TATCCCTTGGAGAACCACCTTGTTGGCTAAAATAGGGACGTggccGTTTAAGAGCTAAGCTGGAAACAGCATA
CRISPRisgRNA_120	PINK1-AS	Gene Target	GGAGAGGAGTGACTGCACAT	TATCCCTTGGAGAACCACCTTGTTGGGAGAGGAGTGACTGCACATGTTTAAGAGCTAAGCTGGAAACAGCATA
CRISPRisgRNA_121	RP5-930J4.4	Gene Target	GTAAAATGTCAAGTGCCACA	TATCCCTTGGAGAACCACCTTGTTGGTAAAATGTCAAGTGCCACAGTTTAAGAGCTAAGCTGGAAACAGCATA
CRISPRisgRNA_122	RP5-930J4.4	Gene Target	GTAAGAAAGGGTTAGGTAGT	TATCCCTTGGAGAACCACCTTGTTGGTAAGAAAGGGTTAGGTAGTGTTTAAGAGCTAAGCTGGAAACAGCATA
CRISPRisgRNA_123	RP5-930J4.4	Gene Target	GCTTGATATCAAAAGTGCTG	TATCCCTTGGAGAACCACCTTGTTGGCTTGATATCAAAAGTGCTGGTTTAAGAGCTAAGCTGGAAACAGCATA
CRISPRisgRNA_124	RP5-930J4.4	Gene Target	GACATATGATCAAGAAGATT	TATCCCTTGGAGAACCACCTTGTTGGACATATGATCAAGAAGATTGTTTAAGAGCTAAGCTGGAAACAGCATA
CRISPRisgRNA_125	RP5-930J4.4	Gene Target	GCAACATTTCCTTATAAAAA	TATCCCTTGGAGAACCACCTTGTTGGCAACATTTCCTTATAAAAAGTTTAAGAGCTAAGCTGGAAACAGCATA
CRISPRisgRNA_126	RP5-930J4.4	Gene Target	GACTTTTGATATCAAGCAAG	TATCCCTTGGAGAACCACCTTGTTGGACTTTTGATATCAAGCAAGGTTTAAGAGCTAAGCTGGAAACAGCATA
CRISPRisgRNA_127	RP5-930J4.4	Gene Target	GAAACAAATACAAATAAGAA	TATCCCTTGGAGAACCACCTTGTTGGAAACAAATACAAATAAGAAGTTTAAGAGCTAAGCTGGAAACAGCATA
CRISPRisgRNA_128	RP5-930J4.4	Gene Target	GTGCTGTGGAAAGAAAGGAG	TATCCCTTGGAGAACCACCTTGTTGGTGCTGTGGAAAGAAAGGAGGTTTAAGAGCTAAGCTGGAAACAGCATA
CRISPRisgRNA_129	RP5-930J4.4	Gene Target	GTTATCATTTCTCTTCCCTG	TATCCCTTGGAGAACCACCTTGTTGGTTATCATTTCTCTTCCCTGGTTTAAGAGCTAAGCTGGAAACAGCATA
CRISPRisgRNA_130	RP5-930J4.4	Gene Target	GAGTGGAAAAATATACAGTT	TATCCCTTGGAGAACCACCTTGTTGGAGTGGAAAAATATACAGTTGTTTAAGAGCTAAGCTGGAAACAGCATA
CRISPRisgRNA_131	RP11-84D1.1	Gene Target	GgcagaggcaggTAGGGGAC	TATCCCTTGGAGAACCACCTTGTTGGgcagaggcaggTAGGGGACGTTTAAGAGCTAAGCTGGAAACAGCATA
CRISPRisgRNA_132	RP11-84D1.1	Gene Target	Gcacagcacacaggcggcag	TATCCCTTGGAGAACCACCTTGTTGGcacagcacacaggcggcagGTTTAAGAGCTAAGCTGGAAACAGCATA
CRISPRisgRNA_133	RP11-84D1.1	Gene Target	Gtctgatgtgcctctcaggc	TATCCCTTGGAGAACCACCTTGTTGGtctgatgtgcctctcaggcGTTTAAGAGCTAAGCTGGAAACAGCATA
CRISPRisgRNA_134	RP11-84D1.1	Gene Target	Gtgcctctcaggcaggcttg	TATCCCTTGGAGAACCACCTTGTTGGtgcctctcaggcaggcttgGTTTAAGAGCTAAGCTGGAAACAGCATA
CRISPRisgRNA_135	RP11-84D1.1	Gene Target	GaggcttggggactgctgCC	TATCCCTTGGAGAACCACCTTGTTGGaggcttggggactgctgCCGTTTAAGAGCTAAGCTGGAAACAGCATA
CRISPRisgRNA_136	RP11-84D1.1	Gene Target	Gacacagtctcacagcacac	TATCCCTTGGAGAACCACCTTGTTGGacacagtctcacagcacacGTTTAAGAGCTAAGCTGGAAACAGCATA
CRISPRisgRNA_137	RP11-84D1.1	Gene Target	Gggcacatcagaatcgcttt	TATCCCTTGGAGAACCACCTTGTTGGggcacatcagaatcgctttGTTTAAGAGCTAAGCTGGAAACAGCATA
CRISPRisgRNA_138	RP11-84D1.1	Gene Target	Gcacagcctgaggtaggaac	TATCCCTTGGAGAACCACCTTGTTGGcacagcctgaggtaggaacGTTTAAGAGCTAAGCTGGAAACAGCATA
CRISPRisgRNA_139	RP11-84D1.1	Gene Target	GGTCCCTGAGCAAAGTGTGA	TATCCCTTGGAGAACCACCTTGTTGGGTCCCTGAGCAAAGTGTGAGTTTAAGAGCTAAGCTGGAAACAGCATA
CRISPRisgRNA_140	RP11-84D1.1	Gene Target	GCCCGAGACCCGGATGGacc	TATCCCTTGGAGAACCACCTTGTTGGCCCGAGACCCGGATGGaccGTTTAAGAGCTAAGCTGGAAACAGCATA
CRISPRisgRNA_141	RP11-288L9.4	Gene Target	GAATCCGCACACCCACCGGT	TATCCCTTGGAGAACCACCTTGTTGGAATCCGCACACCCACCGGTGTTTAAGAGCTAAGCTGGAAACAGCATA
CRISPRisgRNA_142	RP11-288L9.4	Gene Target	GCTCTGCCACTGATGCGGAG	TATCCCTTGGAGAACCACCTTGTTGGCTCTGCCACTGATGCGGAGGTTTAAGAGCTAAGCTGGAAACAGCATA
CRISPRisgRNA_143	RP11-288L9.4	Gene Target	GCACACCCACCGGTTGGGGC	TATCCCTTGGAGAACCACCTTGTTGGCACACCCACCGGTTGGGGCGTTTAAGAGCTAAGCTGGAAACAGCATA
CRISPRisgRNA_144	RP11-288L9.4	Gene Target	GATGTCCCTGCCCCAACCGG	TATCCCTTGGAGAACCACCTTGTTGGATGTCCCTGCCCCAACCGGGTTTAAGAGCTAAGCTGGAAACAGCATA
CRISPRisgRNA_145	RP11-288L9.4	Gene Target	GACAGAATCCGCACACCCAC	TATCCCTTGGAGAACCACCTTGTTGGACAGAATCCGCACACCCACGTTTAAGAGCTAAGCTGGAAACAGCATA
CRISPRisgRNA_146	RP11-288L9.4	Gene Target	GAGGCTCCTGAGAGGGATCC	TATCCCTTGGAGAACCACCTTGTTGGAGGCTCCTGAGAGGGATCCGTTTAAGAGCTAAGCTGGAAACAGCATA
CRISPRisgRNA_147	RP11-288L9.4	Gene Target	GCACTGATGCGGAGAGGAAA	TATCCCTTGGAGAACCACCTTGTTGGCACTGATGCGGAGAGGAAAGTTTAAGAGCTAAGCTGGAAACAGCATA
CRISPRisgRNA_148	RP11-288L9.4	Gene Target	GGATTCCCGAGGCTCCTGAG	TATCCCTTGGAGAACCACCTTGTTGGGATTCCCGAGGCTCCTGAGGTTTAAGAGCTAAGCTGGAAACAGCATA
CRISPRisgRNA_149	RP11-288L9.4	Gene Target	GGGAACCCAGGATCCCTCTC	TATCCCTTGGAGAACCACCTTGTTGGGGAACCCAGGATCCCTCTCGTTTAAGAGCTAAGCTGGAAACAGCATA
CRISPRisgRNA_150	RP11-288L9.4	Gene Target	GGAGAGGAAACGGATTCCCG	TATCCCTTGGAGAACCACCTTGTTGGGAGAGGAAACGGATTCCCGGTTTAAGAGCTAAGCTGGAAACAGCATA
CRISPRisgRNA_151	SNHG12	Gene Target	GCGATGGGAAAGGGATCAGG	TATCCCTTGGAGAACCACCTTGTTGGCGATGGGAAAGGGATCAGGGTTTAAGAGCTAAGCTGGAAACAGCATA
CRISPRisgRNA_152	SNHG12	Gene Target	GTCCCATCGGATCTGAACAC	TATCCCTTGGAGAACCACCTTGTTGGTCCCATCGGATCTGAACACGTTTAAGAGCTAAGCTGGAAACAGCATA
CRISPRisgRNA_153	SNHG12	Gene Target	GATCCGATGGGAAAGGGATC	TATCCCTTGGAGAACCACCTTGTTGGATCCGATGGGAAAGGGATCGTTTAAGAGCTAAGCTGGAAACAGCATA
CRISPRisgRNA_154	SNHG12	Gene Target	GATCTGAACACTGGTCTTGG	TATCCCTTGGAGAACCACCTTGTTGGATCTGAACACTGGTCTTGGGTTTAAGAGCTAAGCTGGAAACAGCATA
CRISPRisgRNA_155	SNHG12	Gene Target	GCGTGTGAAGCTCTGGAGGT	TATCCCTTGGAGAACCACCTTGTTGGCGTGTGAAGCTCTGGAGGTGTTTAAGAGCTAAGCTGGAAACAGCATA
CRISPRisgRNA_156	SNHG12	Gene Target	GTGGTCTTGGTGGTCGTAAA	TATCCCTTGGAGAACCACCTTGTTGGTGGTCTTGGTGGTCGTAAAGTTTAAGAGCTAAGCTGGAAACAGCATA
CRISPRisgRNA_157	SNHG12	Gene Target	GGATGCGTGTGAAGCTCTGG	TATCCCTTGGAGAACCACCTTGTTGGGATGCGTGTGAAGCTCTGGGTTTAAGAGCTAAGCTGGAAACAGCATA
CRISPRisgRNA_158	SNHG12	Gene Target	GACCAGTGTTCAGATCCGAT	TATCCCTTGGAGAACCACCTTGTTGGACCAGTGTTCAGATCCGATGTTTAAGAGCTAAGCTGGAAACAGCATA
CRISPRisgRNA_159	SNHG12	Gene Target	GAAGGATGCGTGTGAAGCTC	TATCCCTTGGAGAACCACCTTGTTGGAAGGATGCGTGTGAAGCTCGTTTAAGAGCTAAGCTGGAAACAGCATA
CRISPRisgRNA_160	SNHG12	Gene Target	GGTTCAGATCCGATGGGAAA	TATCCCTTGGAGAACCACCTTGTTGGGTTCAGATCCGATGGGAAAGTTTAAGAGCTAAGCTGGAAACAGCATA
CRISPRisgRNA_161	SNHG12	Gene Target	GGCGCTGTCAAAGTCTTTCC	TATCCCTTGGAGAACCACCTTGTTGGGCGCTGTCAAAGTCTTTCCGTTTAAGAGCTAAGCTGGAAACAGCATA
CRISPRisgRNA_162	SNHG12	Gene Target	GCTGTGGCTGGTCATAGCCA	TATCCCTTGGAGAACCACCTTGTTGGCTGTGGCTGGTCATAGCCAGTTTAAGAGCTAAGCTGGAAACAGCATA
CRISPRisgRNA_163	SNHG12	Gene Target	GAAGCTGAGTGGCAGCTTGC	TATCCCTTGGAGAACCACCTTGTTGGAAGCTGAGTGGCAGCTTGCGTTTAAGAGCTAAGCTGGAAACAGCATA
CRISPRisgRNA_164	SNHG12	Gene Target	GCAGAACAGCATGTTTCCAA	TATCCCTTGGAGAACCACCTTGTTGGCAGAACAGCATGTTTCCAAGTTTAAGAGCTAAGCTGGAAACAGCATA
CRISPRisgRNA_165	SNHG12	Gene Target	GGTGTCAACTTCAATGTAGA	TATCCCTTGGAGAACCACCTTGTTGGGTGTCAACTTCAATGTAGAGTTTAAGAGCTAAGCTGGAAACAGCATA
CRISPRisgRNA_166	SNHG12	Gene Target	GAATGTTTCAGGACCAGGGC	TATCCCTTGGAGAACCACCTTGTTGGAATGTTTCAGGACCAGGGCGTTTAAGAGCTAAGCTGGAAACAGCATA
CRISPRisgRNA_167	SNHG12	Gene Target	Gtggaaggggaggccgagtc	TATCCCTTGGAGAACCACCTTGTTGGtggaaggggaggccgagtcGTTTAAGAGCTAAGCTGGAAACAGCATA
CRISPRisgRNA_168	SNHG12	Gene Target	GCCTATAATGTTTCAGGACC	TATCCCTTGGAGAACCACCTTGTTGGCCTATAATGTTTCAGGACCGTTTAAGAGCTAAGCTGGAAACAGCATA
CRISPRisgRNA_169	SNHG12	Gene Target	GAGCTTTCCTATAATGTTTC	TATCCCTTGGAGAACCACCTTGTTGGAGCTTTCCTATAATGTTTCGTTTAAGAGCTAAGCTGGAAACAGCATA
CRISPRisgRNA_170	SNHG12	Gene Target	GAGGTTGCCCCCAAGTTTCC	TATCCCTTGGAGAACCACCTTGTTGGAGGTTGCCCCCAAGTTTCCGTTTAAGAGCTAAGCTGGAAACAGCATA
CRISPRisgRNA_171	SNHG12	Gene Target	GAACAGAACGGCGACCGTCA	TATCCCTTGGAGAACCACCTTGTTGGAACAGAACGGCGACCGTCAGTTTAAGAGCTAAGCTGGAAACAGCATA
CRISPRisgRNA_172	SNHG12	Gene Target	GGCAGCTTCGATAAGGGCCA	TATCCCTTGGAGAACCACCTTGTTGGGCAGCTTCGATAAGGGCCAGTTTAAGAGCTAAGCTGGAAACAGCATA
CRISPRisgRNA_173	SNHG12	Gene Target	GTCAGTTACAACAAACAGAA	TATCCCTTGGAGAACCACCTTGTTGGTCAGTTACAACAAACAGAAGTTTAAGAGCTAAGCTGGAAACAGCATA
CRISPRisgRNA_174	SNHG12	Gene Target	GAGCAGCTGCAGCTTCGATA	TATCCCTTGGAGAACCACCTTGTTGGAGCAGCTGCAGCTTCGATAGTTTAAGAGCTAAGCTGGAAACAGCATA
CRISPRisgRNA_175	SNHG12	Gene Target	GCACAGAACAGCAGAACGGT	TATCCCTTGGAGAACCACCTTGTTGGCACAGAACAGCAGAACGGTGTTTAAGAGCTAAGCTGGAAACAGCATA
CRISPRisgRNA_176	SNHG12	Gene Target	GAGAACAGCAGAACGGTTGG	TATCCCTTGGAGAACCACCTTGTTGGAGAACAGCAGAACGGTTGGGTTTAAGAGCTAAGCTGGAAACAGCATA
CRISPRisgRNA_177	SNHG12	Gene Target	GAAGGGGCAATTCAGATCCC	TATCCCTTGGAGAACCACCTTGTTGGAAGGGGCAATTCAGATCCCGTTTAAGAGCTAAGCTGGAAACAGCATA
CRISPRisgRNA_178	SNHG12	Gene Target	GGATCCCGGCGTACTTAAGC	TATCCCTTGGAGAACCACCTTGTTGGGATCCCGGCGTACTTAAGCGTTTAAGAGCTAAGCTGGAAACAGCATA
CRISPRisgRNA_179	SNHG12	Gene Target	GAGGCTTTAGGCGGCCGCCC	TATCCCTTGGAGAACCACCTTGTTGGAGGCTTTAGGCGGCCGCCCGTTTAAGAGCTAAGCTGGAAACAGCATA
CRISPRisgRNA_180	SNHG12	Gene Target	GGCAGGTAGTAATGATGGAC	TATCCCTTGGAGAACCACCTTGTTGGGCAGGTAGTAATGATGGACGTTTAAGAGCTAAGCTGGAAACAGCATA
CRISPRisgRNA_181	SNHG12	Gene Target	GGAACGGCGCGCAGGAAGGC	TATCCCTTGGAGAACCACCTTGTTGGGAACGGCGCGCAGGAAGGCGTTTAAGAGCTAAGCTGGAAACAGCATA
CRISPRisgRNA_182	SNHG12	Gene Target	GCGGGGAACGGCGCGCAGGA	TATCCCTTGGAGAACCACCTTGTTGGCGGGGAACGGCGCGCAGGAGTTTAAGAGCTAAGCTGGAAACAGCATA
CRISPRisgRNA_183	SNHG12	Gene Target	GCTAGCGGGGAACGGCGCGC	TATCCCTTGGAGAACCACCTTGTTGGCTAGCGGGGAACGGCGCGCGTTTAAGAGCTAAGCTGGAAACAGCATA
CRISPRisgRNA_184	SNHG12	Gene Target	GCGACACCGGGAATGCGGCG	TATCCCTTGGAGAACCACCTTGTTGGCGACACCGGGAATGCGGCGGTTTAAGAGCTAAGCTGGAAACAGCATA
CRISPRisgRNA_185	SNHG12	Gene Target	GGCCAGCAGCAGCGACTAGC	TATCCCTTGGAGAACCACCTTGTTGGGCCAGCAGCAGCGACTAGCGTTTAAGAGCTAAGCTGGAAACAGCATA
CRISPRisgRNA_186	SNHG12	Gene Target	GTAAGTCGACACCGGGAATG	TATCCCTTGGAGAACCACCTTGTTGGTAAGTCGACACCGGGAATGGTTTAAGAGCTAAGCTGGAAACAGCATA
CRISPRisgRNA_187	SNHG12	Gene Target	GGCAGCTAGTAAGTCGACAC	TATCCCTTGGAGAACCACCTTGTTGGGCAGCTAGTAAGTCGACACGTTTAAGAGCTAAGCTGGAAACAGCATA
CRISPRisgRNA_188	SNHG12	Gene Target	GAGCAGCGACTAGCGGGGAA	TATCCCTTGGAGAACCACCTTGTTGGAGCAGCGACTAGCGGGGAAGTTTAAGAGCTAAGCTGGAAACAGCATA
CRISPRisgRNA_189	SNHG12	Gene Target	GCCGAAGCGAGAGAAGGGCG	TATCCCTTGGAGAACCACCTTGTTGGCCGAAGCGAGAGAAGGGCGGTTTAAGAGCTAAGCTGGAAACAGCATA
CRISPRisgRNA_190	SNHG12	Gene Target	GAGAAGGGCGCGGCCCCCGC	TATCCCTTGGAGAACCACCTTGTTGGAGAAGGGCGCGGCCCCCGCGTTTAAGAGCTAAGCTGGAAACAGCATA
CRISPRisgRNA_191	SNHG12	Gene Target	GACCGGTCTCCTGGGGGATG	TATCCCTTGGAGAACCACCTTGTTGGACCGGTCTCCTGGGGGATGGTTTAAGAGCTAAGCTGGAAACAGCATA
CRISPRisgRNA_192	SNHG12	Gene Target	GTTTACCAGCTAGGTGATTT	TATCCCTTGGAGAACCACCTTGTTGGTTTACCAGCTAGGTGATTTGTTTAAGAGCTAAGCTGGAAACAGCATA
CRISPRisgRNA_193	SNHG12	Gene Target	GTCTGTGACATTTACCAGCT	TATCCCTTGGAGAACCACCTTGTTGGTCTGTGACATTTACCAGCTGTTTAAGAGCTAAGCTGGAAACAGCATA
CRISPRisgRNA_194	SNHG12	Gene Target	GACGGAAGGGGTGGGGGTTT	TATCCCTTGGAGAACCACCTTGTTGGACGGAAGGGGTGGGGGTTTGTTTAAGAGCTAAGCTGGAAACAGCATA
CRISPRisgRNA_195	SNHG12	Gene Target	GGGCCGTGGGAGGAAAAACC	TATCCCTTGGAGAACCACCTTGTTGGGGCCGTGGGAGGAAAAACCGTTTAAGAGCTAAGCTGGAAACAGCATA
CRISPRisgRNA_196	SNHG12	Gene Target	GGAGGGGCGGGAGCCCGCGG	TATCCCTTGGAGAACCACCTTGTTGGGAGGGGCGGGAGCCCGCGGGTTTAAGAGCTAAGCTGGAAACAGCATA
CRISPRisgRNA_197	SNHG12	Gene Target	GCGCTGCGCTCTGGGCTGAC	TATCCCTTGGAGAACCACCTTGTTGGCGCTGCGCTCTGGGCTGACGTTTAAGAGCTAAGCTGGAAACAGCATA
CRISPRisgRNA_198	SNHG12	Gene Target	GCGCGAGCAAGAGCTTATAT	TATCCCTTGGAGAACCACCTTGTTGGCGCGAGCAAGAGCTTATATGTTTAAGAGCTAAGCTGGAAACAGCATA
CRISPRisgRNA_199	SNHG12	Gene Target	GGAGCTCGGGCCCACCGGGT	TATCCCTTGGAGAACCACCTTGTTGGGAGCTCGGGCCCACCGGGTGTTTAAGAGCTAAGCTGGAAACAGCATA
CRISPRisgRNA_200	SNHG12	Gene Target	GATTCATCCCCGCATCCCCC	TATCCCTTGGAGAACCACCTTGTTGGATTCATCCCCGCATCCCCCGTTTAAGAGCTAAGCTGGAAACAGCATA
CRISPRisgRNA_201	SNHG12	Gene Target	GTAGGTACTACTgccgggtg	TATCCCTTGGAGAACCACCTTGTTGGTAGGTACTACTgccgggtgGTTTAAGAGCTAAGCTGGAAACAGCATA
CRISPRisgRNA_202	SNHG12	Gene Target	GAAAAAGTAGGTACTACTgc	TATCCCTTGGAGAACCACCTTGTTGGAAAAAGTAGGTACTACTgcGTTTAAGAGCTAAGCTGGAAACAGCATA
CRISPRisgRNA_203	SNHG12	Gene Target	GAATAGATTAGGCACAGGAT	TATCCCTTGGAGAACCACCTTGTTGGAATAGATTAGGCACAGGATGTTTAAGAGCTAAGCTGGAAACAGCATA
CRISPRisgRNA_204	SNHG12	Gene Target	GAGGATGGGTGTTTAATTCT	TATCCCTTGGAGAACCACCTTGTTGGAGGATGGGTGTTTAATTCTGTTTAAGAGCTAAGCTGGAAACAGCATA
CRISPRisgRNA_205	SNHG12	Gene Target	GTGAGGCTTATTCATTCCAT	TATCCCTTGGAGAACCACCTTGTTGGTGAGGCTTATTCATTCCATGTTTAAGAGCTAAGCTGGAAACAGCATA
CRISPRisgRNA_206	SNHG12	Gene Target	GTAGCGCAATGTTTTGCCCA	TATCCCTTGGAGAACCACCTTGTTGGTAGCGCAATGTTTTGCCCAGTTTAAGAGCTAAGCTGGAAACAGCATA
CRISPRisgRNA_207	SNHG12	Gene Target	GAAGTGTAAGCAAGGAAAGT	TATCCCTTGGAGAACCACCTTGTTGGAAGTGTAAGCAAGGAAAGTGTTTAAGAGCTAAGCTGGAAACAGCATA
CRISPRisgRNA_208	SNHG12	Gene Target	Ggcttgagcccagttggtcg	TATCCCTTGGAGAACCACCTTGTTGGgcttgagcccagttggtcgGTTTAAGAGCTAAGCTGGAAACAGCATA
CRISPRisgRNA_209	SNHG12	Gene Target	GGAATAAAAATTAATAGATT	TATCCCTTGGAGAACCACCTTGTTGGGAATAAAAATTAATAGATTGTTTAAGAGCTAAGCTGGAAACAGCATA
CRISPRisgRNA_210	SNHG12	Gene Target	GAAATTAATAGATTAGGCAC	TATCCCTTGGAGAACCACCTTGTTGGAAATTAATAGATTAGGCACGTTTAAGAGCTAAGCTGGAAACAGCATA
CRISPRisgRNA_211	MATN1-AS1	Gene Target	GCAGATCGCCAGCGAGCCGC	TATCCCTTGGAGAACCACCTTGTTGGCAGATCGCCAGCGAGCCGCGTTTAAGAGCTAAGCTGGAAACAGCATA
CRISPRisgRNA_212	MATN1-AS1	Gene Target	GTGTTCGTCCTGCGGCTCGC	TATCCCTTGGAGAACCACCTTGTTGGTGTTCGTCCTGCGGCTCGCGTTTAAGAGCTAAGCTGGAAACAGCATA
CRISPRisgRNA_213	MATN1-AS1	Gene Target	GCTGGCGATCTGCCGCAGCG	TATCCCTTGGAGAACCACCTTGTTGGCTGGCGATCTGCCGCAGCGGTTTAAGAGCTAAGCTGGAAACAGCATA
CRISPRisgRNA_214	MATN1-AS1	Gene Target	GGACGAACACGTCGATTACG	TATCCCTTGGAGAACCACCTTGTTGGGACGAACACGTCGATTACGGTTTAAGAGCTAAGCTGGAAACAGCATA
CRISPRisgRNA_215	MATN1-AS1	Gene Target	GCGTGGACAAGGCCACGCTG	TATCCCTTGGAGAACCACCTTGTTGGCGTGGACAAGGCCACGCTGGTTTAAGAGCTAAGCTGGAAACAGCATA
CRISPRisgRNA_216	MATN1-AS1	Gene Target	GAGCTGTTCGCCATCGGAGT	TATCCCTTGGAGAACCACCTTGTTGGAGCTGTTCGCCATCGGAGTGTTTAAGAGCTAAGCTGGAAACAGCATA
CRISPRisgRNA_217	MATN1-AS1	Gene Target	GAATCGACGTGTTCGTCCTG	TATCCCTTGGAGAACCACCTTGTTGGAATCGACGTGTTCGTCCTGGTTTAAGAGCTAAGCTGGAAACAGCATA
CRISPRisgRNA_218	MATN1-AS1	Gene Target	GCGCACCGCAGAAGGCCTCC	TATCCCTTGGAGAACCACCTTGTTGGCGCACCGCAGAAGGCCTCCGTTTAAGAGCTAAGCTGGAAACAGCATA
CRISPRisgRNA_219	MATN1-AS1	Gene Target	GCGGGACTGTCCAGGAGAGG	TATCCCTTGGAGAACCACCTTGTTGGCGGGACTGTCCAGGAGAGGGTTTAAGAGCTAAGCTGGAAACAGCATA
CRISPRisgRNA_220	MATN1-AS1	Gene Target	GGCGTCGAGCTGTTCGCCAT	TATCCCTTGGAGAACCACCTTGTTGGGCGTCGAGCTGTTCGCCATGTTTAAGAGCTAAGCTGGAAACAGCATA
CRISPRisgRNA_221	MATN1-AS1	Gene Target	GGTCACACAAGGGCCATCCA	TATCCCTTGGAGAACCACCTTGTTGGGTCACACAAGGGCCATCCAGTTTAAGAGCTAAGCTGGAAACAGCATA
CRISPRisgRNA_222	MATN1-AS1	Gene Target	GTCACCTCCAGCATGGCACG	TATCCCTTGGAGAACCACCTTGTTGGTCACCTCCAGCATGGCACGGTTTAAGAGCTAAGCTGGAAACAGCATA
CRISPRisgRNA_223	MATN1-AS1	Gene Target	GCACCGCTGGTCACCGTGGA	TATCCCTTGGAGAACCACCTTGTTGGCACCGCTGGTCACCGTGGAGTTTAAGAGCTAAGCTGGAAACAGCATA
CRISPRisgRNA_224	MATN1-AS1	Gene Target	GTTCTCACCGCTGGTCACCG	TATCCCTTGGAGAACCACCTTGTTGGTTCTCACCGCTGGTCACCGGTTTAAGAGCTAAGCTGGAAACAGCATA
CRISPRisgRNA_225	MATN1-AS1	Gene Target	GGCCATGCTGGAGGTGAACG	TATCCCTTGGAGAACCACCTTGTTGGGCCATGCTGGAGGTGAACGGTTTAAGAGCTAAGCTGGAAACAGCATA
CRISPRisgRNA_226	MATN1-AS1	Gene Target	GGCATTGCGTTTCTCACCGC	TATCCCTTGGAGAACCACCTTGTTGGGCATTGCGTTTCTCACCGCGTTTAAGAGCTAAGCTGGAAACAGCATA
CRISPRisgRNA_227	MATN1-AS1	Gene Target	GTGCTGTCCTCGTGCCATGC	TATCCCTTGGAGAACCACCTTGTTGGTGCTGTCCTCGTGCCATGCGTTTAAGAGCTAAGCTGGAAACAGCATA
CRISPRisgRNA_228	MATN1-AS1	Gene Target	GGGGCTCCTCGGAAGAACAC	TATCCCTTGGAGAACCACCTTGTTGGGGGCTCCTCGGAAGAACACGTTTAAGAGCTAAGCTGGAAACAGCATA
CRISPRisgRNA_229	MATN1-AS1	Gene Target	GAGGCGCCTGTGTTCTTCCG	TATCCCTTGGAGAACCACCTTGTTGGAGGCGCCTGTGTTCTTCCGGTTTAAGAGCTAAGCTGGAAACAGCATA
CRISPRisgRNA_230	MATN1-AS1	Gene Target	GATTCAGAGGTGGAGCTGAA	TATCCCTTGGAGAACCACCTTGTTGGATTCAGAGGTGGAGCTGAAGTTTAAGAGCTAAGCTGGAAACAGCATA
CRISPRisgRNA_231	RP11-84A19.3	Gene Target	GGCTTCTGCCGAGAGAGAGA	TATCCCTTGGAGAACCACCTTGTTGGGCTTCTGCCGAGAGAGAGAGTTTAAGAGCTAAGCTGGAAACAGCATA
CRISPRisgRNA_232	RP11-84A19.3	Gene Target	GGGCAAGGGGCTCGTGGACT	TATCCCTTGGAGAACCACCTTGTTGGGGCAAGGGGCTCGTGGACTGTTTAAGAGCTAAGCTGGAAACAGCATA
CRISPRisgRNA_233	RP11-84A19.3	Gene Target	GTCGGCAGAAGCCTGGAGCG	TATCCCTTGGAGAACCACCTTGTTGGTCGGCAGAAGCCTGGAGCGGTTTAAGAGCTAAGCTGGAAACAGCATA
CRISPRisgRNA_234	RP11-84A19.3	Gene Target	GCTGGGGCCAAAAGGTGGCG	TATCCCTTGGAGAACCACCTTGTTGGCTGGGGCCAAAAGGTGGCGGTTTAAGAGCTAAGCTGGAAACAGCATA
CRISPRisgRNA_235	RP11-84A19.3	Gene Target	GCATGCCTAATCCTCGCTCC	TATCCCTTGGAGAACCACCTTGTTGGCATGCCTAATCCTCGCTCCGTTTAAGAGCTAAGCTGGAAACAGCATA
CRISPRisgRNA_236	RP11-84A19.3	Gene Target	GCCCCACCCCCGCCACCTTT	TATCCCTTGGAGAACCACCTTGTTGGCCCCACCCCCGCCACCTTTGTTTAAGAGCTAAGCTGGAAACAGCATA
CRISPRisgRNA_237	RP11-84A19.3	Gene Target	GAAGAGCGagctctgtaccc	TATCCCTTGGAGAACCACCTTGTTGGAAGAGCGagctctgtacccGTTTAAGAGCTAAGCTGGAAACAGCATA
CRISPRisgRNA_238	RP11-84A19.3	Gene Target	GCCGCTCTCCTGGAACACGC	TATCCCTTGGAGAACCACCTTGTTGGCCGCTCTCCTGGAACACGCGTTTAAGAGCTAAGCTGGAAACAGCATA
CRISPRisgRNA_239	RP11-84A19.3	Gene Target	GTAGGCATGACGTTGCTAGG	TATCCCTTGGAGAACCACCTTGTTGGTAGGCATGACGTTGCTAGGGTTTAAGAGCTAAGCTGGAAACAGCATA
CRISPRisgRNA_240	RP11-84A19.3	Gene Target	Gcaaaggaaatccctgccca	TATCCCTTGGAGAACCACCTTGTTGGcaaaggaaatccctgcccaGTTTAAGAGCTAAGCTGGAAACAGCATA
CRISPRisgRNA_241	RP11-435D7.3	Gene Target	GAGGTGTCAGGAAGTGATGT	TATCCCTTGGAGAACCACCTTGTTGGAGGTGTCAGGAAGTGATGTGTTTAAGAGCTAAGCTGGAAACAGCATA
CRISPRisgRNA_242	RP11-435D7.3	Gene Target	GGAAGCGAAgatgagtatga	TATCCCTTGGAGAACCACCTTGTTGGGAAGCGAAgatgagtatgaGTTTAAGAGCTAAGCTGGAAACAGCATA
CRISPRisgRNA_243	RP11-435D7.3	Gene Target	GAGGATGAGGCAGAGGTGTC	TATCCCTTGGAGAACCACCTTGTTGGAGGATGAGGCAGAGGTGTCGTTTAAGAGCTAAGCTGGAAACAGCATA
CRISPRisgRNA_244	RP11-435D7.3	Gene Target	Ggaaattgatgaatatgaag	TATCCCTTGGAGAACCACCTTGTTGGgaaattgatgaatatgaagGTTTAAGAGCTAAGCTGGAAACAGCATA
CRISPRisgRNA_245	RP11-435D7.3	Gene Target	GAGGAGGTTGAGGAAATACC	TATCCCTTGGAGAACCACCTTGTTGGAGGAGGTTGAGGAAATACCGTTTAAGAGCTAAGCTGGAAACAGCATA
CRISPRisgRNA_246	RP11-435D7.3	Gene Target	GATTGCTTTCTAGGAGGTTG	TATCCCTTGGAGAACCACCTTGTTGGATTGCTTTCTAGGAGGTTGGTTTAAGAGCTAAGCTGGAAACAGCATA
CRISPRisgRNA_247	RP11-435D7.3	Gene Target	Ggatgctccacatcttacaa	TATCCCTTGGAGAACCACCTTGTTGGgatgctccacatcttacaaGTTTAAGAGCTAAGCTGGAAACAGCATA
CRISPRisgRNA_248	RP11-435D7.3	Gene Target	GTAatagtctccacttatga	TATCCCTTGGAGAACCACCTTGTTGGTAatagtctccacttatgaGTTTAAGAGCTAAGCTGGAAACAGCATA
CRISPRisgRNA_249	RP11-435D7.3	Gene Target	GCTCAAAATTGCTTTCTAGG	TATCCCTTGGAGAACCACCTTGTTGGCTCAAAATTGCTTTCTAGGGTTTAAGAGCTAAGCTGGAAACAGCATA
CRISPRisgRNA_250	RP11-435D7.3	Gene Target	GTCTGCAGTTCCTCATCAGA	TATCCCTTGGAGAACCACCTTGTTGGTCTGCAGTTCCTCATCAGAGTTTAAGAGCTAAGCTGGAAACAGCATA
CRISPRisgRNA_251	RP5-884C9.2	Gene Target	GAGGAGCGCCCAGTGCACGC	TATCCCTTGGAGAACCACCTTGTTGGAGGAGCGCCCAGTGCACGCGTTTAAGAGCTAAGCTGGAAACAGCATA
CRISPRisgRNA_252	RP5-884C9.2	Gene Target	GGCGGCTGCCAGCGTGCACT	TATCCCTTGGAGAACCACCTTGTTGGGCGGCTGCCAGCGTGCACTGTTTAAGAGCTAAGCTGGAAACAGCATA
CRISPRisgRNA_253	RP5-884C9.2	Gene Target	GAAGGAAAGCCGAGACGGGC	TATCCCTTGGAGAACCACCTTGTTGGAAGGAAAGCCGAGACGGGCGTTTAAGAGCTAAGCTGGAAACAGCATA
CRISPRisgRNA_254	RP5-884C9.2	Gene Target	GGGAGAAGGAAAGCCGAGAC	TATCCCTTGGAGAACCACCTTGTTGGGGAGAAGGAAAGCCGAGACGTTTAAGAGCTAAGCTGGAAACAGCATA
CRISPRisgRNA_255	RP5-884C9.2	Gene Target	GGGGCCGGGCAGACGCGCCG	TATCCCTTGGAGAACCACCTTGTTGGGGGCCGGGCAGACGCGCCGGTTTAAGAGCTAAGCTGGAAACAGCATA
CRISPRisgRNA_256	RP5-884C9.2	Gene Target	GGCTCCTCGGCGCGTCTGCC	TATCCCTTGGAGAACCACCTTGTTGGGCTCCTCGGCGCGTCTGCCGTTTAAGAGCTAAGCTGGAAACAGCATA
CRISPRisgRNA_257	RP5-884C9.2	Gene Target	GGGCCCAGGTGAGTACCGCG	TATCCCTTGGAGAACCACCTTGTTGGGGCCCAGGTGAGTACCGCGGTTTAAGAGCTAAGCTGGAAACAGCATA
CRISPRisgRNA_258	RP5-884C9.2	Gene Target	GGTCGGCGGAGTTGTGACGC	TATCCCTTGGAGAACCACCTTGTTGGGTCGGCGGAGTTGTGACGCGTTTAAGAGCTAAGCTGGAAACAGCATA
CRISPRisgRNA_259	RP5-884C9.2	Gene Target	GGAGCGCGGCCGGGTACCAG	TATCCCTTGGAGAACCACCTTGTTGGGAGCGCGGCCGGGTACCAGGTTTAAGAGCTAAGCTGGAAACAGCATA
CRISPRisgRNA_260	RP5-884C9.2	Gene Target	GGTTGTGACGCTGGGACTAG	TATCCCTTGGAGAACCACCTTGTTGGGTTGTGACGCTGGGACTAGGTTTAAGAGCTAAGCTGGAAACAGCATA
CRISPRisgRNA_261	RP11-69E11.8	Gene Target	GGGTTAGGTGTATAATATGG	TATCCCTTGGAGAACCACCTTGTTGGGGTTAGGTGTATAATATGGGTTTAAGAGCTAAGCTGGAAACAGCATA
CRISPRisgRNA_262	RP11-69E11.8	Gene Target	GTCTTCTGTCTTACAGGCTC	TATCCCTTGGAGAACCACCTTGTTGGTCTTCTGTCTTACAGGCTCGTTTAAGAGCTAAGCTGGAAACAGCATA
CRISPRisgRNA_263	RP11-69E11.8	Gene Target	GACTGGTTAGGTGTATAATA	TATCCCTTGGAGAACCACCTTGTTGGACTGGTTAGGTGTATAATAGTTTAAGAGCTAAGCTGGAAACAGCATA
CRISPRisgRNA_264	RP11-69E11.8	Gene Target	GGGGTATTCTTCTGTCTTAC	TATCCCTTGGAGAACCACCTTGTTGGGGGTATTCTTCTGTCTTACGTTTAAGAGCTAAGCTGGAAACAGCATA
CRISPRisgRNA_265	RP11-69E11.8	Gene Target	GAGGCCTCATCTGTGCTAAC	TATCCCTTGGAGAACCACCTTGTTGGAGGCCTCATCTGTGCTAACGTTTAAGAGCTAAGCTGGAAACAGCATA
CRISPRisgRNA_266	RP11-69E11.8	Gene Target	GATGGGTTCAGTCCTTAAGG	TATCCCTTGGAGAACCACCTTGTTGGATGGGTTCAGTCCTTAAGGGTTTAAGAGCTAAGCTGGAAACAGCATA
CRISPRisgRNA_267	RP11-69E11.8	Gene Target	GTCATCTGTGCTAACTGGTT	TATCCCTTGGAGAACCACCTTGTTGGTCATCTGTGCTAACTGGTTGTTTAAGAGCTAAGCTGGAAACAGCATA
CRISPRisgRNA_268	RP11-69E11.8	Gene Target	GAGGATGGGTTCAGTCCTTA	TATCCCTTGGAGAACCACCTTGTTGGAGGATGGGTTCAGTCCTTAGTTTAAGAGCTAAGCTGGAAACAGCATA
CRISPRisgRNA_269	RP11-69E11.8	Gene Target	GCAGTCCTTAAGGGGGTGTT	TATCCCTTGGAGAACCACCTTGTTGGCAGTCCTTAAGGGGGTGTTGTTTAAGAGCTAAGCTGGAAACAGCATA
CRISPRisgRNA_270	RP11-69E11.8	Gene Target	GGATGAGGCCTAATCCACGC	TATCCCTTGGAGAACCACCTTGTTGGGATGAGGCCTAATCCACGCGTTTAAGAGCTAAGCTGGAAACAGCATA
CRISPRisgRNA_271	RP1-118J21.25	Gene Target	GTCGCGTGCGCGGGTCGCCA	TATCCCTTGGAGAACCACCTTGTTGGTCGCGTGCGCGGGTCGCCAGTTTAAGAGCTAAGCTGGAAACAGCATA
CRISPRisgRNA_272	RP1-118J21.25	Gene Target	GACCCGCGCACGCGACGGCG	TATCCCTTGGAGAACCACCTTGTTGGACCCGCGCACGCGACGGCGGTTTAAGAGCTAAGCTGGAAACAGCATA
CRISPRisgRNA_273	RP1-118J21.25	Gene Target	GGCCCCGCCGTCGCGTGCGC	TATCCCTTGGAGAACCACCTTGTTGGGCCCCGCCGTCGCGTGCGCGTTTAAGAGCTAAGCTGGAAACAGCATA
CRISPRisgRNA_274	RP1-118J21.25	Gene Target	GGCGCTGCCCAGGCTCACGC	TATCCCTTGGAGAACCACCTTGTTGGGCGCTGCCCAGGCTCACGCGTTTAAGAGCTAAGCTGGAAACAGCATA
CRISPRisgRNA_275	RP1-118J21.25	Gene Target	GGGCTCCCGGGTGCTCCAGA	TATCCCTTGGAGAACCACCTTGTTGGGGCTCCCGGGTGCTCCAGAGTTTAAGAGCTAAGCTGGAAACAGCATA
CRISPRisgRNA_276	RP1-118J21.25	Gene Target	GGAAGTGCACAGGTGGCTCC	TATCCCTTGGAGAACCACCTTGTTGGGAAGTGCACAGGTGGCTCCGTTTAAGAGCTAAGCTGGAAACAGCATA
CRISPRisgRNA_277	RP1-118J21.25	Gene Target	GGAGCTCCTGGCCCGGCTAA	TATCCCTTGGAGAACCACCTTGTTGGGAGCTCCTGGCCCGGCTAAGTTTAAGAGCTAAGCTGGAAACAGCATA
CRISPRisgRNA_278	RP1-118J21.25	Gene Target	GTGGCCCGGCTAAAGGCAGG	TATCCCTTGGAGAACCACCTTGTTGGTGGCCCGGCTAAAGGCAGGGTTTAAGAGCTAAGCTGGAAACAGCATA
CRISPRisgRNA_279	RP1-118J21.25	Gene Target	GTCCTGGCCCGGCTAAAGGC	TATCCCTTGGAGAACCACCTTGTTGGTCCTGGCCCGGCTAAAGGCGTTTAAGAGCTAAGCTGGAAACAGCATA
CRISPRisgRNA_280	RP1-118J21.25	Gene Target	GCACCACTGGCGGGACCGGA	TATCCCTTGGAGAACCACCTTGTTGGCACCACTGGCGGGACCGGAGTTTAAGAGCTAAGCTGGAAACAGCATA
CRISPRisgRNA_281	SLC2A1-AS1	Gene Target	GacacagcgaatGCCCTCCG	TATCCCTTGGAGAACCACCTTGTTGGacacagcgaatGCCCTCCGGTTTAAGAGCTAAGCTGGAAACAGCATA
CRISPRisgRNA_282	SLC2A1-AS1	Gene Target	GCTCTGCGTTGGGACCGCGG	TATCCCTTGGAGAACCACCTTGTTGGCTCTGCGTTGGGACCGCGGGTTTAAGAGCTAAGCTGGAAACAGCATA
CRISPRisgRNA_283	SLC2A1-AS1	Gene Target	GGCAGAGAGAACGAGCCGAT	TATCCCTTGGAGAACCACCTTGTTGGGCAGAGAGAACGAGCCGATGTTTAAGAGCTAAGCTGGAAACAGCATA
CRISPRisgRNA_284	SLC2A1-AS1	Gene Target	GCCTCGCTCAGGCTGCCGAT	TATCCCTTGGAGAACCACCTTGTTGGCCTCGCTCAGGCTGCCGATGTTTAAGAGCTAAGCTGGAAACAGCATA
CRISPRisgRNA_285	SLC2A1-AS1	Gene Target	GTCTCTCTGCGTTGGGACCG	TATCCCTTGGAGAACCACCTTGTTGGTCTCTCTGCGTTGGGACCGGTTTAAGAGCTAAGCTGGAAACAGCATA
CRISPRisgRNA_286	SLC2A1-AS1	Gene Target	GCCTAACCACTGCCTCGCTC	TATCCCTTGGAGAACCACCTTGTTGGCCTAACCACTGCCTCGCTCGTTTAAGAGCTAAGCTGGAAACAGCATA
CRISPRisgRNA_287	SLC2A1-AS1	Gene Target	GGGCAGCCTGAGCGAGGCAG	TATCCCTTGGAGAACCACCTTGTTGGGGCAGCCTGAGCGAGGCAGGTTTAAGAGCTAAGCTGGAAACAGCATA
CRISPRisgRNA_288	SLC2A1-AS1	Gene Target	GGCattcgctgtgtgactca	TATCCCTTGGAGAACCACCTTGTTGGGCattcgctgtgtgactcaGTTTAAGAGCTAAGCTGGAAACAGCATA
CRISPRisgRNA_289	SLC2A1-AS1	Gene Target	Gttgctagagaaggccgcgg	TATCCCTTGGAGAACCACCTTGTTGGttgctagagaaggccgcggGTTTAAGAGCTAAGCTGGAAACAGCATA
CRISPRisgRNA_290	SLC2A1-AS1	Gene Target	GgtgcaccgaAGTCACCCAG	TATCCCTTGGAGAACCACCTTGTTGGgtgcaccgaAGTCACCCAGGTTTAAGAGCTAAGCTGGAAACAGCATA
CRISPRisgRNA_291	RP11-7O11.3	Gene Target	GCAGGCATTCCGGGTCAGAC	TATCCCTTGGAGAACCACCTTGTTGGCAGGCATTCCGGGTCAGACGTTTAAGAGCTAAGCTGGAAACAGCATA
CRISPRisgRNA_292	RP11-7O11.3	Gene Target	GGCCCCGCGCCGGTCTGACC	TATCCCTTGGAGAACCACCTTGTTGGGCCCCGCGCCGGTCTGACCGTTTAAGAGCTAAGCTGGAAACAGCATA
CRISPRisgRNA_293	RP11-7O11.3	Gene Target	GTCGGCCTACCGCGGCGAGC	TATCCCTTGGAGAACCACCTTGTTGGTCGGCCTACCGCGGCGAGCGTTTAAGAGCTAAGCTGGAAACAGCATA
CRISPRisgRNA_294	RP11-7O11.3	Gene Target	GCGCGGCGAGCAGGCATTCC	TATCCCTTGGAGAACCACCTTGTTGGCGCGGCGAGCAGGCATTCCGTTTAAGAGCTAAGCTGGAAACAGCATA
CRISPRisgRNA_295	RP11-7O11.3	Gene Target	GCGTCGTCCTACTAAGGAGT	TATCCCTTGGAGAACCACCTTGTTGGCGTCGTCCTACTAAGGAGTGTTTAAGAGCTAAGCTGGAAACAGCATA
CRISPRisgRNA_296	RP11-7O11.3	Gene Target	GAATGCCTGCTCGCCGCGGT	TATCCCTTGGAGAACCACCTTGTTGGAATGCCTGCTCGCCGCGGTGTTTAAGAGCTAAGCTGGAAACAGCATA
CRISPRisgRNA_297	RP11-7O11.3	Gene Target	GATTCCGGGTCAGACCGGCG	TATCCCTTGGAGAACCACCTTGTTGGATTCCGGGTCAGACCGGCGGTTTAAGAGCTAAGCTGGAAACAGCATA
CRISPRisgRNA_298	RP11-7O11.3	Gene Target	GGAGTCACGTCGTCCTACTA	TATCCCTTGGAGAACCACCTTGTTGGGAGTCACGTCGTCCTACTAGTTTAAGAGCTAAGCTGGAAACAGCATA
CRISPRisgRNA_299	RP11-7O11.3	Gene Target	GGGTAGGCCGAGGACAGGCG	TATCCCTTGGAGAACCACCTTGTTGGGGTAGGCCGAGGACAGGCGGTTTAAGAGCTAAGCTGGAAACAGCATA
CRISPRisgRNA_300	RP11-7O11.3	Gene Target	GGCAGAGCCCCGCCTGTCCT	TATCCCTTGGAGAACCACCTTGTTGGGCAGAGCCCCGCCTGTCCTGTTTAAGAGCTAAGCTGGAAACAGCATA
CRISPRisgRNA_301	RP11-269F19.2	Gene Target	GGACAGACCTAGCATCACGG	TATCCCTTGGAGAACCACCTTGTTGGGACAGACCTAGCATCACGGGTTTAAGAGCTAAGCTGGAAACAGCATA
CRISPRisgRNA_302	RP11-269F19.2	Gene Target	GGGAGTTCCGCCGTGATGCT	TATCCCTTGGAGAACCACCTTGTTGGGGAGTTCCGCCGTGATGCTGTTTAAGAGCTAAGCTGGAAACAGCATA
CRISPRisgRNA_303	RP11-269F19.2	Gene Target	GTGGGACAGACCTAGCATCA	TATCCCTTGGAGAACCACCTTGTTGGTGGGACAGACCTAGCATCAGTTTAAGAGCTAAGCTGGAAACAGCATA
CRISPRisgRNA_304	RP11-269F19.2	Gene Target	GAGCAGGGCCCGGAGAGGAT	TATCCCTTGGAGAACCACCTTGTTGGAGCAGGGCCCGGAGAGGATGTTTAAGAGCTAAGCTGGAAACAGCATA
CRISPRisgRNA_305	RP11-269F19.2	Gene Target	GTGACTCTGAACCTGAGGCT	TATCCCTTGGAGAACCACCTTGTTGGTGACTCTGAACCTGAGGCTGTTTAAGAGCTAAGCTGGAAACAGCATA
CRISPRisgRNA_306	RP11-269F19.2	Gene Target	GGTCTGTCCCAATCCTCTCC	TATCCCTTGGAGAACCACCTTGTTGGGTCTGTCCCAATCCTCTCCGTTTAAGAGCTAAGCTGGAAACAGCATA
CRISPRisgRNA_307	RP11-269F19.2	Gene Target	GCCCAGCTGACTCTCCAGCA	TATCCCTTGGAGAACCACCTTGTTGGCCCAGCTGACTCTCCAGCAGTTTAAGAGCTAAGCTGGAAACAGCATA
CRISPRisgRNA_308	RP11-269F19.2	Gene Target	GGGCGGAACTCCCAAGCCTC	TATCCCTTGGAGAACCACCTTGTTGGGGCGGAACTCCCAAGCCTCGTTTAAGAGCTAAGCTGGAAACAGCATA
CRISPRisgRNA_309	RP11-269F19.2	Gene Target	GTCACAGAGGAGTATACAGT	TATCCCTTGGAGAACCACCTTGTTGGTCACAGAGGAGTATACAGTGTTTAAGAGCTAAGCTGGAAACAGCATA
CRISPRisgRNA_310	RP11-269F19.2	Gene Target	GCTCAGGTTCAGAGTCACAG	TATCCCTTGGAGAACCACCTTGTTGGCTCAGGTTCAGAGTCACAGGTTTAAGAGCTAAGCTGGAAACAGCATA
CRISPRisgRNA_311	RP11-269F19.2	Gene Target	GATGCCTGCATGTGGAAGCG	TATCCCTTGGAGAACCACCTTGTTGGATGCCTGCATGTGGAAGCGGTTTAAGAGCTAAGCTGGAAACAGCATA
CRISPRisgRNA_312	RP11-269F19.2	Gene Target	GCGCTAGCACCGAGTCACAG	TATCCCTTGGAGAACCACCTTGTTGGCGCTAGCACCGAGTCACAGGTTTAAGAGCTAAGCTGGAAACAGCATA
CRISPRisgRNA_313	RP11-269F19.2	Gene Target	GCAACATGGCTGCCGCGAGG	TATCCCTTGGAGAACCACCTTGTTGGCAACATGGCTGCCGCGAGGGTTTAAGAGCTAAGCTGGAAACAGCATA
CRISPRisgRNA_314	RP11-269F19.2	Gene Target	GCATACACGTGCGGCCAGGC	TATCCCTTGGAGAACCACCTTGTTGGCATACACGTGCGGCCAGGCGTTTAAGAGCTAAGCTGGAAACAGCATA
CRISPRisgRNA_315	RP11-269F19.2	Gene Target	GTGCGAAggctctgggctcc	TATCCCTTGGAGAACCACCTTGTTGGTGCGAAggctctgggctccGTTTAAGAGCTAAGCTGGAAACAGCATA
CRISPRisgRNA_316	RP11-269F19.2	Gene Target	GgctccgagcggcgCCAACA	TATCCCTTGGAGAACCACCTTGTTGGgctccgagcggcgCCAACAGTTTAAGAGCTAAGCTGGAAACAGCATA
CRISPRisgRNA_317	RP11-269F19.2	Gene Target	GTCATCATACACGTGCGGCC	TATCCCTTGGAGAACCACCTTGTTGGTCATCATACACGTGCGGCCGTTTAAGAGCTAAGCTGGAAACAGCATA
CRISPRisgRNA_318	RP11-269F19.2	Gene Target	GCAGCCATGTTGGcgccgct	TATCCCTTGGAGAACCACCTTGTTGGCAGCCATGTTGGcgccgctGTTTAAGAGCTAAGCTGGAAACAGCATA
CRISPRisgRNA_319	RP11-269F19.2	Gene Target	GCTTCCCCGCTTCCACATGC	TATCCCTTGGAGAACCACCTTGTTGGCTTCCCCGCTTCCACATGCGTTTAAGAGCTAAGCTGGAAACAGCATA
CRISPRisgRNA_320	RP11-269F19.2	Gene Target	Ggctctgggctccgggttcc	TATCCCTTGGAGAACCACCTTGTTGGgctctgggctccgggttccGTTTAAGAGCTAAGCTGGAAACAGCATA
CRISPRisgRNA_321	FOXD2-AS1	Gene Target	GAAGAGAGGGAGAGACGACC	TATCCCTTGGAGAACCACCTTGTTGGAAGAGAGGGAGAGACGACCGTTTAAGAGCTAAGCTGGAAACAGCATA
CRISPRisgRNA_322	FOXD2-AS1	Gene Target	GGTTGCTATCAGTGGCGTCC	TATCCCTTGGAGAACCACCTTGTTGGGTTGCTATCAGTGGCGTCCGTTTAAGAGCTAAGCTGGAAACAGCATA
CRISPRisgRNA_323	FOXD2-AS1	Gene Target	GGCCGAGAACAGCTCATTTA	TATCCCTTGGAGAACCACCTTGTTGGGCCGAGAACAGCTCATTTAGTTTAAGAGCTAAGCTGGAAACAGCATA
CRISPRisgRNA_324	FOXD2-AS1	Gene Target	GAAGAGTACGTTGCTATCAG	TATCCCTTGGAGAACCACCTTGTTGGAAGAGTACGTTGCTATCAGGTTTAAGAGCTAAGCTGGAAACAGCATA
CRISPRisgRNA_325	FOXD2-AS1	Gene Target	GCTCATTTATGGGGACCAAA	TATCCCTTGGAGAACCACCTTGTTGGCTCATTTATGGGGACCAAAGTTTAAGAGCTAAGCTGGAAACAGCATA
CRISPRisgRNA_326	FOXD2-AS1	Gene Target	GAGATCCGCATAATCGCTGG	TATCCCTTGGAGAACCACCTTGTTGGAGATCCGCATAATCGCTGGGTTTAAGAGCTAAGCTGGAAACAGCATA
CRISPRisgRNA_327	FOXD2-AS1	Gene Target	GGCCAGCGCCGGGCTGCAAA	TATCCCTTGGAGAACCACCTTGTTGGGCCAGCGCCGGGCTGCAAAGTTTAAGAGCTAAGCTGGAAACAGCATA
CRISPRisgRNA_328	FOXD2-AS1	Gene Target	GTTCGAGCTCGGCCAGCGCC	TATCCCTTGGAGAACCACCTTGTTGGTTCGAGCTCGGCCAGCGCCGTTTAAGAGCTAAGCTGGAAACAGCATA
CRISPRisgRNA_329	FOXD2-AS1	Gene Target	GACAGCGGAACGATTGCACG	TATCCCTTGGAGAACCACCTTGTTGGACAGCGGAACGATTGCACGGTTTAAGAGCTAAGCTGGAAACAGCATA
CRISPRisgRNA_330	FOXD2-AS1	Gene Target	GCGAAGATCCGGGTGGAGAA	TATCCCTTGGAGAACCACCTTGTTGGCGAAGATCCGGGTGGAGAAGTTTAAGAGCTAAGCTGGAAACAGCATA
CRISPRisgRNA_331	RP4-784A16.2	Gene Target	GGCAGATACTCCGACAATGG	TATCCCTTGGAGAACCACCTTGTTGGGCAGATACTCCGACAATGGGTTTAAGAGCTAAGCTGGAAACAGCATA
CRISPRisgRNA_332	RP4-784A16.2	Gene Target	GGCCTAGCCCTCAGGTAGCA	TATCCCTTGGAGAACCACCTTGTTGGGCCTAGCCCTCAGGTAGCAGTTTAAGAGCTAAGCTGGAAACAGCATA
CRISPRisgRNA_333	RP4-784A16.2	Gene Target	GAGGGAGAGGAGCCTCATCG	TATCCCTTGGAGAACCACCTTGTTGGAGGGAGAGGAGCCTCATCGGTTTAAGAGCTAAGCTGGAAACAGCATA
CRISPRisgRNA_334	RP4-784A16.2	Gene Target	GCCAGCAGATACTCCGACAA	TATCCCTTGGAGAACCACCTTGTTGGCCAGCAGATACTCCGACAAGTTTAAGAGCTAAGCTGGAAACAGCATA
CRISPRisgRNA_335	RP4-784A16.2	Gene Target	GCGGAGTATCTGCTGGAGTG	TATCCCTTGGAGAACCACCTTGTTGGCGGAGTATCTGCTGGAGTGGTTTAAGAGCTAAGCTGGAAACAGCATA
CRISPRisgRNA_336	RP4-784A16.2	Gene Target	GCCCTCTGATAACCACGATG	TATCCCTTGGAGAACCACCTTGTTGGCCCTCTGATAACCACGATGGTTTAAGAGCTAAGCTGGAAACAGCATA
CRISPRisgRNA_337	RP4-784A16.2	Gene Target	GTGCTGGAGTGAGGTACGGA	TATCCCTTGGAGAACCACCTTGTTGGTGCTGGAGTGAGGTACGGAGTTTAAGAGCTAAGCTGGAAACAGCATA
CRISPRisgRNA_338	RP4-784A16.2	Gene Target	GgaaggggAGCCTAGCCCTC	TATCCCTTGGAGAACCACCTTGTTGGgaaggggAGCCTAGCCCTCGTTTAAGAGCTAAGCTGGAAACAGCATA
CRISPRisgRNA_339	RP4-784A16.2	Gene Target	GTATCTGCTGGAGTGAGGTA	TATCCCTTGGAGAACCACCTTGTTGGTATCTGCTGGAGTGAGGTAGTTTAAGAGCTAAGCTGGAAACAGCATA
CRISPRisgRNA_340	RP4-784A16.2	Gene Target	GCCGACAATGGGGGCAGAAA	TATCCCTTGGAGAACCACCTTGTTGGCCGACAATGGGGGCAGAAAGTTTAAGAGCTAAGCTGGAAACAGCATA
CRISPRisgRNA_341	RP4-784A16.5	Gene Target	GGCGCTCCACGGCCCTGCTC	TATCCCTTGGAGAACCACCTTGTTGGGCGCTCCACGGCCCTGCTCGTTTAAGAGCTAAGCTGGAAACAGCATA
CRISPRisgRNA_342	RP4-784A16.5	Gene Target	GGCGCCCGCTGAGAGAAGAG	TATCCCTTGGAGAACCACCTTGTTGGGCGCCCGCTGAGAGAAGAGGTTTAAGAGCTAAGCTGGAAACAGCATA
CRISPRisgRNA_343	RP4-784A16.5	Gene Target	GTCTGGGCTCGCCTGAGTGC	TATCCCTTGGAGAACCACCTTGTTGGTCTGGGCTCGCCTGAGTGCGTTTAAGAGCTAAGCTGGAAACAGCATA
CRISPRisgRNA_344	RP4-784A16.5	Gene Target	GCGTCCACTCTTCTCTCAGC	TATCCCTTGGAGAACCACCTTGTTGGCGTCCACTCTTCTCTCAGCGTTTAAGAGCTAAGCTGGAAACAGCATA
CRISPRisgRNA_345	RP4-784A16.5	Gene Target	GTGCTGGGCTCTGCAGACGC	TATCCCTTGGAGAACCACCTTGTTGGTGCTGGGCTCTGCAGACGCGTTTAAGAGCTAAGCTGGAAACAGCATA
CRISPRisgRNA_346	RP4-784A16.5	Gene Target	GAGAAGAGTGGACGAAAGAc	TATCCCTTGGAGAACCACCTTGTTGGAGAAGAGTGGACGAAAGAcGTTTAAGAGCTAAGCTGGAAACAGCATA
CRISPRisgRNA_347	RP4-784A16.5	Gene Target	GAGAGTGGACGAAAGAcagg	TATCCCTTGGAGAACCACCTTGTTGGAGAGTGGACGAAAGAcaggGTTTAAGAGCTAAGCTGGAAACAGCATA
CRISPRisgRNA_348	RP4-784A16.5	Gene Target	Gggcctgtgcagtgtgcgcg	TATCCCTTGGAGAACCACCTTGTTGGggcctgtgcagtgtgcgcgGTTTAAGAGCTAAGCTGGAAACAGCATA
CRISPRisgRNA_349	RP4-784A16.5	Gene Target	Gtgcagtgtgcgcgtggggc	TATCCCTTGGAGAACCACCTTGTTGGtgcagtgtgcgcgtggggcGTTTAAGAGCTAAGCTGGAAACAGCATA
CRISPRisgRNA_350	RP4-784A16.5	Gene Target	Ggtctaggagtgagcctggg	TATCCCTTGGAGAACCACCTTGTTGGgtctaggagtgagcctgggGTTTAAGAGCTAAGCTGGAAACAGCATA
CRISPRisgRNA_351	RP4-694A7.2	Gene Target	GGTAGCATTATGTGAAGTAT	TATCCCTTGGAGAACCACCTTGTTGGGTAGCATTATGTGAAGTATGTTTAAGAGCTAAGCTGGAAACAGCATA
CRISPRisgRNA_352	RP4-694A7.2	Gene Target	GTGCATACAAACTAGAATAT	TATCCCTTGGAGAACCACCTTGTTGGTGCATACAAACTAGAATATGTTTAAGAGCTAAGCTGGAAACAGCATA
CRISPRisgRNA_353	RP4-694A7.2	Gene Target	GTAGAATATCGGTAATTTCC	TATCCCTTGGAGAACCACCTTGTTGGTAGAATATCGGTAATTTCCGTTTAAGAGCTAAGCTGGAAACAGCATA
CRISPRisgRNA_354	RP4-694A7.2	Gene Target	GGTGAAGTATTGGGAAAAAG	TATCCCTTGGAGAACCACCTTGTTGGGTGAAGTATTGGGAAAAAGGTTTAAGAGCTAAGCTGGAAACAGCATA
CRISPRisgRNA_355	RP4-694A7.2	Gene Target	GTCTTACTTACAGACTGCAG	TATCCCTTGGAGAACCACCTTGTTGGTCTTACTTACAGACTGCAGGTTTAAGAGCTAAGCTGGAAACAGCATA
CRISPRisgRNA_356	RP4-694A7.2	Gene Target	GTTCTTAATGGATCATCATC	TATCCCTTGGAGAACCACCTTGTTGGTTCTTAATGGATCATCATCGTTTAAGAGCTAAGCTGGAAACAGCATA
CRISPRisgRNA_357	RP4-694A7.2	Gene Target	GATCTTGACTACTTAAAAAA	TATCCCTTGGAGAACCACCTTGTTGGATCTTGACTACTTAAAAAAGTTTAAGAGCTAAGCTGGAAACAGCATA
CRISPRisgRNA_358	RP4-694A7.2	Gene Target	GTTATGCTGTGCTGAAGAAG	TATCCCTTGGAGAACCACCTTGTTGGTTATGCTGTGCTGAAGAAGGTTTAAGAGCTAAGCTGGAAACAGCATA
CRISPRisgRNA_359	RP4-694A7.2	Gene Target	GccATGGAAAAACTTTAAAA	TATCCCTTGGAGAACCACCTTGTTGGccATGGAAAAACTTTAAAAGTTTAAGAGCTAAGCTGGAAACAGCATA
CRISPRisgRNA_360	RP4-694A7.2	Gene Target	GTGTCCTCATTTTTAAACTG	TATCCCTTGGAGAACCACCTTGTTGGTGTCCTCATTTTTAAACTGGTTTAAGAGCTAAGCTGGAAACAGCATA
CRISPRisgRNA_361	RP11-510C10.3	Gene Target	GGTGTTAGGGAAGCAGGGCG	TATCCCTTGGAGAACCACCTTGTTGGGTGTTAGGGAAGCAGGGCGGTTTAAGAGCTAAGCTGGAAACAGCATA
CRISPRisgRNA_362	RP11-510C10.3	Gene Target	GCTGATTAGGCGAGGGTGGG	TATCCCTTGGAGAACCACCTTGTTGGCTGATTAGGCGAGGGTGGGGTTTAAGAGCTAAGCTGGAAACAGCATA
CRISPRisgRNA_363	RP11-510C10.3	Gene Target	GGAGAGCTGGAGCTGTGTTA	TATCCCTTGGAGAACCACCTTGTTGGGAGAGCTGGAGCTGTGTTAGTTTAAGAGCTAAGCTGGAAACAGCATA
CRISPRisgRNA_364	RP11-510C10.3	Gene Target	GCGCCTGATTAGGCGAGGGT	TATCCCTTGGAGAACCACCTTGTTGGCGCCTGATTAGGCGAGGGTGTTTAAGAGCTAAGCTGGAAACAGCATA
CRISPRisgRNA_365	RP11-510C10.3	Gene Target	GGAGCCGCCTGATTAGGCGA	TATCCCTTGGAGAACCACCTTGTTGGGAGCCGCCTGATTAGGCGAGTTTAAGAGCTAAGCTGGAAACAGCATA
CRISPRisgRNA_366	RP11-510C10.3	Gene Target	GGACTGAGAGCCGCCTGATT	TATCCCTTGGAGAACCACCTTGTTGGGACTGAGAGCCGCCTGATTGTTTAAGAGCTAAGCTGGAAACAGCATA
CRISPRisgRNA_367	RP11-510C10.3	Gene Target	GCGAGGAGAATTTATCGCGC	TATCCCTTGGAGAACCACCTTGTTGGCGAGGAGAATTTATCGCGCGTTTAAGAGCTAAGCTGGAAACAGCATA
CRISPRisgRNA_368	RP11-510C10.3	Gene Target	GATTTATCGCGCGGGTCATT	TATCCCTTGGAGAACCACCTTGTTGGATTTATCGCGCGGGTCATTGTTTAAGAGCTAAGCTGGAAACAGCATA
CRISPRisgRNA_369	RP11-510C10.3	Gene Target	GAGGCGCCTGGAGTAAAGCG	TATCCCTTGGAGAACCACCTTGTTGGAGGCGCCTGGAGTAAAGCGGTTTAAGAGCTAAGCTGGAAACAGCATA
CRISPRisgRNA_370	RP11-510C10.3	Gene Target	GAGAAGAATGGTCGTCAGAC	TATCCCTTGGAGAACCACCTTGTTGGAGAAGAATGGTCGTCAGACGTTTAAGAGCTAAGCTGGAAACAGCATA
CRISPRisgRNA_371	RP4-665J23.1	Gene Target	GAAGGCAACCCCACCCAGGC	TATCCCTTGGAGAACCACCTTGTTGGAAGGCAACCCCACCCAGGCGTTTAAGAGCTAAGCTGGAAACAGCATA
CRISPRisgRNA_372	RP4-665J23.1	Gene Target	GCGGGCGACGCCACCATCCA	TATCCCTTGGAGAACCACCTTGTTGGCGGGCGACGCCACCATCCAGTTTAAGAGCTAAGCTGGAAACAGCATA
CRISPRisgRNA_373	RP4-665J23.1	Gene Target	GGCCCGAAGACGCGCCTCAC	TATCCCTTGGAGAACCACCTTGTTGGGCCCGAAGACGCGCCTCACGTTTAAGAGCTAAGCTGGAAACAGCATA
CRISPRisgRNA_374	RP4-665J23.1	Gene Target	GAAGACGCGCCTCACCGGCC	TATCCCTTGGAGAACCACCTTGTTGGAAGACGCGCCTCACCGGCCGTTTAAGAGCTAAGCTGGAAACAGCATA
CRISPRisgRNA_375	RP4-665J23.1	Gene Target	GGGCCGCGGACCCTGGATGG	TATCCCTTGGAGAACCACCTTGTTGGGGCCGCGGACCCTGGATGGGTTTAAGAGCTAAGCTGGAAACAGCATA
CRISPRisgRNA_376	RP4-665J23.1	Gene Target	GCGCGCCTCACCGGCCTGGG	TATCCCTTGGAGAACCACCTTGTTGGCGCGCCTCACCGGCCTGGGGTTTAAGAGCTAAGCTGGAAACAGCATA
CRISPRisgRNA_377	RP4-665J23.1	Gene Target	GGGCCAGCCTCGAGGGCAAA	TATCCCTTGGAGAACCACCTTGTTGGGGCCAGCCTCGAGGGCAAAGTTTAAGAGCTAAGCTGGAAACAGCATA
CRISPRisgRNA_378	RP4-665J23.1	Gene Target	GTGCGGCCGCGGACCCTGGA	TATCCCTTGGAGAACCACCTTGTTGGTGCGGCCGCGGACCCTGGAGTTTAAGAGCTAAGCTGGAAACAGCATA
CRISPRisgRNA_379	RP4-665J23.1	Gene Target	GTCCCTGCGGCCGCGGACCC	TATCCCTTGGAGAACCACCTTGTTGGTCCCTGCGGCCGCGGACCCGTTTAAGAGCTAAGCTGGAAACAGCATA
CRISPRisgRNA_380	RP4-665J23.1	Gene Target	GGACAGTGCCCGTGCCGGGG	TATCCCTTGGAGAACCACCTTGTTGGGACAGTGCCCGTGCCGGGGGTTTAAGAGCTAAGCTGGAAACAGCATA
CRISPRisgRNA_381	RP4-665J23.1	Gene Target	GGGCGCAGGACTGCAGGCTG	TATCCCTTGGAGAACCACCTTGTTGGGGCGCAGGACTGCAGGCTGGTTTAAGAGCTAAGCTGGAAACAGCATA
CRISPRisgRNA_382	RP4-665J23.1	Gene Target	GTTCGCTGGGAACCACGCGC	TATCCCTTGGAGAACCACCTTGTTGGTTCGCTGGGAACCACGCGCGTTTAAGAGCTAAGCTGGAAACAGCATA
CRISPRisgRNA_383	RP4-665J23.1	Gene Target	GTTCCGAGGAGGCGGTGCTG	TATCCCTTGGAGAACCACCTTGTTGGTTCCGAGGAGGCGGTGCTGGTTTAAGAGCTAAGCTGGAAACAGCATA
CRISPRisgRNA_384	RP4-665J23.1	Gene Target	GAGCCGCGCGGGGACTTCGC	TATCCCTTGGAGAACCACCTTGTTGGAGCCGCGCGGGGACTTCGCGTTTAAGAGCTAAGCTGGAAACAGCATA
CRISPRisgRNA_385	RP4-665J23.1	Gene Target	GCGCTGGGCCCAGCCGCGCG	TATCCCTTGGAGAACCACCTTGTTGGCGCTGGGCCCAGCCGCGCGGTTTAAGAGCTAAGCTGGAAACAGCATA
CRISPRisgRNA_386	RP4-665J23.1	Gene Target	GGGCGGAGAATACTCACGCT	TATCCCTTGGAGAACCACCTTGTTGGGGCGGAGAATACTCACGCTGTTTAAGAGCTAAGCTGGAAACAGCATA
CRISPRisgRNA_387	RP4-665J23.1	Gene Target	GAGAGGCCTCCCTTCCGAGG	TATCCCTTGGAGAACCACCTTGTTGGAGAGGCCTCCCTTCCGAGGGTTTAAGAGCTAAGCTGGAAACAGCATA
CRISPRisgRNA_388	RP4-665J23.1	Gene Target	GGGGGCGGGCGCAGGACTGC	TATCCCTTGGAGAACCACCTTGTTGGGGGGCGGGCGCAGGACTGCGTTTAAGAGCTAAGCTGGAAACAGCATA
CRISPRisgRNA_389	RP4-665J23.1	Gene Target	GGGTAGAGGCCTCCCTTCCG	TATCCCTTGGAGAACCACCTTGTTGGGGTAGAGGCCTCCCTTCCGGTTTAAGAGCTAAGCTGGAAACAGCATA
CRISPRisgRNA_390	RP4-665J23.1	Gene Target	GAGGGCAGACGCGGTGACCC	TATCCCTTGGAGAACCACCTTGTTGGAGGGCAGACGCGGTGACCCGTTTAAGAGCTAAGCTGGAAACAGCATA
CRISPRisgRNA_391	RP5-896L10.1	Gene Target	GTTTGCGGTAGGCGCTGTCG	TATCCCTTGGAGAACCACCTTGTTGGTTTGCGGTAGGCGCTGTCGGTTTAAGAGCTAAGCTGGAAACAGCATA
CRISPRisgRNA_392	RP5-896L10.1	Gene Target	GCCCGGGTAGGGTTTGCGGT	TATCCCTTGGAGAACCACCTTGTTGGCCCGGGTAGGGTTTGCGGTGTTTAAGAGCTAAGCTGGAAACAGCATA
CRISPRisgRNA_393	RP5-896L10.1	Gene Target	GACGTTCACCGTGAACGTGC	TATCCCTTGGAGAACCACCTTGTTGGACGTTCACCGTGAACGTGCGTTTAAGAGCTAAGCTGGAAACAGCATA
CRISPRisgRNA_394	RP5-896L10.1	Gene Target	GTGTCCTCCGGGCCCGGGTA	TATCCCTTGGAGAACCACCTTGTTGGTGTCCTCCGGGCCCGGGTAGTTTAAGAGCTAAGCTGGAAACAGCATA
CRISPRisgRNA_395	RP5-896L10.1	Gene Target	GGCCTACCGCAAACCCTACC	TATCCCTTGGAGAACCACCTTGTTGGGCCTACCGCAAACCCTACCGTTTAAGAGCTAAGCTGGAAACAGCATA
CRISPRisgRNA_396	RP5-896L10.1	Gene Target	GGCGTACTACTTCGAGTATA	TATCCCTTGGAGAACCACCTTGTTGGGCGTACTACTTCGAGTATAGTTTAAGAGCTAAGCTGGAAACAGCATA
CRISPRisgRNA_397	RP5-896L10.1	Gene Target	GAAGAAGCCCTGCACGTTCA	TATCCCTTGGAGAACCACCTTGTTGGAAGAAGCCCTGCACGTTCAGTTTAAGAGCTAAGCTGGAAACAGCATA
CRISPRisgRNA_398	RP5-896L10.1	Gene Target	GCGCAAACCCTACCCGGGCC	TATCCCTTGGAGAACCACCTTGTTGGCGCAAACCCTACCCGGGCCGTTTAAGAGCTAAGCTGGAAACAGCATA
CRISPRisgRNA_399	RP5-896L10.1	Gene Target	GGGTGGCTGCCTCGGCGGAC	TATCCCTTGGAGAACCACCTTGTTGGGGTGGCTGCCTCGGCGGACGTTTAAGAGCTAAGCTGGAAACAGCATA
CRISPRisgRNA_400	RP5-896L10.1	Gene Target	GAGCGGGCGGTCGACGCGGT	TATCCCTTGGAGAACCACCTTGTTGGAGCGGGCGGTCGACGCGGTGTTTAAGAGCTAAGCTGGAAACAGCATA
CRISPRisgRNA_401	LAMTOR5-AS1	Gene Target	GAAGGCACCTCAGAGCAAAT	TATCCCTTGGAGAACCACCTTGTTGGAAGGCACCTCAGAGCAAATGTTTAAGAGCTAAGCTGGAAACAGCATA
CRISPRisgRNA_402	LAMTOR5-AS1	Gene Target	GCACCTCAGAGCAAATTGGT	TATCCCTTGGAGAACCACCTTGTTGGCACCTCAGAGCAAATTGGTGTTTAAGAGCTAAGCTGGAAACAGCATA
CRISPRisgRNA_403	LAMTOR5-AS1	Gene Target	GAAACGAAGAGATGACATGA	TATCCCTTGGAGAACCACCTTGTTGGAAACGAAGAGATGACATGAGTTTAAGAGCTAAGCTGGAAACAGCATA
CRISPRisgRNA_404	LAMTOR5-AS1	Gene Target	GTAATGAGGCTCAACCAATA	TATCCCTTGGAGAACCACCTTGTTGGTAATGAGGCTCAACCAATAGTTTAAGAGCTAAGCTGGAAACAGCATA
CRISPRisgRNA_405	LAMTOR5-AS1	Gene Target	GGTAAATAGTAGTAAGCTGA	TATCCCTTGGAGAACCACCTTGTTGGGTAAATAGTAGTAAGCTGAGTTTAAGAGCTAAGCTGGAAACAGCATA
CRISPRisgRNA_406	LAMTOR5-AS1	Gene Target	GCTCAACCAATAAGGCAAAC	TATCCCTTGGAGAACCACCTTGTTGGCTCAACCAATAAGGCAAACGTTTAAGAGCTAAGCTGGAAACAGCATA
CRISPRisgRNA_407	LAMTOR5-AS1	Gene Target	GGCAATAAGCTTGCTGTCTA	TATCCCTTGGAGAACCACCTTGTTGGGCAATAAGCTTGCTGTCTAGTTTAAGAGCTAAGCTGGAAACAGCATA
CRISPRisgRNA_408	LAMTOR5-AS1	Gene Target	GTCTTTCAAGAAGAGTTTGA	TATCCCTTGGAGAACCACCTTGTTGGTCTTTCAAGAAGAGTTTGAGTTTAAGAGCTAAGCTGGAAACAGCATA
CRISPRisgRNA_409	LAMTOR5-AS1	Gene Target	GATCCAACCAATTTGCTCTG	TATCCCTTGGAGAACCACCTTGTTGGATCCAACCAATTTGCTCTGGTTTAAGAGCTAAGCTGGAAACAGCATA
CRISPRisgRNA_410	LAMTOR5-AS1	Gene Target	GGCAGACCAGAGTCCAACTC	TATCCCTTGGAGAACCACCTTGTTGGGCAGACCAGAGTCCAACTCGTTTAAGAGCTAAGCTGGAAACAGCATA
CRISPRisgRNA_411	LAMTOR5-AS1	Gene Target	GCAGGTGCAGGTCACCTCGA	TATCCCTTGGAGAACCACCTTGTTGGCAGGTGCAGGTCACCTCGAGTTTAAGAGCTAAGCTGGAAACAGCATA
CRISPRisgRNA_412	LAMTOR5-AS1	Gene Target	GGGGAATAATCCGTGCCGGC	TATCCCTTGGAGAACCACCTTGTTGGGGGAATAATCCGTGCCGGCGTTTAAGAGCTAAGCTGGAAACAGCATA
CRISPRisgRNA_413	LAMTOR5-AS1	Gene Target	GCCTGGCTCCATGGCGGAAC	TATCCCTTGGAGAACCACCTTGTTGGCCTGGCTCCATGGCGGAACGTTTAAGAGCTAAGCTGGAAACAGCATA
CRISPRisgRNA_414	LAMTOR5-AS1	Gene Target	GGTCGCACAGAGCCTGACGA	TATCCCTTGGAGAACCACCTTGTTGGGTCGCACAGAGCCTGACGAGTTTAAGAGCTAAGCTGGAAACAGCATA
CRISPRisgRNA_415	LAMTOR5-AS1	Gene Target	GACCTCGACGGTCACCGCGC	TATCCCTTGGAGAACCACCTTGTTGGACCTCGACGGTCACCGCGCGTTTAAGAGCTAAGCTGGAAACAGCATA
CRISPRisgRNA_416	LAMTOR5-AS1	Gene Target	GTGACCTGCACCTGGCTCCA	TATCCCTTGGAGAACCACCTTGTTGGTGACCTGCACCTGGCTCCAGTTTAAGAGCTAAGCTGGAAACAGCATA
CRISPRisgRNA_417	LAMTOR5-AS1	Gene Target	GCCCCGCGCGGTGACCGTCG	TATCCCTTGGAGAACCACCTTGTTGGCCCCGCGCGGTGACCGTCGGTTTAAGAGCTAAGCTGGAAACAGCATA
CRISPRisgRNA_418	LAMTOR5-AS1	Gene Target	GAAGGCTTGGGCTCCCCGCG	TATCCCTTGGAGAACCACCTTGTTGGAAGGCTTGGGCTCCCCGCGGTTTAAGAGCTAAGCTGGAAACAGCATA
CRISPRisgRNA_419	LAMTOR5-AS1	Gene Target	GGCTCCATGGCGGAACCGGC	TATCCCTTGGAGAACCACCTTGTTGGGCTCCATGGCGGAACCGGCGTTTAAGAGCTAAGCTGGAAACAGCATA
CRISPRisgRNA_420	LAMTOR5-AS1	Gene Target	GACAGAGCCTGACGAAGGCT	TATCCCTTGGAGAACCACCTTGTTGGACAGAGCCTGACGAAGGCTGTTTAAGAGCTAAGCTGGAAACAGCATA
CRISPRisgRNA_421	LAMTOR5-AS1	Gene Target	Ggtggtcctagccagtcgag	TATCCCTTGGAGAACCACCTTGTTGGgtggtcctagccagtcgagGTTTAAGAGCTAAGCTGGAAACAGCATA
CRISPRisgRNA_422	LAMTOR5-AS1	Gene Target	Gaagtcgtctttggacagtg	TATCCCTTGGAGAACCACCTTGTTGGaagtcgtctttggacagtgGTTTAAGAGCTAAGCTGGAAACAGCATA
CRISPRisgRNA_423	LAMTOR5-AS1	Gene Target	Gagcttgaacccaggacgtc	TATCCCTTGGAGAACCACCTTGTTGGagcttgaacccaggacgtcGTTTAAGAGCTAAGCTGGAAACAGCATA
CRISPRisgRNA_424	LAMTOR5-AS1	Gene Target	Gagaagttaaaagtcgtctt	TATCCCTTGGAGAACCACCTTGTTGGagaagttaaaagtcgtcttGTTTAAGAGCTAAGCTGGAAACAGCATA
CRISPRisgRNA_425	LAMTOR5-AS1	Gene Target	Gcacctctcagcctctcgac	TATCCCTTGGAGAACCACCTTGTTGGcacctctcagcctctcgacGTTTAAGAGCTAAGCTGGAAACAGCATA
CRISPRisgRNA_426	LAMTOR5-AS1	Gene Target	Gcattgcaacccggacgtcc	TATCCCTTGGAGAACCACCTTGTTGGcattgcaacccggacgtccGTTTAAGAGCTAAGCTGGAAACAGCATA
CRISPRisgRNA_427	LAMTOR5-AS1	Gene Target	Gagccagacatgatggctcg	TATCCCTTGGAGAACCACCTTGTTGGagccagacatgatggctcgGTTTAAGAGCTAAGCTGGAAACAGCATA
CRISPRisgRNA_428	LAMTOR5-AS1	Gene Target	Gggaggtacaattctgtagc	TATCCCTTGGAGAACCACCTTGTTGGggaggtacaattctgtagcGTTTAAGAGCTAAGCTGGAAACAGCATA
CRISPRisgRNA_429	LAMTOR5-AS1	Gene Target	Ggcaaaattgacatacatac	TATCCCTTGGAGAACCACCTTGTTGGgcaaaattgacatacatacGTTTAAGAGCTAAGCTGGAAACAGCATA
CRISPRisgRNA_430	LAMTOR5-AS1	Gene Target	Gaaattgacatacatactgg	TATCCCTTGGAGAACCACCTTGTTGGaaattgacatacatactggGTTTAAGAGCTAAGCTGGAAACAGCATA
CRISPRisgRNA_431	LAMTOR5-AS1	Gene Target	GgtatcttaattGTGGATTA	TATCCCTTGGAGAACCACCTTGTTGGgtatcttaattGTGGATTAGTTTAAGAGCTAAGCTGGAAACAGCATA
CRISPRisgRNA_432	LAMTOR5-AS1	Gene Target	Gtgtaagtgaaaacttgaca	TATCCCTTGGAGAACCACCTTGTTGGtgtaagtgaaaacttgacaGTTTAAGAGCTAAGCTGGAAACAGCATA
CRISPRisgRNA_433	LAMTOR5-AS1	Gene Target	Gtattttgcaactactacaa	TATCCCTTGGAGAACCACCTTGTTGGtattttgcaactactacaaGTTTAAGAGCTAAGCTGGAAACAGCATA
CRISPRisgRNA_434	LAMTOR5-AS1	Gene Target	GcttaattGTGGATTAaggt	TATCCCTTGGAGAACCACCTTGTTGGcttaattGTGGATTAaggtGTTTAAGAGCTAAGCTGGAAACAGCATA
CRISPRisgRNA_435	LAMTOR5-AS1	Gene Target	Gttaagatacagctataaaa	TATCCCTTGGAGAACCACCTTGTTGGttaagatacagctataaaaGTTTAAGAGCTAAGCTGGAAACAGCATA
CRISPRisgRNA_436	LAMTOR5-AS1	Gene Target	Gtttaattagctaggtgggg	TATCCCTTGGAGAACCACCTTGTTGGtttaattagctaggtggggGTTTAAGAGCTAAGCTGGAAACAGCATA
CRISPRisgRNA_437	LAMTOR5-AS1	Gene Target	GtatagctgtatcttaattG	TATCCCTTGGAGAACCACCTTGTTGGtatagctgtatcttaattGGTTTAAGAGCTAAGCTGGAAACAGCATA
CRISPRisgRNA_438	LAMTOR5-AS1	Gene Target	Gtttttttaattagctaggt	TATCCCTTGGAGAACCACCTTGTTGGtttttttaattagctaggtGTTTAAGAGCTAAGCTGGAAACAGCATA
CRISPRisgRNA_439	LAMTOR5-AS1	Gene Target	Gttgggaagccaacgaggga	TATCCCTTGGAGAACCACCTTGTTGGttgggaagccaacgagggaGTTTAAGAGCTAAGCTGGAAACAGCATA
CRISPRisgRNA_440	LAMTOR5-AS1	Gene Target	Gtactagaaatggaatgact	TATCCCTTGGAGAACCACCTTGTTGGtactagaaatggaatgactGTTTAAGAGCTAAGCTGGAAACAGCATA
CRISPRisgRNA_441	LAMTOR5-AS1	Gene Target	Ggcacagatatttagctatg	TATCCCTTGGAGAACCACCTTGTTGGgcacagatatttagctatgGTTTAAGAGCTAAGCTGGAAACAGCATA
CRISPRisgRNA_442	LAMTOR5-AS1	Gene Target	GTGCAAGGAATGATCCACAG	TATCCCTTGGAGAACCACCTTGTTGGTGCAAGGAATGATCCACAGGTTTAAGAGCTAAGCTGGAAACAGCATA
CRISPRisgRNA_443	LAMTOR5-AS1	Gene Target	GGTAAGCCTCACCCCCTCTG	TATCCCTTGGAGAACCACCTTGTTGGGTAAGCCTCACCCCCTCTGGTTTAAGAGCTAAGCTGGAAACAGCATA
CRISPRisgRNA_444	LAMTOR5-AS1	Gene Target	Gccatttctagtaacttata	TATCCCTTGGAGAACCACCTTGTTGGccatttctagtaacttataGTTTAAGAGCTAAGCTGGAAACAGCATA
CRISPRisgRNA_445	LAMTOR5-AS1	Gene Target	Ggttttagctattacaatgc	TATCCCTTGGAGAACCACCTTGTTGGgttttagctattacaatgcGTTTAAGAGCTAAGCTGGAAACAGCATA
CRISPRisgRNA_446	LAMTOR5-AS1	Gene Target	Gaaattgcctcccgaaaaag	TATCCCTTGGAGAACCACCTTGTTGGaaattgcctcccgaaaaagGTTTAAGAGCTAAGCTGGAAACAGCATA
CRISPRisgRNA_447	LAMTOR5-AS1	Gene Target	GggtgctaatttacTCAAAT	TATCCCTTGGAGAACCACCTTGTTGGggtgctaatttacTCAAATGTTTAAGAGCTAAGCTGGAAACAGCATA
CRISPRisgRNA_448	LAMTOR5-AS1	Gene Target	Gttagcaccactttttcggg	TATCCCTTGGAGAACCACCTTGTTGGttagcaccactttttcgggGTTTAAGAGCTAAGCTGGAAACAGCATA
CRISPRisgRNA_449	LAMTOR5-AS1	Gene Target	GACATGTCCTGATGGGAAGT	TATCCCTTGGAGAACCACCTTGTTGGACATGTCCTGATGGGAAGTGTTTAAGAGCTAAGCTGGAAACAGCATA
CRISPRisgRNA_450	LAMTOR5-AS1	Gene Target	GCAGCAGTGAGATGGCCTAC	TATCCCTTGGAGAACCACCTTGTTGGCAGCAGTGAGATGGCCTACGTTTAAGAGCTAAGCTGGAAACAGCATA
CRISPRisgRNA_451	LAMTOR5-AS1	Gene Target	GgaaGAGTCTTGATGTCTTT	TATCCCTTGGAGAACCACCTTGTTGGgaaGAGTCTTGATGTCTTTGTTTAAGAGCTAAGCTGGAAACAGCATA
CRISPRisgRNA_452	LAMTOR5-AS1	Gene Target	GAGGGAAACACAGACCCTGT	TATCCCTTGGAGAACCACCTTGTTGGAGGGAAACACAGACCCTGTGTTTAAGAGCTAAGCTGGAAACAGCATA
CRISPRisgRNA_453	LAMTOR5-AS1	Gene Target	GAAAAGTAAACGTAAGggct	TATCCCTTGGAGAACCACCTTGTTGGAAAAGTAAACGTAAGggctGTTTAAGAGCTAAGCTGGAAACAGCATA
CRISPRisgRNA_454	LAMTOR5-AS1	Gene Target	GCAAGCCCACATGTCCTGAT	TATCCCTTGGAGAACCACCTTGTTGGCAAGCCCACATGTCCTGATGTTTAAGAGCTAAGCTGGAAACAGCATA
CRISPRisgRNA_455	LAMTOR5-AS1	Gene Target	Ggtcatgctctgttgcacta	TATCCCTTGGAGAACCACCTTGTTGGgtcatgctctgttgcactaGTTTAAGAGCTAAGCTGGAAACAGCATA
CRISPRisgRNA_456	LAMTOR5-AS1	Gene Target	GATTCTCTGCTGGACCCTCC	TATCCCTTGGAGAACCACCTTGTTGGATTCTCTGCTGGACCCTCCGTTTAAGAGCTAAGCTGGAAACAGCATA
CRISPRisgRNA_457	LAMTOR5-AS1	Gene Target	GCTCTAAGGTAAAGAAATTT	TATCCCTTGGAGAACCACCTTGTTGGCTCTAAGGTAAAGAAATTTGTTTAAGAGCTAAGCTGGAAACAGCATA
CRISPRisgRNA_458	LAMTOR5-AS1	Gene Target	GAGTGGGGGATAAGTAGAGA	TATCCCTTGGAGAACCACCTTGTTGGAGTGGGGGATAAGTAGAGAGTTTAAGAGCTAAGCTGGAAACAGCATA
CRISPRisgRNA_459	LAMTOR5-AS1	Gene Target	GGCCAGTGTGGATAGCCCTG	TATCCCTTGGAGAACCACCTTGTTGGGCCAGTGTGGATAGCCCTGGTTTAAGAGCTAAGCTGGAAACAGCATA
CRISPRisgRNA_460	LAMTOR5-AS1	Gene Target	GCGGAGGGCTCTGCTACCCC	TATCCCTTGGAGAACCACCTTGTTGGCGGAGGGCTCTGCTACCCCGTTTAAGAGCTAAGCTGGAAACAGCATA
CRISPRisgRNA_461	LAMTOR5-AS1	Gene Target	GACCCCAGGGCTATCCACAC	TATCCCTTGGAGAACCACCTTGTTGGACCCCAGGGCTATCCACACGTTTAAGAGCTAAGCTGGAAACAGCATA
CRISPRisgRNA_462	LAMTOR5-AS1	Gene Target	GAAGCACAGCTCTGGTAGAA	TATCCCTTGGAGAACCACCTTGTTGGAAGCACAGCTCTGGTAGAAGTTTAAGAGCTAAGCTGGAAACAGCATA
CRISPRisgRNA_463	LAMTOR5-AS1	Gene Target	GTCTTAAACAGACCCTCAGG	TATCCCTTGGAGAACCACCTTGTTGGTCTTAAACAGACCCTCAGGGTTTAAGAGCTAAGCTGGAAACAGCATA
CRISPRisgRNA_464	LAMTOR5-AS1	Gene Target	GGCTTCTTAAACAGACCCTC	TATCCCTTGGAGAACCACCTTGTTGGGCTTCTTAAACAGACCCTCGTTTAAGAGCTAAGCTGGAAACAGCATA
CRISPRisgRNA_465	LAMTOR5-AS1	Gene Target	GCAGAGCCCTCCGTACCCAT	TATCCCTTGGAGAACCACCTTGTTGGCAGAGCCCTCCGTACCCATGTTTAAGAGCTAAGCTGGAAACAGCATA
CRISPRisgRNA_466	LAMTOR5-AS1	Gene Target	GCAGAAGTAGAATCCTCCTG	TATCCCTTGGAGAACCACCTTGTTGGCAGAAGTAGAATCCTCCTGGTTTAAGAGCTAAGCTGGAAACAGCATA
CRISPRisgRNA_467	LAMTOR5-AS1	Gene Target	GGCATTTGAGAGTGATTCAC	TATCCCTTGGAGAACCACCTTGTTGGGCATTTGAGAGTGATTCACGTTTAAGAGCTAAGCTGGAAACAGCATA
CRISPRisgRNA_468	LAMTOR5-AS1	Gene Target	GCTCAAATGCTTAGGGTCAC	TATCCCTTGGAGAACCACCTTGTTGGCTCAAATGCTTAGGGTCACGTTTAAGAGCTAAGCTGGAAACAGCATA
CRISPRisgRNA_469	LAMTOR5-AS1	Gene Target	Gtaccttatgtaagaggggc	TATCCCTTGGAGAACCACCTTGTTGGtaccttatgtaagaggggcGTTTAAGAGCTAAGCTGGAAACAGCATA
CRISPRisgRNA_470	LAMTOR5-AS1	Gene Target	Ggagataccttatgtaagag	TATCCCTTGGAGAACCACCTTGTTGGgagataccttatgtaagagGTTTAAGAGCTAAGCTGGAAACAGCATA
CRISPRisgRNA_471	LAMTOR5-AS1	Gene Target	Gcaccagcccctcttacata	TATCCCTTGGAGAACCACCTTGTTGGcaccagcccctcttacataGTTTAAGAGCTAAGCTGGAAACAGCATA
CRISPRisgRNA_472	LAMTOR5-AS1	Gene Target	GGCAACTTGAGGAAACAAAC	TATCCCTTGGAGAACCACCTTGTTGGGCAACTTGAGGAAACAAACGTTTAAGAGCTAAGCTGGAAACAGCATA
CRISPRisgRNA_473	LAMTOR5-AS1	Gene Target	GGCACAGACCTCAAGTGGTC	TATCCCTTGGAGAACCACCTTGTTGGGCACAGACCTCAAGTGGTCGTTTAAGAGCTAAGCTGGAAACAGCATA
CRISPRisgRNA_474	LAMTOR5-AS1	Gene Target	GCTGGCATTTACGGGAGAGG	TATCCCTTGGAGAACCACCTTGTTGGCTGGCATTTACGGGAGAGGGTTTAAGAGCTAAGCTGGAAACAGCATA
CRISPRisgRNA_475	LAMTOR5-AS1	Gene Target	GGGTCTGGCATTTACGGGAG	TATCCCTTGGAGAACCACCTTGTTGGGGTCTGGCATTTACGGGAGGTTTAAGAGCTAAGCTGGAAACAGCATA
CRISPRisgRNA_476	LAMTOR5-AS1	Gene Target	GGATTGGCACAGACCTCAAG	TATCCCTTGGAGAACCACCTTGTTGGGATTGGCACAGACCTCAAGGTTTAAGAGCTAAGCTGGAAACAGCATA
CRISPRisgRNA_477	LAMTOR5-AS1	Gene Target	GGAGGTCTGTGCCAATCATT	TATCCCTTGGAGAACCACCTTGTTGGGAGGTCTGTGCCAATCATTGTTTAAGAGCTAAGCTGGAAACAGCATA
CRISPRisgRNA_478	LAMTOR5-AS1	Gene Target	GGTAAATGCCAGACCACTTG	TATCCCTTGGAGAACCACCTTGTTGGGTAAATGCCAGACCACTTGGTTTAAGAGCTAAGCTGGAAACAGCATA
CRISPRisgRNA_479	LAMTOR5-AS1	Gene Target	GACCCAGATGCAGAACAGGT	TATCCCTTGGAGAACCACCTTGTTGGACCCAGATGCAGAACAGGTGTTTAAGAGCTAAGCTGGAAACAGCATA
CRISPRisgRNA_480	LAMTOR5-AS1	Gene Target	GGGAGTGACAACAGCGTGCC	TATCCCTTGGAGAACCACCTTGTTGGGGAGTGACAACAGCGTGCCGTTTAAGAGCTAAGCTGGAAACAGCATA
CRISPRisgRNA_481	LAMTOR5-AS1	Gene Target	GCTCTAGTGATCCTTGTGAC	TATCCCTTGGAGAACCACCTTGTTGGCTCTAGTGATCCTTGTGACGTTTAAGAGCTAAGCTGGAAACAGCATA
CRISPRisgRNA_482	LAMTOR5-AS1	Gene Target	GAGCGTGCCAGGCAATTCAA	TATCCCTTGGAGAACCACCTTGTTGGAGCGTGCCAGGCAATTCAAGTTTAAGAGCTAAGCTGGAAACAGCATA
CRISPRisgRNA_483	LAMTOR5-AS1	Gene Target	GATTTGCATAAGGTGGAAAT	TATCCCTTGGAGAACCACCTTGTTGGATTTGCATAAGGTGGAAATGTTTAAGAGCTAAGCTGGAAACAGCATA
CRISPRisgRNA_484	LAMTOR5-AS1	Gene Target	GGGCAATTCAAAGGGTCTCT	TATCCCTTGGAGAACCACCTTGTTGGGGCAATTCAAAGGGTCTCTGTTTAAGAGCTAAGCTGGAAACAGCATA
CRISPRisgRNA_485	LAMTOR5-AS1	Gene Target	GCAGCCCTGCCTTCTAATAG	TATCCCTTGGAGAACCACCTTGTTGGCAGCCCTGCCTTCTAATAGGTTTAAGAGCTAAGCTGGAAACAGCATA
CRISPRisgRNA_486	LAMTOR5-AS1	Gene Target	GCATCAGCAGTTCATATACA	TATCCCTTGGAGAACCACCTTGTTGGCATCAGCAGTTCATATACAGTTTAAGAGCTAAGCTGGAAACAGCATA
CRISPRisgRNA_487	LAMTOR5-AS1	Gene Target	GCGTGGGGAAGTTAATGGTC	TATCCCTTGGAGAACCACCTTGTTGGCGTGGGGAAGTTAATGGTCGTTTAAGAGCTAAGCTGGAAACAGCATA
CRISPRisgRNA_488	LAMTOR5-AS1	Gene Target	GCCTAACTCCTAATAGCGAT	TATCCCTTGGAGAACCACCTTGTTGGCCTAACTCCTAATAGCGATGTTTAAGAGCTAAGCTGGAAACAGCATA
CRISPRisgRNA_489	LAMTOR5-AS1	Gene Target	GAGTTCTGCACCCCCCAGCA	TATCCCTTGGAGAACCACCTTGTTGGAGTTCTGCACCCCCCAGCAGTTTAAGAGCTAAGCTGGAAACAGCATA
CRISPRisgRNA_490	LAMTOR5-AS1	Gene Target	GACCAGTTCTTGGATTCCAA	TATCCCTTGGAGAACCACCTTGTTGGACCAGTTCTTGGATTCCAAGTTTAAGAGCTAAGCTGGAAACAGCATA
CRISPRisgRNA_491	LAMTOR5-AS1	Gene Target	GCGGACTCCCACATTCCCCT	TATCCCTTGGAGAACCACCTTGTTGGCGGACTCCCACATTCCCCTGTTTAAGAGCTAAGCTGGAAACAGCATA
CRISPRisgRNA_492	LAMTOR5-AS1	Gene Target	GGTGACAGTAGACCAGTTCT	TATCCCTTGGAGAACCACCTTGTTGGGTGACAGTAGACCAGTTCTGTTTAAGAGCTAAGCTGGAAACAGCATA
CRISPRisgRNA_493	LAMTOR5-AS1	Gene Target	GGGGGTGCAGAACTCTAAGC	TATCCCTTGGAGAACCACCTTGTTGGGGGGTGCAGAACTCTAAGCGTTTAAGAGCTAAGCTGGAAACAGCATA
CRISPRisgRNA_494	LAMTOR5-AS1	Gene Target	GAGAGCGCAAAGATTTCTTC	TATCCCTTGGAGAACCACCTTGTTGGAGAGCGCAAAGATTTCTTCGTTTAAGAGCTAAGCTGGAAACAGCATA
CRISPRisgRNA_495	LAMTOR5-AS1	Gene Target	Gcgaggtatcaaggcatcag	TATCCCTTGGAGAACCACCTTGTTGGcgaggtatcaaggcatcagGTTTAAGAGCTAAGCTGGAAACAGCATA
CRISPRisgRNA_496	LAMTOR5-AS1	Gene Target	Gcatcagaggatttgtccac	TATCCCTTGGAGAACCACCTTGTTGGcatcagaggatttgtccacGTTTAAGAGCTAAGCTGGAAACAGCATA
CRISPRisgRNA_497	LAMTOR5-AS1	Gene Target	GATGACAGCTGAGGCAAATG	TATCCCTTGGAGAACCACCTTGTTGGATGACAGCTGAGGCAAATGGTTTAAGAGCTAAGCTGGAAACAGCATA
CRISPRisgRNA_498	LAMTOR5-AS1	Gene Target	GttgtccacaggcttacaAG	TATCCCTTGGAGAACCACCTTGTTGGttgtccacaggcttacaAGGTTTAAGAGCTAAGCTGGAAACAGCATA
CRISPRisgRNA_499	LAMTOR5-AS1	Gene Target	GagGCCTTAATTCTGAGGTT	TATCCCTTGGAGAACCACCTTGTTGGagGCCTTAATTCTGAGGTTGTTTAAGAGCTAAGCTGGAAACAGCATA
CRISPRisgRNA_500	LAMTOR5-AS1	Gene Target	GGCACCAAACCTCAGAATTA	TATCCCTTGGAGAACCACCTTGTTGGGCACCAAACCTCAGAATTAGTTTAAGAGCTAAGCTGGAAACAGCATA
CRISPRisgRNA_501	LAMTOR5-AS1	Gene Target	GGGGACAGAGCTCTCCTGGT	TATCCCTTGGAGAACCACCTTGTTGGGGGACAGAGCTCTCCTGGTGTTTAAGAGCTAAGCTGGAAACAGCATA
CRISPRisgRNA_502	LAMTOR5-AS1	Gene Target	GGGAGAGCTCTGTCCCTGAA	TATCCCTTGGAGAACCACCTTGTTGGGGAGAGCTCTGTCCCTGAAGTTTAAGAGCTAAGCTGGAAACAGCATA
CRISPRisgRNA_503	LAMTOR5-AS1	Gene Target	GGCTCTGTCCCTGAAAGGAA	TATCCCTTGGAGAACCACCTTGTTGGGCTCTGTCCCTGAAAGGAAGTTTAAGAGCTAAGCTGGAAACAGCATA
CRISPRisgRNA_504	LAMTOR5-AS1	Gene Target	GCTCTCCTGGTTGGGAGAAA	TATCCCTTGGAGAACCACCTTGTTGGCTCTCCTGGTTGGGAGAAAGTTTAAGAGCTAAGCTGGAAACAGCATA
CRISPRisgRNA_505	LAMTOR5-AS1	Gene Target	GAGGCACCAAATTCTAGGAG	TATCCCTTGGAGAACCACCTTGTTGGAGGCACCAAATTCTAGGAGGTTTAAGAGCTAAGCTGGAAACAGCATA
CRISPRisgRNA_506	LAMTOR5-AS1	Gene Target	GctGACAGGCACCAAATTCT	TATCCCTTGGAGAACCACCTTGTTGGctGACAGGCACCAAATTCTGTTTAAGAGCTAAGCTGGAAACAGCATA
CRISPRisgRNA_507	LAMTOR5-AS1	Gene Target	GCAAGTCCTCTCCTAGAATT	TATCCCTTGGAGAACCACCTTGTTGGCAAGTCCTCTCCTAGAATTGTTTAAGAGCTAAGCTGGAAACAGCATA
CRISPRisgRNA_508	LAMTOR5-AS1	Gene Target	GGGTGCCTGTCagccagccg	TATCCCTTGGAGAACCACCTTGTTGGGGTGCCTGTCagccagccgGTTTAAGAGCTAAGCTGGAAACAGCATA
CRISPRisgRNA_509	LAMTOR5-AS1	Gene Target	GTCATGGCCACAGACGGGAC	TATCCCTTGGAGAACCACCTTGTTGGTCATGGCCACAGACGGGACGTTTAAGAGCTAAGCTGGAAACAGCATA
CRISPRisgRNA_510	LAMTOR5-AS1	Gene Target	GAGGACTCCAGTCCCGTCTG	TATCCCTTGGAGAACCACCTTGTTGGAGGACTCCAGTCCCGTCTGGTTTAAGAGCTAAGCTGGAAACAGCATA
CRISPRisgRNA_511	LAMTOR5-AS1	Gene Target	GATTAGTCATGGCCACAGAC	TATCCCTTGGAGAACCACCTTGTTGGATTAGTCATGGCCACAGACGTTTAAGAGCTAAGCTGGAAACAGCATA
CRISPRisgRNA_512	LAMTOR5-AS1	Gene Target	GCTTTGGGACTCCAGTGGGC	TATCCCTTGGAGAACCACCTTGTTGGCTTTGGGACTCCAGTGGGCGTTTAAGAGCTAAGCTGGAAACAGCATA
CRISPRisgRNA_513	LAMTOR5-AS1	Gene Target	GAGACCTTTGGGACTCCAGT	TATCCCTTGGAGAACCACCTTGTTGGAGACCTTTGGGACTCCAGTGTTTAAGAGCTAAGCTGGAAACAGCATA
CRISPRisgRNA_514	LAMTOR5-AS1	Gene Target	GTAATGTGAGCTCAAAAGTC	TATCCCTTGGAGAACCACCTTGTTGGTAATGTGAGCTCAAAAGTCGTTTAAGAGCTAAGCTGGAAACAGCATA
CRISPRisgRNA_515	LAMTOR5-AS1	Gene Target	GTTTGAGCTCACATTAGTCA	TATCCCTTGGAGAACCACCTTGTTGGTTTGAGCTCACATTAGTCAGTTTAAGAGCTAAGCTGGAAACAGCATA
CRISPRisgRNA_516	LAMTOR5-AS1	Gene Target	GCACAGTCTCCAAACACAGA	TATCCCTTGGAGAACCACCTTGTTGGCACAGTCTCCAAACACAGAGTTTAAGAGCTAAGCTGGAAACAGCATA
CRISPRisgRNA_517	LAMTOR5-AS1	Gene Target	GACCAAGGAAACGGCCCGGC	TATCCCTTGGAGAACCACCTTGTTGGACCAAGGAAACGGCCCGGCGTTTAAGAGCTAAGCTGGAAACAGCATA
CRISPRisgRNA_518	LAMTOR5-AS1	Gene Target	GCCACTCTGCATGCCTGGGT	TATCCCTTGGAGAACCACCTTGTTGGCCACTCTGCATGCCTGGGTGTTTAAGAGCTAAGCTGGAAACAGCATA
CRISPRisgRNA_519	RP3-522D1.1	Gene Target	GGAGAACCAGTCTGTGCGCG	TATCCCTTGGAGAACCACCTTGTTGGGAGAACCAGTCTGTGCGCGGTTTAAGAGCTAAGCTGGAAACAGCATA
CRISPRisgRNA_520	RP3-522D1.1	Gene Target	GGCTGCCCGAAACAAGCGCG	TATCCCTTGGAGAACCACCTTGTTGGGCTGCCCGAAACAAGCGCGGTTTAAGAGCTAAGCTGGAAACAGCATA
CRISPRisgRNA_521	RP3-522D1.1	Gene Target	GCGCGTGGAAAGCTTGGTCG	TATCCCTTGGAGAACCACCTTGTTGGCGCGTGGAAAGCTTGGTCGGTTTAAGAGCTAAGCTGGAAACAGCATA
CRISPRisgRNA_522	RP3-522D1.1	Gene Target	GAACAAGCGCGTGGAAAGCT	TATCCCTTGGAGAACCACCTTGTTGGAACAAGCGCGTGGAAAGCTGTTTAAGAGCTAAGCTGGAAACAGCATA
CRISPRisgRNA_523	RP3-522D1.1	Gene Target	GACGCTCCCGGGAGACGCGG	TATCCCTTGGAGAACCACCTTGTTGGACGCTCCCGGGAGACGCGGGTTTAAGAGCTAAGCTGGAAACAGCATA
CRISPRisgRNA_524	RP3-522D1.1	Gene Target	GCGGGCAGCAGAGGACGCGA	TATCCCTTGGAGAACCACCTTGTTGGCGGGCAGCAGAGGACGCGAGTTTAAGAGCTAAGCTGGAAACAGCATA
CRISPRisgRNA_525	RP3-522D1.1	Gene Target	GCAGGTGGCGGCGACGCTCC	TATCCCTTGGAGAACCACCTTGTTGGCAGGTGGCGGCGACGCTCCGTTTAAGAGCTAAGCTGGAAACAGCATA
CRISPRisgRNA_526	RP3-522D1.1	Gene Target	GGCCGGACGCGTGCAGGTGG	TATCCCTTGGAGAACCACCTTGTTGGGCCGGACGCGTGCAGGTGGGTTTAAGAGCTAAGCTGGAAACAGCATA
CRISPRisgRNA_527	RP3-522D1.1	Gene Target	GAGATGCGGGCGCGTAGTAG	TATCCCTTGGAGAACCACCTTGTTGGAGATGCGGGCGCGTAGTAGGTTTAAGAGCTAAGCTGGAAACAGCATA
CRISPRisgRNA_528	RP3-522D1.1	Gene Target	GTGTGCCGGACGCGTGCAGG	TATCCCTTGGAGAACCACCTTGTTGGTGTGCCGGACGCGTGCAGGGTTTAAGAGCTAAGCTGGAAACAGCATA
CRISPRisgRNA_529	RP11-439A17.9	Gene Target	GGGACTCAGCTACGCGCCCG	TATCCCTTGGAGAACCACCTTGTTGGGGACTCAGCTACGCGCCCGGTTTAAGAGCTAAGCTGGAAACAGCATA
CRISPRisgRNA_530	RP11-439A17.9	Gene Target	GCCCGGGCCCGCCTGCTCTC	TATCCCTTGGAGAACCACCTTGTTGGCCCGGGCCCGCCTGCTCTCGTTTAAGAGCTAAGCTGGAAACAGCATA
CRISPRisgRNA_531	RP11-439A17.9	Gene Target	GGGCCCCTGGAGCCACACTG	TATCCCTTGGAGAACCACCTTGTTGGGGCCCCTGGAGCCACACTGGTTTAAGAGCTAAGCTGGAAACAGCATA
CRISPRisgRNA_532	RP11-439A17.9	Gene Target	GGCTCATTTCTCGCTCCTGC	TATCCCTTGGAGAACCACCTTGTTGGGCTCATTTCTCGCTCCTGCGTTTAAGAGCTAAGCTGGAAACAGCATA
CRISPRisgRNA_533	RP11-439A17.9	Gene Target	GCGGCCACAGTGTGGCTCCA	TATCCCTTGGAGAACCACCTTGTTGGCGGCCACAGTGTGGCTCCAGTTTAAGAGCTAAGCTGGAAACAGCATA
CRISPRisgRNA_534	RP11-439A17.9	Gene Target	GGGCTCCAGGGGCCCGCCGC	TATCCCTTGGAGAACCACCTTGTTGGGGCTCCAGGGGCCCGCCGCGTTTAAGAGCTAAGCTGGAAACAGCATA
CRISPRisgRNA_535	RP11-439A17.9	Gene Target	GGGTAGTCTGCGAGGGCCCG	TATCCCTTGGAGAACCACCTTGTTGGGGTAGTCTGCGAGGGCCCGGTTTAAGAGCTAAGCTGGAAACAGCATA
CRISPRisgRNA_536	RP11-439A17.9	Gene Target	GGAAGTTCGGTAGTCTGCGA	TATCCCTTGGAGAACCACCTTGTTGGGAAGTTCGGTAGTCTGCGAGTTTAAGAGCTAAGCTGGAAACAGCATA
CRISPRisgRNA_537	RP11-439A17.9	Gene Target	GCGGCGGCAGAATGGAAGTT	TATCCCTTGGAGAACCACCTTGTTGGCGGCGGCAGAATGGAAGTTGTTTAAGAGCTAAGCTGGAAACAGCATA
CRISPRisgRNA_538	RP11-439A17.9	Gene Target	GTGAAAACCCGGCGGCAGAA	TATCCCTTGGAGAACCACCTTGTTGGTGAAAACCCGGCGGCAGAAGTTTAAGAGCTAAGCTGGAAACAGCATA
CRISPRisgRNA_539	RP11-315I20.1	Gene Target	GGCTGGGTCCTAAATAACAG	TATCCCTTGGAGAACCACCTTGTTGGGCTGGGTCCTAAATAACAGGTTTAAGAGCTAAGCTGGAAACAGCATA
CRISPRisgRNA_540	RP11-315I20.1	Gene Target	GCCCTGCAGATGCTGTTGAC	TATCCCTTGGAGAACCACCTTGTTGGCCCTGCAGATGCTGTTGACGTTTAAGAGCTAAGCTGGAAACAGCATA
CRISPRisgRNA_541	RP11-315I20.1	Gene Target	GTATTAATGAATTTGTGGAG	TATCCCTTGGAGAACCACCTTGTTGGTATTAATGAATTTGTGGAGGTTTAAGAGCTAAGCTGGAAACAGCATA
CRISPRisgRNA_542	RP11-315I20.1	Gene Target	GCTGACTATTAATGAATTTG	TATCCCTTGGAGAACCACCTTGTTGGCTGACTATTAATGAATTTGGTTTAAGAGCTAAGCTGGAAACAGCATA
CRISPRisgRNA_543	RP11-315I20.1	Gene Target	GTGAATACTTTATTGAAAGT	TATCCCTTGGAGAACCACCTTGTTGGTGAATACTTTATTGAAAGTGTTTAAGAGCTAAGCTGGAAACAGCATA
CRISPRisgRNA_544	RP11-315I20.1	Gene Target	GATAATGGGAGAAAAACAGC	TATCCCTTGGAGAACCACCTTGTTGGATAATGGGAGAAAAACAGCGTTTAAGAGCTAAGCTGGAAACAGCATA
CRISPRisgRNA_545	RP11-315I20.1	Gene Target	GTGGTTTCCCTCTGTTATTT	TATCCCTTGGAGAACCACCTTGTTGGTGGTTTCCCTCTGTTATTTGTTTAAGAGCTAAGCTGGAAACAGCATA
CRISPRisgRNA_546	RP11-315I20.1	Gene Target	GGACTGGGGCAAAGAATAAT	TATCCCTTGGAGAACCACCTTGTTGGGACTGGGGCAAAGAATAATGTTTAAGAGCTAAGCTGGAAACAGCATA
CRISPRisgRNA_547	RP11-315I20.1	Gene Target	GCCCAGTCAACAGCATCTGC	TATCCCTTGGAGAACCACCTTGTTGGCCCAGTCAACAGCATCTGCGTTTAAGAGCTAAGCTGGAAACAGCATA
CRISPRisgRNA_548	RP11-315I20.1	Gene Target	GTAAGATGTAATTACAggcc	TATCCCTTGGAGAACCACCTTGTTGGTAAGATGTAATTACAggccGTTTAAGAGCTAAGCTGGAAACAGCATA
CRISPRisgRNA_549	RP11-315I20.1	Gene Target	GTAGGAGGTACAGACTACAG	TATCCCTTGGAGAACCACCTTGTTGGTAGGAGGTACAGACTACAGGTTTAAGAGCTAAGCTGGAAACAGCATA
CRISPRisgRNA_550	RP11-315I20.1	Gene Target	GTACAGACTACAGGGGGCCG	TATCCCTTGGAGAACCACCTTGTTGGTACAGACTACAGGGGGCCGGTTTAAGAGCTAAGCTGGAAACAGCATA
CRISPRisgRNA_551	RP11-315I20.1	Gene Target	GTAGTCTGTACCTCCTAAGA	TATCCCTTGGAGAACCACCTTGTTGGTAGTCTGTACCTCCTAAGAGTTTAAGAGCTAAGCTGGAAACAGCATA
CRISPRisgRNA_552	RP11-315I20.1	Gene Target	GAGCAGCTGCCGCGGTTAAG	TATCCCTTGGAGAACCACCTTGTTGGAGCAGCTGCCGCGGTTAAGGTTTAAGAGCTAAGCTGGAAACAGCATA
CRISPRisgRNA_553	RP11-315I20.1	Gene Target	GAAGCTAAATCATCCATCTT	TATCCCTTGGAGAACCACCTTGTTGGAAGCTAAATCATCCATCTTGTTTAAGAGCTAAGCTGGAAACAGCATA
CRISPRisgRNA_554	RP11-315I20.1	Gene Target	GGCTTGCGATCTGTTCAAGA	TATCCCTTGGAGAACCACCTTGTTGGGCTTGCGATCTGTTCAAGAGTTTAAGAGCTAAGCTGGAAACAGCATA
CRISPRisgRNA_555	RP11-315I20.1	Gene Target	GAGGCAGCGTGGTGTATGAT	TATCCCTTGGAGAACCACCTTGTTGGAGGCAGCGTGGTGTATGATGTTTAAGAGCTAAGCTGGAAACAGCATA
CRISPRisgRNA_556	RP11-315I20.1	Gene Target	GGATACCGGAAGTGTTTCTG	TATCCCTTGGAGAACCACCTTGTTGGGATACCGGAAGTGTTTCTGGTTTAAGAGCTAAGCTGGAAACAGCATA
CRISPRisgRNA_557	RP11-315I20.1	Gene Target	GGCCTAGTGCGGAAAGATAC	TATCCCTTGGAGAACCACCTTGTTGGGCCTAGTGCGGAAAGATACGTTTAAGAGCTAAGCTGGAAACAGCATA
CRISPRisgRNA_558	RP11-315I20.1	Gene Target	GCTGCCTAAAGACAAGGTAC	TATCCCTTGGAGAACCACCTTGTTGGCTGCCTAAAGACAAGGTACGTTTAAGAGCTAAGCTGGAAACAGCATA
CRISPRisgRNA_559	RP11-315I20.1	Gene Target	GGAGAAGGGAGGGCGTGACC	TATCCCTTGGAGAACCACCTTGTTGGGAGAAGGGAGGGCGTGACCGTTTAAGAGCTAAGCTGGAAACAGCATA
CRISPRisgRNA_560	RP11-315I20.1	Gene Target	GGAATCGAGGAACCGGGTCT	TATCCCTTGGAGAACCACCTTGTTGGGAATCGAGGAACCGGGTCTGTTTAAGAGCTAAGCTGGAAACAGCATA
CRISPRisgRNA_561	RP11-315I20.1	Gene Target	GTCCGCCCCCTTCAGGAGAA	TATCCCTTGGAGAACCACCTTGTTGGTCCGCCCCCTTCAGGAGAAGTTTAAGAGCTAAGCTGGAAACAGCATA
CRISPRisgRNA_562	RP11-315I20.1	Gene Target	GCTAAGACTGGAGGCGGTGT	TATCCCTTGGAGAACCACCTTGTTGGCTAAGACTGGAGGCGGTGTGTTTAAGAGCTAAGCTGGAAACAGCATA
CRISPRisgRNA_563	RP11-315I20.1	Gene Target	GACGCCCTCCCTTCTCCTGA	TATCCCTTGGAGAACCACCTTGTTGGACGCCCTCCCTTCTCCTGAGTTTAAGAGCTAAGCTGGAAACAGCATA
CRISPRisgRNA_564	RP11-315I20.1	Gene Target	GGGATGGGAATCGAGGAACC	TATCCCTTGGAGAACCACCTTGTTGGGGATGGGAATCGAGGAACCGTTTAAGAGCTAAGCTGGAAACAGCATA
CRISPRisgRNA_565	RP11-315I20.1	Gene Target	GGTCGTAAGGATGGGAATCG	TATCCCTTGGAGAACCACCTTGTTGGGTCGTAAGGATGGGAATCGGTTTAAGAGCTAAGCTGGAAACAGCATA
CRISPRisgRNA_566	RP11-315I20.1	Gene Target	GCCGGTGAGTGTGGGGAAAA	TATCCCTTGGAGAACCACCTTGTTGGCCGGTGAGTGTGGGGAAAAGTTTAAGAGCTAAGCTGGAAACAGCATA
CRISPRisgRNA_567	RP11-315I20.1	Gene Target	GTAGAGATTCCGCCCCCTTC	TATCCCTTGGAGAACCACCTTGTTGGTAGAGATTCCGCCCCCTTCGTTTAAGAGCTAAGCTGGAAACAGCATA
CRISPRisgRNA_568	RP11-315I20.1	Gene Target	GGCTTTGGCTCCGGTGAGTG	TATCCCTTGGAGAACCACCTTGTTGGGCTTTGGCTCCGGTGAGTGGTTTAAGAGCTAAGCTGGAAACAGCATA
CRISPRisgRNA_569	RP11-315I20.1	Gene Target	GTTGTTCCTATGAGGTGGGT	TATCCCTTGGAGAACCACCTTGTTGGTTGTTCCTATGAGGTGGGTGTTTAAGAGCTAAGCTGGAAACAGCATA
CRISPRisgRNA_570	RP11-315I20.1	Gene Target	GTTCTCCCATTGTTCCTATG	TATCCCTTGGAGAACCACCTTGTTGGTTCTCCCATTGTTCCTATGGTTTAAGAGCTAAGCTGGAAACAGCATA
CRISPRisgRNA_571	RP11-315I20.1	Gene Target	GCTTTGGCTCCGGTGAGTGT	TATCCCTTGGAGAACCACCTTGTTGGCTTTGGCTCCGGTGAGTGTGTTTAAGAGCTAAGCTGGAAACAGCATA
CRISPRisgRNA_572	RP11-315I20.1	Gene Target	GTCCCATTGTTCCTATGAGG	TATCCCTTGGAGAACCACCTTGTTGGTCCCATTGTTCCTATGAGGGTTTAAGAGCTAAGCTGGAAACAGCATA
CRISPRisgRNA_573	RP11-315I20.1	Gene Target	GGGGCAGGAGCTACGGGTTT	TATCCCTTGGAGAACCACCTTGTTGGGGGCAGGAGCTACGGGTTTGTTTAAGAGCTAAGCTGGAAACAGCATA
CRISPRisgRNA_574	RP11-315I20.1	Gene Target	GGAGTCCCCACCCACCTCAT	TATCCCTTGGAGAACCACCTTGTTGGGAGTCCCCACCCACCTCATGTTTAAGAGCTAAGCTGGAAACAGCATA
CRISPRisgRNA_575	RP11-315I20.1	Gene Target	GAGGAACAATGGGAGAAAGG	TATCCCTTGGAGAACCACCTTGTTGGAGGAACAATGGGAGAAAGGGTTTAAGAGCTAAGCTGGAAACAGCATA
CRISPRisgRNA_576	RP11-315I20.1	Gene Target	GGGGAGAAAGGAGGAGTTTT	TATCCCTTGGAGAACCACCTTGTTGGGGGAGAAAGGAGGAGTTTTGTTTAAGAGCTAAGCTGGAAACAGCATA
CRISPRisgRNA_577	RP11-495P10.1	Gene Target	GGCCATGCTGTAGCTTGTTG	TATCCCTTGGAGAACCACCTTGTTGGGCCATGCTGTAGCTTGTTGGTTTAAGAGCTAAGCTGGAAACAGCATA
CRISPRisgRNA_578	RP11-495P10.1	Gene Target	GAGGGCAGAAATCAGTATCC	TATCCCTTGGAGAACCACCTTGTTGGAGGGCAGAAATCAGTATCCGTTTAAGAGCTAAGCTGGAAACAGCATA
CRISPRisgRNA_579	RP11-495P10.1	Gene Target	GTCCTCAACAAGCTACAGCA	TATCCCTTGGAGAACCACCTTGTTGGTCCTCAACAAGCTACAGCAGTTTAAGAGCTAAGCTGGAAACAGCATA
CRISPRisgRNA_580	RP11-495P10.1	Gene Target	GAGGTGATTGGTCAGGGAGT	TATCCCTTGGAGAACCACCTTGTTGGAGGTGATTGGTCAGGGAGTGTTTAAGAGCTAAGCTGGAAACAGCATA
CRISPRisgRNA_581	RP11-495P10.1	Gene Target	GTTCTGCAGGTGATTGGTCA	TATCCCTTGGAGAACCACCTTGTTGGTTCTGCAGGTGATTGGTCAGTTTAAGAGCTAAGCTGGAAACAGCATA
CRISPRisgRNA_582	RP5-998N21.4	Gene Target	GCTCCGAGCGTGTCCCACGG	TATCCCTTGGAGAACCACCTTGTTGGCTCCGAGCGTGTCCCACGGGTTTAAGAGCTAAGCTGGAAACAGCATA
CRISPRisgRNA_583	RP5-998N21.4	Gene Target	GGCGCTCCGAGCGTGTCCCA	TATCCCTTGGAGAACCACCTTGTTGGGCGCTCCGAGCGTGTCCCAGTTTAAGAGCTAAGCTGGAAACAGCATA
CRISPRisgRNA_584	RP5-998N21.4	Gene Target	GGGCCACAGTGTGGTGCCAG	TATCCCTTGGAGAACCACCTTGTTGGGGCCACAGTGTGGTGCCAGGTTTAAGAGCTAAGCTGGAAACAGCATA
CRISPRisgRNA_585	RP5-998N21.4	Gene Target	GGGTGCCAGGGGCCCGCCGT	TATCCCTTGGAGAACCACCTTGTTGGGGTGCCAGGGGCCCGCCGTGTTTAAGAGCTAAGCTGGAAACAGCATA
CRISPRisgRNA_586	RP5-998N21.4	Gene Target	GGGCCCCTGGCACCACACTG	TATCCCTTGGAGAACCACCTTGTTGGGGCCCCTGGCACCACACTGGTTTAAGAGCTAAGCTGGAAACAGCATA
CRISPRisgRNA_587	RP5-998N21.4	Gene Target	GAGGGACTCAGCTACGCGCC	TATCCCTTGGAGAACCACCTTGTTGGAGGGACTCAGCTACGCGCCGTTTAAGAGCTAAGCTGGAAACAGCATA
CRISPRisgRNA_588	RP5-998N21.4	Gene Target	GTACGCGCCTGGGGAGGCCG	TATCCCTTGGAGAACCACCTTGTTGGTACGCGCCTGGGGAGGCCGGTTTAAGAGCTAAGCTGGAAACAGCATA
CRISPRisgRNA_589	RP5-998N21.4	Gene Target	GGCCCGGGAGCAGGCGGGCC	TATCCCTTGGAGAACCACCTTGTTGGGCCCGGGAGCAGGCGGGCCGTTTAAGAGCTAAGCTGGAAACAGCATA
CRISPRisgRNA_590	RP5-998N21.4	Gene Target	GGCCCGCCGTGGGACACGCT	TATCCCTTGGAGAACCACCTTGTTGGGCCCGCCGTGGGACACGCTGTTTAAGAGCTAAGCTGGAAACAGCATA
CRISPRisgRNA_591	RP5-998N21.4	Gene Target	GGTGTCCCACGGCGGGCCCC	TATCCCTTGGAGAACCACCTTGTTGGGTGTCCCACGGCGGGCCCCGTTTAAGAGCTAAGCTGGAAACAGCATA
CRISPRisgRNA_592	RP11-196G18.3	Gene Target	GGGCCCCCAGATACAGGCGG	TATCCCTTGGAGAACCACCTTGTTGGGGCCCCCAGATACAGGCGGGTTTAAGAGCTAAGCTGGAAACAGCATA
CRISPRisgRNA_593	RP11-196G18.3	Gene Target	GTGCGGCCCCCAGATACAGG	TATCCCTTGGAGAACCACCTTGTTGGTGCGGCCCCCAGATACAGGGTTTAAGAGCTAAGCTGGAAACAGCATA
CRISPRisgRNA_594	RP11-196G18.3	Gene Target	GGCAGCCTCCGCCTGTATCT	TATCCCTTGGAGAACCACCTTGTTGGGCAGCCTCCGCCTGTATCTGTTTAAGAGCTAAGCTGGAAACAGCATA
CRISPRisgRNA_595	RP11-196G18.3	Gene Target	GAGCTGCGGCGAAAGCTGTT	TATCCCTTGGAGAACCACCTTGTTGGAGCTGCGGCGAAAGCTGTTGTTTAAGAGCTAAGCTGGAAACAGCATA
CRISPRisgRNA_596	RP11-196G18.3	Gene Target	GGGCCACAGTGTGGCGCCAG	TATCCCTTGGAGAACCACCTTGTTGGGGCCACAGTGTGGCGCCAGGTTTAAGAGCTAAGCTGGAAACAGCATA
CRISPRisgRNA_597	RP11-196G18.3	Gene Target	GAAATTATTTGCATTCCTGG	TATCCCTTGGAGAACCACCTTGTTGGAAATTATTTGCATTCCTGGGTTTAAGAGCTAAGCTGGAAACAGCATA
CRISPRisgRNA_598	RP11-196G18.3	Gene Target	GCCGGGAGCTGGCGGGCCCG	TATCCCTTGGAGAACCACCTTGTTGGCCGGGAGCTGGCGGGCCCGGTTTAAGAGCTAAGCTGGAAACAGCATA
CRISPRisgRNA_599	RP11-196G18.3	Gene Target	GGGCTGCGGCCCCCAGATAC	TATCCCTTGGAGAACCACCTTGTTGGGGCTGCGGCCCCCAGATACGTTTAAGAGCTAAGCTGGAAACAGCATA
CRISPRisgRNA_600	RP11-196G18.3	Gene Target	GGGCCCCTGGCGCCACACTG	TATCCCTTGGAGAACCACCTTGTTGGGGCCCCTGGCGCCACACTGGTTTAAGAGCTAAGCTGGAAACAGCATA
CRISPRisgRNA_601	RP11-196G18.3	Gene Target	GTGGCGCCAGGGGCCCGCCG	TATCCCTTGGAGAACCACCTTGTTGGTGGCGCCAGGGGCCCGCCGGTTTAAGAGCTAAGCTGGAAACAGCATA
CRISPRisgRNA_602	RP11-196G18.22	Gene Target	GAGTCAATAACATACATTAT	TATCCCTTGGAGAACCACCTTGTTGGAGTCAATAACATACATTATGTTTAAGAGCTAAGCTGGAAACAGCATA
CRISPRisgRNA_603	RP11-196G18.22	Gene Target	Gagtttgagagatgcatcta	TATCCCTTGGAGAACCACCTTGTTGGagtttgagagatgcatctaGTTTAAGAGCTAAGCTGGAAACAGCATA
CRISPRisgRNA_604	RP11-196G18.22	Gene Target	GACAGGTAGACCCTAAAGAC	TATCCCTTGGAGAACCACCTTGTTGGACAGGTAGACCCTAAAGACGTTTAAGAGCTAAGCTGGAAACAGCATA
CRISPRisgRNA_605	RP11-196G18.22	Gene Target	GAGGCCAACCCTAAGAACTG	TATCCCTTGGAGAACCACCTTGTTGGAGGCCAACCCTAAGAACTGGTTTAAGAGCTAAGCTGGAAACAGCATA
CRISPRisgRNA_606	RP11-196G18.22	Gene Target	Ggagcttctcaaatttcagt	TATCCCTTGGAGAACCACCTTGTTGGgagcttctcaaatttcagtGTTTAAGAGCTAAGCTGGAAACAGCATA
CRISPRisgRNA_607	RP11-196G18.22	Gene Target	Gcaaatttcagtcggaactc	TATCCCTTGGAGAACCACCTTGTTGGcaaatttcagtcggaactcGTTTAAGAGCTAAGCTGGAAACAGCATA
CRISPRisgRNA_608	RP11-196G18.22	Gene Target	GTACCCACAGTTCTTAGGGT	TATCCCTTGGAGAACCACCTTGTTGGTACCCACAGTTCTTAGGGTGTTTAAGAGCTAAGCTGGAAACAGCATA
CRISPRisgRNA_609	RP11-196G18.22	Gene Target	GGAGTAACAACTAACTCAGC	TATCCCTTGGAGAACCACCTTGTTGGGAGTAACAACTAACTCAGCGTTTAAGAGCTAAGCTGGAAACAGCATA
CRISPRisgRNA_610	RP11-196G18.22	Gene Target	GCATTGGCATTTAACATTTC	TATCCCTTGGAGAACCACCTTGTTGGCATTGGCATTTAACATTTCGTTTAAGAGCTAAGCTGGAAACAGCATA
CRISPRisgRNA_611	RP11-196G18.22	Gene Target	GTACTCATGTGTTTGTCATG	TATCCCTTGGAGAACCACCTTGTTGGTACTCATGTGTTTGTCATGGTTTAAGAGCTAAGCTGGAAACAGCATA
CRISPRisgRNA_612	RP11-54A4.2	Gene Target	GGGAGCCCACGGGGAGGGTT	TATCCCTTGGAGAACCACCTTGTTGGGGAGCCCACGGGGAGGGTTGTTTAAGAGCTAAGCTGGAAACAGCATA
CRISPRisgRNA_613	RP11-54A4.2	Gene Target	GCCCCCCATAGTGAGTATGG	TATCCCTTGGAGAACCACCTTGTTGGCCCCCCATAGTGAGTATGGGTTTAAGAGCTAAGCTGGAAACAGCATA
CRISPRisgRNA_614	RP11-54A4.2	Gene Target	GATGGGGGAGCCCACGGGGA	TATCCCTTGGAGAACCACCTTGTTGGATGGGGGAGCCCACGGGGAGTTTAAGAGCTAAGCTGGAAACAGCATA
CRISPRisgRNA_615	RP11-54A4.2	Gene Target	GGTACCCTAACCCTCCCCGT	TATCCCTTGGAGAACCACCTTGTTGGGTACCCTAACCCTCCCCGTGTTTAAGAGCTAAGCTGGAAACAGCATA
CRISPRisgRNA_616	RP11-54A4.2	Gene Target	GGACACCTGAGTGGGTGAGA	TATCCCTTGGAGAACCACCTTGTTGGGACACCTGAGTGGGTGAGAGTTTAAGAGCTAAGCTGGAAACAGCATA
CRISPRisgRNA_617	RP11-54A4.2	Gene Target	GGAGTATGGGGGAGCCCACG	TATCCCTTGGAGAACCACCTTGTTGGGAGTATGGGGGAGCCCACGGTTTAAGAGCTAAGCTGGAAACAGCATA
CRISPRisgRNA_618	RP11-54A4.2	Gene Target	GGCTGCCTTCTCACCCACTC	TATCCCTTGGAGAACCACCTTGTTGGGCTGCCTTCTCACCCACTCGTTTAAGAGCTAAGCTGGAAACAGCATA
CRISPRisgRNA_619	RP11-54A4.2	Gene Target	GAGTTCAGGTAAGATTCTGG	TATCCCTTGGAGAACCACCTTGTTGGAGTTCAGGTAAGATTCTGGGTTTAAGAGCTAAGCTGGAAACAGCATA
CRISPRisgRNA_620	RP11-54A4.2	Gene Target	GCAGAGTTCAGGTAAGATTC	TATCCCTTGGAGAACCACCTTGTTGGCAGAGTTCAGGTAAGATTCGTTTAAGAGCTAAGCTGGAAACAGCATA
CRISPRisgRNA_621	RP11-54A4.2	Gene Target	GGGCTCCCCCATACTCACTA	TATCCCTTGGAGAACCACCTTGTTGGGGCTCCCCCATACTCACTAGTTTAAGAGCTAAGCTGGAAACAGCATA
CRISPRisgRNA_622	RP11-316M1.12	Gene Target	GCCCACAGAGAGCTGAGGGA	TATCCCTTGGAGAACCACCTTGTTGGCCCACAGAGAGCTGAGGGAGTTTAAGAGCTAAGCTGGAAACAGCATA
CRISPRisgRNA_623	RP11-316M1.12	Gene Target	GCAAGTTAGGGAGCTTAGAA	TATCCCTTGGAGAACCACCTTGTTGGCAAGTTAGGGAGCTTAGAAGTTTAAGAGCTAAGCTGGAAACAGCATA
CRISPRisgRNA_624	RP11-316M1.12	Gene Target	GAATTCATTTGTGTCATAGA	TATCCCTTGGAGAACCACCTTGTTGGAATTCATTTGTGTCATAGAGTTTAAGAGCTAAGCTGGAAACAGCATA
CRISPRisgRNA_625	RP11-316M1.12	Gene Target	GCCTACCCACAGAGAGCTGA	TATCCCTTGGAGAACCACCTTGTTGGCCTACCCACAGAGAGCTGAGTTTAAGAGCTAAGCTGGAAACAGCATA
CRISPRisgRNA_626	RP11-316M1.12	Gene Target	GCAAATGAATTGAGGGTAGG	TATCCCTTGGAGAACCACCTTGTTGGCAAATGAATTGAGGGTAGGGTTTAAGAGCTAAGCTGGAAACAGCATA
CRISPRisgRNA_627	RP11-316M1.12	Gene Target	GGGCCTCATTCTGCCAAAGC	TATCCCTTGGAGAACCACCTTGTTGGGGCCTCATTCTGCCAAAGCGTTTAAGAGCTAAGCTGGAAACAGCATA
CRISPRisgRNA_628	RP11-316M1.12	Gene Target	GCTGGAGGTCAGGGAGTCAA	TATCCCTTGGAGAACCACCTTGTTGGCTGGAGGTCAGGGAGTCAAGTTTAAGAGCTAAGCTGGAAACAGCATA
CRISPRisgRNA_629	RP11-316M1.12	Gene Target	GCAGCCTATCCCCAGGTAGG	TATCCCTTGGAGAACCACCTTGTTGGCAGCCTATCCCCAGGTAGGGTTTAAGAGCTAAGCTGGAAACAGCATA
CRISPRisgRNA_630	RP11-316M1.12	Gene Target	GGGCAACTGGGTGACAAGCA	TATCCCTTGGAGAACCACCTTGTTGGGGCAACTGGGTGACAAGCAGTTTAAGAGCTAAGCTGGAAACAGCATA
CRISPRisgRNA_631	RP11-316M1.12	Gene Target	GGACCCTATAGCGCAGGGAG	TATCCCTTGGAGAACCACCTTGTTGGGACCCTATAGCGCAGGGAGGTTTAAGAGCTAAGCTGGAAACAGCATA
CRISPRisgRNA_632	RP11-307C12.12	Gene Target	GCGAGGGACGAGGCTTACCA	TATCCCTTGGAGAACCACCTTGTTGGCGAGGGACGAGGCTTACCAGTTTAAGAGCTAAGCTGGAAACAGCATA
CRISPRisgRNA_633	RP11-307C12.12	Gene Target	GTACCACGGCACCACGCGAG	TATCCCTTGGAGAACCACCTTGTTGGTACCACGGCACCACGCGAGGTTTAAGAGCTAAGCTGGAAACAGCATA
CRISPRisgRNA_634	RP11-307C12.12	Gene Target	GAGCCGAAGGCGCACCCGGG	TATCCCTTGGAGAACCACCTTGTTGGAGCCGAAGGCGCACCCGGGGTTTAAGAGCTAAGCTGGAAACAGCATA
CRISPRisgRNA_635	RP11-307C12.12	Gene Target	GTCAGGCGTAGCGTCTCGTC	TATCCCTTGGAGAACCACCTTGTTGGTCAGGCGTAGCGTCTCGTCGTTTAAGAGCTAAGCTGGAAACAGCATA
CRISPRisgRNA_636	RP11-307C12.12	Gene Target	GAGACGCTACGCCTGAAAAC	TATCCCTTGGAGAACCACCTTGTTGGAGACGCTACGCCTGAAAACGTTTAAGAGCTAAGCTGGAAACAGCATA
CRISPRisgRNA_637	RP11-307C12.12	Gene Target	GCACTGAGCGCTGCGGGGAG	TATCCCTTGGAGAACCACCTTGTTGGCACTGAGCGCTGCGGGGAGGTTTAAGAGCTAAGCTGGAAACAGCATA
CRISPRisgRNA_638	RP11-307C12.12	Gene Target	GCGGGAGGCCCAGGTAGCCC	TATCCCTTGGAGAACCACCTTGTTGGCGGGAGGCCCAGGTAGCCCGTTTAAGAGCTAAGCTGGAAACAGCATA
CRISPRisgRNA_639	RP11-307C12.12	Gene Target	GACGACCCTTTCCACTCGCG	TATCCCTTGGAGAACCACCTTGTTGGACGACCCTTTCCACTCGCGGTTTAAGAGCTAAGCTGGAAACAGCATA
CRISPRisgRNA_640	RP11-307C12.12	Gene Target	GACCACCACTGAGCGCTGCG	TATCCCTTGGAGAACCACCTTGTTGGACCACCACTGAGCGCTGCGGTTTAAGAGCTAAGCTGGAAACAGCATA
CRISPRisgRNA_641	RP11-307C12.12	Gene Target	GACGCCTGAAAACAGGCGGC	TATCCCTTGGAGAACCACCTTGTTGGACGCCTGAAAACAGGCGGCGTTTAAGAGCTAAGCTGGAAACAGCATA
CRISPRisgRNA_642	RP11-307C12.11	Gene Target	GACACAGTTAGGAAGCCCAA	TATCCCTTGGAGAACCACCTTGTTGGACACAGTTAGGAAGCCCAAGTTTAAGAGCTAAGCTGGAAACAGCATA
CRISPRisgRNA_643	RP11-307C12.11	Gene Target	GCTGTGTGGGTTCATGCTCC	TATCCCTTGGAGAACCACCTTGTTGGCTGTGTGGGTTCATGCTCCGTTTAAGAGCTAAGCTGGAAACAGCATA
CRISPRisgRNA_644	RP11-307C12.11	Gene Target	GGAAAGGGCAGAGGGCCCTT	TATCCCTTGGAGAACCACCTTGTTGGGAAAGGGCAGAGGGCCCTTGTTTAAGAGCTAAGCTGGAAACAGCATA
CRISPRisgRNA_645	RP11-307C12.11	Gene Target	GAACAAATGTCCACACAGTT	TATCCCTTGGAGAACCACCTTGTTGGAACAAATGTCCACACAGTTGTTTAAGAGCTAAGCTGGAAACAGCATA
CRISPRisgRNA_646	RP11-307C12.11	Gene Target	GGAGTGGGCACGGCACTGCC	TATCCCTTGGAGAACCACCTTGTTGGGAGTGGGCACGGCACTGCCGTTTAAGAGCTAAGCTGGAAACAGCATA
CRISPRisgRNA_647	RP11-307C12.11	Gene Target	Ggtgctcaatgaatgctggc	TATCCCTTGGAGAACCACCTTGTTGGgtgctcaatgaatgctggcGTTTAAGAGCTAAGCTGGAAACAGCATA
CRISPRisgRNA_648	RP11-307C12.11	Gene Target	Gctctacacaattggaaggc	TATCCCTTGGAGAACCACCTTGTTGGctctacacaattggaaggcGTTTAAGAGCTAAGCTGGAAACAGCATA
CRISPRisgRNA_649	RP11-307C12.11	Gene Target	GCACAGGTCTTTCTCCTACA	TATCCCTTGGAGAACCACCTTGTTGGCACAGGTCTTTCTCCTACAGTTTAAGAGCTAAGCTGGAAACAGCATA
CRISPRisgRNA_650	RP11-307C12.11	Gene Target	GCAGCAGAGTCCGTTTGCCC	TATCCCTTGGAGAACCACCTTGTTGGCAGCAGAGTCCGTTTGCCCGTTTAAGAGCTAAGCTGGAAACAGCATA
CRISPRisgRNA_651	RP11-307C12.11	Gene Target	GGGGATAGATGAGGAGAACC	TATCCCTTGGAGAACCACCTTGTTGGGGGATAGATGAGGAGAACCGTTTAAGAGCTAAGCTGGAAACAGCATA
CRISPRisgRNA_652	RUSC1-AS1	Gene Target	GAACCCCCCGGGAATGGAGC	TATCCCTTGGAGAACCACCTTGTTGGAACCCCCCGGGAATGGAGCGTTTAAGAGCTAAGCTGGAAACAGCATA
CRISPRisgRNA_653	RUSC1-AS1	Gene Target	GGAGTCGAATGTAACCCCCC	TATCCCTTGGAGAACCACCTTGTTGGGAGTCGAATGTAACCCCCCGTTTAAGAGCTAAGCTGGAAACAGCATA
CRISPRisgRNA_654	RUSC1-AS1	Gene Target	GCCTCCCGGCTCCATTCCCG	TATCCCTTGGAGAACCACCTTGTTGGCCTCCCGGCTCCATTCCCGGTTTAAGAGCTAAGCTGGAAACAGCATA
CRISPRisgRNA_655	RUSC1-AS1	Gene Target	GCCGGGAGGGTCAGAGAACG	TATCCCTTGGAGAACCACCTTGTTGGCCGGGAGGGTCAGAGAACGGTTTAAGAGCTAAGCTGGAAACAGCATA
CRISPRisgRNA_656	RUSC1-AS1	Gene Target	GCAGATGCCCTGAAAGGAGG	TATCCCTTGGAGAACCACCTTGTTGGCAGATGCCCTGAAAGGAGGGTTTAAGAGCTAAGCTGGAAACAGCATA
CRISPRisgRNA_657	RUSC1-AS1	Gene Target	GCCACTGCAGTGTTTGCAGA	TATCCCTTGGAGAACCACCTTGTTGGCCACTGCAGTGTTTGCAGAGTTTAAGAGCTAAGCTGGAAACAGCATA
CRISPRisgRNA_658	RUSC1-AS1	Gene Target	GGCGCTCTGGATCTCCGAAG	TATCCCTTGGAGAACCACCTTGTTGGGCGCTCTGGATCTCCGAAGGTTTAAGAGCTAAGCTGGAAACAGCATA
CRISPRisgRNA_659	RUSC1-AS1	Gene Target	GCCCACCCAGATGCCCTGAA	TATCCCTTGGAGAACCACCTTGTTGGCCCACCCAGATGCCCTGAAGTTTAAGAGCTAAGCTGGAAACAGCATA
CRISPRisgRNA_660	RUSC1-AS1	Gene Target	GTCCTTTCAGGGCATCTGGG	TATCCCTTGGAGAACCACCTTGTTGGTCCTTTCAGGGCATCTGGGGTTTAAGAGCTAAGCTGGAAACAGCATA
CRISPRisgRNA_661	RUSC1-AS1	Gene Target	GGTCCCTTCCTCTGGGAGTA	TATCCCTTGGAGAACCACCTTGTTGGGTCCCTTCCTCTGGGAGTAGTTTAAGAGCTAAGCTGGAAACAGCATA
CRISPRisgRNA_662	RUSC1-AS1	Gene Target	GAGGCTGGAAGGCGCCGGAA	TATCCCTTGGAGAACCACCTTGTTGGAGGCTGGAAGGCGCCGGAAGTTTAAGAGCTAAGCTGGAAACAGCATA
CRISPRisgRNA_663	RUSC1-AS1	Gene Target	GCGCCGGAAAGGGGAAACCC	TATCCCTTGGAGAACCACCTTGTTGGCGCCGGAAAGGGGAAACCCGTTTAAGAGCTAAGCTGGAAACAGCATA
CRISPRisgRNA_664	RUSC1-AS1	Gene Target	GTCCGCCAAGAGGCTGCTGC	TATCCCTTGGAGAACCACCTTGTTGGTCCGCCAAGAGGCTGCTGCGTTTAAGAGCTAAGCTGGAAACAGCATA
CRISPRisgRNA_665	RUSC1-AS1	Gene Target	GGGAGGCGAGACCCGAGGAT	TATCCCTTGGAGAACCACCTTGTTGGGGAGGCGAGACCCGAGGATGTTTAAGAGCTAAGCTGGAAACAGCATA
CRISPRisgRNA_666	RUSC1-AS1	Gene Target	GTCCCGCAGCAGCCTCTTGG	TATCCCTTGGAGAACCACCTTGTTGGTCCCGCAGCAGCCTCTTGGGTTTAAGAGCTAAGCTGGAAACAGCATA
CRISPRisgRNA_667	RUSC1-AS1	Gene Target	GGTCCCACGCGGGATGAAGA	TATCCCTTGGAGAACCACCTTGTTGGGTCCCACGCGGGATGAAGAGTTTAAGAGCTAAGCTGGAAACAGCATA
CRISPRisgRNA_668	RUSC1-AS1	Gene Target	GCGGAGGGAGGCGAGACCCG	TATCCCTTGGAGAACCACCTTGTTGGCGGAGGGAGGCGAGACCCGGTTTAAGAGCTAAGCTGGAAACAGCATA
CRISPRisgRNA_669	RUSC1-AS1	Gene Target	GGCGAGACCCGAGGATTGGG	TATCCCTTGGAGAACCACCTTGTTGGGCGAGACCCGAGGATTGGGGTTTAAGAGCTAAGCTGGAAACAGCATA
CRISPRisgRNA_670	RUSC1-AS1	Gene Target	GGACCCGGGTTTCCCCTTTC	TATCCCTTGGAGAACCACCTTGTTGGGACCCGGGTTTCCCCTTTCGTTTAAGAGCTAAGCTGGAAACAGCATA
CRISPRisgRNA_671	RUSC1-AS1	Gene Target	GCCTCCCTAGCAAGGTCGGG	TATCCCTTGGAGAACCACCTTGTTGGCCTCCCTAGCAAGGTCGGGGTTTAAGAGCTAAGCTGGAAACAGCATA
CRISPRisgRNA_672	RP11-336K24.12	Gene Target	GCGCGCAGGACGGGACGCCA	TATCCCTTGGAGAACCACCTTGTTGGCGCGCAGGACGGGACGCCAGTTTAAGAGCTAAGCTGGAAACAGCATA
CRISPRisgRNA_673	RP11-336K24.12	Gene Target	GGACGCCAGGGTTTGTGTGG	TATCCCTTGGAGAACCACCTTGTTGGGACGCCAGGGTTTGTGTGGGTTTAAGAGCTAAGCTGGAAACAGCATA
CRISPRisgRNA_674	RP11-336K24.12	Gene Target	GGGGTGCCCGCGCGCAGGAC	TATCCCTTGGAGAACCACCTTGTTGGGGGTGCCCGCGCGCAGGACGTTTAAGAGCTAAGCTGGAAACAGCATA
CRISPRisgRNA_675	RP11-336K24.12	Gene Target	GGCTGCCCCCACACAAACCC	TATCCCTTGGAGAACCACCTTGTTGGGCTGCCCCCACACAAACCCGTTTAAGAGCTAAGCTGGAAACAGCATA
CRISPRisgRNA_676	RP11-336K24.12	Gene Target	GGGCAGCTCGGAGAGGTACG	TATCCCTTGGAGAACCACCTTGTTGGGGCAGCTCGGAGAGGTACGGTTTAAGAGCTAAGCTGGAAACAGCATA
CRISPRisgRNA_677	RP11-336K24.12	Gene Target	GGGCCTCTCAAACCTGTCCT	TATCCCTTGGAGAACCACCTTGTTGGGGCCTCTCAAACCTGTCCTGTTTAAGAGCTAAGCTGGAAACAGCATA
CRISPRisgRNA_678	RP11-336K24.12	Gene Target	GGGTACGAGGGTCCTAGGAC	TATCCCTTGGAGAACCACCTTGTTGGGGTACGAGGGTCCTAGGACGTTTAAGAGCTAAGCTGGAAACAGCATA
CRISPRisgRNA_679	RP11-336K24.12	Gene Target	GGGAGAGGTACGAGGGTCCT	TATCCCTTGGAGAACCACCTTGTTGGGGAGAGGTACGAGGGTCCTGTTTAAGAGCTAAGCTGGAAACAGCATA
CRISPRisgRNA_680	RP11-336K24.12	Gene Target	Gagggaaaaagggagggcga	TATCCCTTGGAGAACCACCTTGTTGGagggaaaaagggagggcgaGTTTAAGAGCTAAGCTGGAAACAGCATA
CRISPRisgRNA_681	RP11-336K24.12	Gene Target	GgaaagggccAACCTGGGTC	TATCCCTTGGAGAACCACCTTGTTGGgaaagggccAACCTGGGTCGTTTAAGAGCTAAGCTGGAAACAGCATA
CRISPRisgRNA_682	RP11-284F21.9	Gene Target	GTGCAGTCTAGATGGAAGGC	TATCCCTTGGAGAACCACCTTGTTGGTGCAGTCTAGATGGAAGGCGTTTAAGAGCTAAGCTGGAAACAGCATA
CRISPRisgRNA_683	RP11-284F21.9	Gene Target	GACCTAGGGTGCAGTCTAGA	TATCCCTTGGAGAACCACCTTGTTGGACCTAGGGTGCAGTCTAGAGTTTAAGAGCTAAGCTGGAAACAGCATA
CRISPRisgRNA_684	RP11-284F21.9	Gene Target	GAGGGTGCAGTCTAGATGGA	TATCCCTTGGAGAACCACCTTGTTGGAGGGTGCAGTCTAGATGGAGTTTAAGAGCTAAGCTGGAAACAGCATA
CRISPRisgRNA_685	RP11-284F21.9	Gene Target	GGAATGCACCTTACTTTACT	TATCCCTTGGAGAACCACCTTGTTGGGAATGCACCTTACTTTACTGTTTAAGAGCTAAGCTGGAAACAGCATA
CRISPRisgRNA_686	RP11-284F21.9	Gene Target	GAAATACCCCAAGTAAAGTA	TATCCCTTGGAGAACCACCTTGTTGGAAATACCCCAAGTAAAGTAGTTTAAGAGCTAAGCTGGAAACAGCATA
CRISPRisgRNA_687	RP11-284F21.9	Gene Target	GAGATGCTGTGGAGATTATG	TATCCCTTGGAGAACCACCTTGTTGGAGATGCTGTGGAGATTATGGTTTAAGAGCTAAGCTGGAAACAGCATA
CRISPRisgRNA_688	RP11-284F21.9	Gene Target	GGAGTTCCCAAGAGGGACCT	TATCCCTTGGAGAACCACCTTGTTGGGAGTTCCCAAGAGGGACCTGTTTAAGAGCTAAGCTGGAAACAGCATA
CRISPRisgRNA_689	RP11-284F21.9	Gene Target	GGCACCAAGGATAGCTTTGG	TATCCCTTGGAGAACCACCTTGTTGGGCACCAAGGATAGCTTTGGGTTTAAGAGCTAAGCTGGAAACAGCATA
CRISPRisgRNA_690	RP11-284F21.9	Gene Target	GAGCCCTCCAAAGCTATCCT	TATCCCTTGGAGAACCACCTTGTTGGAGCCCTCCAAAGCTATCCTGTTTAAGAGCTAAGCTGGAAACAGCATA
CRISPRisgRNA_691	RP11-284F21.9	Gene Target	GGACCCTCAAAGATTTGGAG	TATCCCTTGGAGAACCACCTTGTTGGGACCCTCAAAGATTTGGAGGTTTAAGAGCTAAGCTGGAAACAGCATA
CRISPRisgRNA_692	RP11-284F21.10	Gene Target	GGGCTACCCCTTCCTACCCC	TATCCCTTGGAGAACCACCTTGTTGGGGCTACCCCTTCCTACCCCGTTTAAGAGCTAAGCTGGAAACAGCATA
CRISPRisgRNA_693	RP11-284F21.10	Gene Target	GCTGATAGCCAGGGGTAGGA	TATCCCTTGGAGAACCACCTTGTTGGCTGATAGCCAGGGGTAGGAGTTTAAGAGCTAAGCTGGAAACAGCATA
CRISPRisgRNA_694	RP11-284F21.10	Gene Target	GGCTTCTGATAGCCAGGGGT	TATCCCTTGGAGAACCACCTTGTTGGGCTTCTGATAGCCAGGGGTGTTTAAGAGCTAAGCTGGAAACAGCATA
CRISPRisgRNA_695	RP11-284F21.10	Gene Target	GTAGAGCTTCTGATAGCCAG	TATCCCTTGGAGAACCACCTTGTTGGTAGAGCTTCTGATAGCCAGGTTTAAGAGCTAAGCTGGAAACAGCATA
CRISPRisgRNA_696	RP11-284F21.10	Gene Target	GAGTGCTTCGAGATCTTTGG	TATCCCTTGGAGAACCACCTTGTTGGAGTGCTTCGAGATCTTTGGGTTTAAGAGCTAAGCTGGAAACAGCATA
CRISPRisgRNA_697	RP11-284F21.10	Gene Target	GGTAAGTGCTTCGAGATCTT	TATCCCTTGGAGAACCACCTTGTTGGGTAAGTGCTTCGAGATCTTGTTTAAGAGCTAAGCTGGAAACAGCATA
CRISPRisgRNA_698	RP11-284F21.10	Gene Target	GGATCTTTGGAGGAATATTC	TATCCCTTGGAGAACCACCTTGTTGGGATCTTTGGAGGAATATTCGTTTAAGAGCTAAGCTGGAAACAGCATA
CRISPRisgRNA_699	RP11-284F21.10	Gene Target	GTGGAGATCCAGGTATGCCA	TATCCCTTGGAGAACCACCTTGTTGGTGGAGATCCAGGTATGCCAGTTTAAGAGCTAAGCTGGAAACAGCATA
CRISPRisgRNA_700	RP11-284F21.10	Gene Target	GACGAGGGCAATGTGCTCCC	TATCCCTTGGAGAACCACCTTGTTGGACGAGGGCAATGTGCTCCCGTTTAAGAGCTAAGCTGGAAACAGCATA
CRISPRisgRNA_701	RP11-284F21.10	Gene Target	GTAGAAGAGCATGGAGATCC	TATCCCTTGGAGAACCACCTTGTTGGTAGAAGAGCATGGAGATCCGTTTAAGAGCTAAGCTGGAAACAGCATA
CRISPRisgRNA_702	RP11-284F21.7	Gene Target	GGAGGTAGACAGGCTGAAGC	TATCCCTTGGAGAACCACCTTGTTGGGAGGTAGACAGGCTGAAGCGTTTAAGAGCTAAGCTGGAAACAGCATA
CRISPRisgRNA_703	RP11-284F21.7	Gene Target	GGAGAGCTCCAGAGGTAGAC	TATCCCTTGGAGAACCACCTTGTTGGGAGAGCTCCAGAGGTAGACGTTTAAGAGCTAAGCTGGAAACAGCATA
CRISPRisgRNA_704	RP11-284F21.7	Gene Target	GCCCGCCAGAACACCCCAGC	TATCCCTTGGAGAACCACCTTGTTGGCCCGCCAGAACACCCCAGCGTTTAAGAGCTAAGCTGGAAACAGCATA
CRISPRisgRNA_705	RP11-284F21.7	Gene Target	GGAACCTCCCGTAAGAGCCC	TATCCCTTGGAGAACCACCTTGTTGGGAACCTCCCGTAAGAGCCCGTTTAAGAGCTAAGCTGGAAACAGCATA
CRISPRisgRNA_706	RP11-284F21.7	Gene Target	GGTCCCTGGGCTCTTACGGG	TATCCCTTGGAGAACCACCTTGTTGGGTCCCTGGGCTCTTACGGGGTTTAAGAGCTAAGCTGGAAACAGCATA
CRISPRisgRNA_707	RP11-284F21.7	Gene Target	GACCTGCTGGGGTGTTCTGG	TATCCCTTGGAGAACCACCTTGTTGGACCTGCTGGGGTGTTCTGGGTTTAAGAGCTAAGCTGGAAACAGCATA
CRISPRisgRNA_708	RP11-284F21.7	Gene Target	GGTCTGTCCCTGGGCTCTTA	TATCCCTTGGAGAACCACCTTGTTGGGTCTGTCCCTGGGCTCTTAGTTTAAGAGCTAAGCTGGAAACAGCATA
CRISPRisgRNA_709	RP11-284F21.7	Gene Target	GTACGGGAGGTTCCCTGAGG	TATCCCTTGGAGAACCACCTTGTTGGTACGGGAGGTTCCCTGAGGGTTTAAGAGCTAAGCTGGAAACAGCATA
CRISPRisgRNA_710	RP11-284F21.7	Gene Target	GAGGAGAGGGCTTCCGTTTC	TATCCCTTGGAGAACCACCTTGTTGGAGGAGAGGGCTTCCGTTTCGTTTAAGAGCTAAGCTGGAAACAGCATA
CRISPRisgRNA_711	RP11-284F21.7	Gene Target	GCTTCTCTGATGTATTGATC	TATCCCTTGGAGAACCACCTTGTTGGCTTCTCTGATGTATTGATCGTTTAAGAGCTAAGCTGGAAACAGCATA
CRISPRisgRNA_712	RP11-267N12.1	Gene Target	GGAGGGTCTGTGGCACTATG	TATCCCTTGGAGAACCACCTTGTTGGGAGGGTCTGTGGCACTATGGTTTAAGAGCTAAGCTGGAAACAGCATA
CRISPRisgRNA_713	RP11-267N12.1	Gene Target	GATGAGGGAATGTGAACATA	TATCCCTTGGAGAACCACCTTGTTGGATGAGGGAATGTGAACATAGTTTAAGAGCTAAGCTGGAAACAGCATA
CRISPRisgRNA_714	RP11-267N12.1	Gene Target	GTCCAGTTCACAAGAAAAGG	TATCCCTTGGAGAACCACCTTGTTGGTCCAGTTCACAAGAAAAGGGTTTAAGAGCTAAGCTGGAAACAGCATA
CRISPRisgRNA_715	RP11-267N12.1	Gene Target	GTTATCCAGTTCACAAGAAA	TATCCCTTGGAGAACCACCTTGTTGGTTATCCAGTTCACAAGAAAGTTTAAGAGCTAAGCTGGAAACAGCATA
CRISPRisgRNA_716	RP11-267N12.1	Gene Target	GGTGATATCAATAAGGGAAG	TATCCCTTGGAGAACCACCTTGTTGGGTGATATCAATAAGGGAAGGTTTAAGAGCTAAGCTGGAAACAGCATA
CRISPRisgRNA_717	RP11-267N12.1	Gene Target	GCAGGGAATCACGCCACTGC	TATCCCTTGGAGAACCACCTTGTTGGCAGGGAATCACGCCACTGCGTTTAAGAGCTAAGCTGGAAACAGCATA
CRISPRisgRNA_718	RP11-267N12.1	Gene Target	GTGTAGAACCTCGCTGGACG	TATCCCTTGGAGAACCACCTTGTTGGTGTAGAACCTCGCTGGACGGTTTAAGAGCTAAGCTGGAAACAGCATA
CRISPRisgRNA_719	RP11-267N12.1	Gene Target	GCCCTCCTTTTCTTGTGAAC	TATCCCTTGGAGAACCACCTTGTTGGCCCTCCTTTTCTTGTGAACGTTTAAGAGCTAAGCTGGAAACAGCATA
CRISPRisgRNA_720	RP11-267N12.1	Gene Target	GGTTCTGCAGGAGTTTGTCC	TATCCCTTGGAGAACCACCTTGTTGGGTTCTGCAGGAGTTTGTCCGTTTAAGAGCTAAGCTGGAAACAGCATA
CRISPRisgRNA_721	RP11-267N12.1	Gene Target	GTGCAGGGCCTCGTCCAGCG	TATCCCTTGGAGAACCACCTTGTTGGTGCAGGGCCTCGTCCAGCGGTTTAAGAGCTAAGCTGGAAACAGCATA
CRISPRisgRNA_722	RP11-479J7.2	Gene Target	GTGAAGTGGTGAGCCCTCGG	TATCCCTTGGAGAACCACCTTGTTGGTGAAGTGGTGAGCCCTCGGGTTTAAGAGCTAAGCTGGAAACAGCATA
CRISPRisgRNA_723	RP11-479J7.2	Gene Target	GAAGCTGAAGCCTGACAGTT	TATCCCTTGGAGAACCACCTTGTTGGAAGCTGAAGCCTGACAGTTGTTTAAGAGCTAAGCTGGAAACAGCATA
CRISPRisgRNA_724	RP11-479J7.2	Gene Target	GGTTTGGTGCAAACCTCCGA	TATCCCTTGGAGAACCACCTTGTTGGGTTTGGTGCAAACCTCCGAGTTTAAGAGCTAAGCTGGAAACAGCATA
CRISPRisgRNA_725	RP11-479J7.2	Gene Target	GTACGCATGTTCTACTGAAG	TATCCCTTGGAGAACCACCTTGTTGGTACGCATGTTCTACTGAAGGTTTAAGAGCTAAGCTGGAAACAGCATA
CRISPRisgRNA_726	RP11-479J7.2	Gene Target	GAGGTTTGCACCAAACTGTC	TATCCCTTGGAGAACCACCTTGTTGGAGGTTTGCACCAAACTGTCGTTTAAGAGCTAAGCTGGAAACAGCATA
CRISPRisgRNA_727	RP11-479J7.2	Gene Target	GAGCTGGGAGTTGAATCTGA	TATCCCTTGGAGAACCACCTTGTTGGAGCTGGGAGTTGAATCTGAGTTTAAGAGCTAAGCTGGAAACAGCATA
CRISPRisgRNA_728	RP11-479J7.2	Gene Target	GAAAGCTGGCTCTTTTCCCT	TATCCCTTGGAGAACCACCTTGTTGGAAAGCTGGCTCTTTTCCCTGTTTAAGAGCTAAGCTGGAAACAGCATA
CRISPRisgRNA_729	RP11-479J7.2	Gene Target	GAAGATTTCTTCAGATCCTA	TATCCCTTGGAGAACCACCTTGTTGGAAGATTTCTTCAGATCCTAGTTTAAGAGCTAAGCTGGAAACAGCATA
CRISPRisgRNA_730	RP11-479J7.2	Gene Target	GGCTTGGATGTCGATGCTGT	TATCCCTTGGAGAACCACCTTGTTGGGCTTGGATGTCGATGCTGTGTTTAAGAGCTAAGCTGGAAACAGCATA
CRISPRisgRNA_731	RP11-479J7.2	Gene Target	GTGGAGATCGGCTTCTTGAA	TATCCCTTGGAGAACCACCTTGTTGGTGGAGATCGGCTTCTTGAAGTTTAAGAGCTAAGCTGGAAACAGCATA
CRISPRisgRNA_732	RP11-276E17.2	Gene Target	Gatgaagccgtgggccgcag	TATCCCTTGGAGAACCACCTTGTTGGatgaagccgtgggccgcagGTTTAAGAGCTAAGCTGGAAACAGCATA
CRISPRisgRNA_733	RP11-276E17.2	Gene Target	Gcttccaggaatgaagccgt	TATCCCTTGGAGAACCACCTTGTTGGcttccaggaatgaagccgtGTTTAAGAGCTAAGCTGGAAACAGCATA
CRISPRisgRNA_734	RP11-276E17.2	Gene Target	Ggaaacccgcggacccaaag	TATCCCTTGGAGAACCACCTTGTTGGgaaacccgcggacccaaagGTTTAAGAGCTAAGCTGGAAACAGCATA
CRISPRisgRNA_735	RP11-276E17.2	Gene Target	Ggctagattagagaaacccg	TATCCCTTGGAGAACCACCTTGTTGGgctagattagagaaacccgGTTTAAGAGCTAAGCTGGAAACAGCATA
CRISPRisgRNA_736	RP11-276E17.2	Gene Target	Gcggcccacggcttcattcc	TATCCCTTGGAGAACCACCTTGTTGGcggcccacggcttcattccGTTTAAGAGCTAAGCTGGAAACAGCATA
CRISPRisgRNA_737	RP11-276E17.2	Gene Target	Gggacccaaagagggtgcgg	TATCCCTTGGAGAACCACCTTGTTGGggacccaaagagggtgcggGTTTAAGAGCTAAGCTGGAAACAGCATA
CRISPRisgRNA_738	RP11-276E17.2	Gene Target	Gcctggtctcacgggcttcc	TATCCCTTGGAGAACCACCTTGTTGGcctggtctcacgggcttccGTTTAAGAGCTAAGCTGGAAACAGCATA
CRISPRisgRNA_739	RP11-276E17.2	Gene Target	Ggcctggcatgtctgaggtg	TATCCCTTGGAGAACCACCTTGTTGGgcctggcatgtctgaggtgGTTTAAGAGCTAAGCTGGAAACAGCATA
CRISPRisgRNA_740	RP11-276E17.2	Gene Target	Ggccacacctcagacatgcc	TATCCCTTGGAGAACCACCTTGTTGGgccacacctcagacatgccGTTTAAGAGCTAAGCTGGAAACAGCATA
CRISPRisgRNA_741	RP11-276E17.2	Gene Target	GGAAGTCTTCTCCCAATGGA	TATCCCTTGGAGAACCACCTTGTTGGGAAGTCTTCTCCCAATGGAGTTTAAGAGCTAAGCTGGAAACAGCATA
CRISPRisgRNA_742	LINC00626	Gene Target	Gtcttagggtgactcttctc	TATCCCTTGGAGAACCACCTTGTTGGtcttagggtgactcttctcGTTTAAGAGCTAAGCTGGAAACAGCATA
CRISPRisgRNA_743	LINC00626	Gene Target	Gatgctggcatcttctctta	TATCCCTTGGAGAACCACCTTGTTGGatgctggcatcttctcttaGTTTAAGAGCTAAGCTGGAAACAGCATA
CRISPRisgRNA_744	LINC00626	Gene Target	Gtcttctcagggtaccaaga	TATCCCTTGGAGAACCACCTTGTTGGtcttctcagggtaccaagaGTTTAAGAGCTAAGCTGGAAACAGCATA
CRISPRisgRNA_745	LINC00626	Gene Target	Gattctaggaaaagcagggc	TATCCCTTGGAGAACCACCTTGTTGGattctaggaaaagcagggcGTTTAAGAGCTAAGCTGGAAACAGCATA
CRISPRisgRNA_746	LINC00626	Gene Target	Gtaggctacggcagccatct	TATCCCTTGGAGAACCACCTTGTTGGtaggctacggcagccatctGTTTAAGAGCTAAGCTGGAAACAGCATA
CRISPRisgRNA_747	LINC00626	Gene Target	Gccagcattctaggaaaagc	TATCCCTTGGAGAACCACCTTGTTGGccagcattctaggaaaagcGTTTAAGAGCTAAGCTGGAAACAGCATA
CRISPRisgRNA_748	LINC00626	Gene Target	Gcttgagttaggatagttct	TATCCCTTGGAGAACCACCTTGTTGGcttgagttaggatagttctGTTTAAGAGCTAAGCTGGAAACAGCATA
CRISPRisgRNA_749	LINC00626	Gene Target	Ggggatggagaaaaaatcca	TATCCCTTGGAGAACCACCTTGTTGGgggatggagaaaaaatccaGTTTAAGAGCTAAGCTGGAAACAGCATA
CRISPRisgRNA_750	LINC00626	Gene Target	Gccatgagcatgtgatgctt	TATCCCTTGGAGAACCACCTTGTTGGccatgagcatgtgatgcttGTTTAAGAGCTAAGCTGGAAACAGCATA
CRISPRisgRNA_751	LINC00626	Gene Target	GTtatcagttaccacatttc	TATCCCTTGGAGAACCACCTTGTTGGTtatcagttaccacatttcGTTTAAGAGCTAAGCTGGAAACAGCATA
CRISPRisgRNA_752	RP1-79C4.4	Gene Target	GCGCTGGAAGTCTACTCGAG	TATCCCTTGGAGAACCACCTTGTTGGCGCTGGAAGTCTACTCGAGGTTTAAGAGCTAAGCTGGAAACAGCATA
CRISPRisgRNA_753	RP1-79C4.4	Gene Target	GTGTCTCCTGCGGAGAGATG	TATCCCTTGGAGAACCACCTTGTTGGTGTCTCCTGCGGAGAGATGGTTTAAGAGCTAAGCTGGAAACAGCATA
CRISPRisgRNA_754	RP1-79C4.4	Gene Target	GGGCGCTCTTTGTATCCCGC	TATCCCTTGGAGAACCACCTTGTTGGGGCGCTCTTTGTATCCCGCGTTTAAGAGCTAAGCTGGAAACAGCATA
CRISPRisgRNA_755	RP1-79C4.4	Gene Target	GAGGGATGAAACCAGGAGTC	TATCCCTTGGAGAACCACCTTGTTGGAGGGATGAAACCAGGAGTCGTTTAAGAGCTAAGCTGGAAACAGCATA
CRISPRisgRNA_756	RP1-79C4.4	Gene Target	GTGGGCCGAATATAGTTAGA	TATCCCTTGGAGAACCACCTTGTTGGTGGGCCGAATATAGTTAGAGTTTAAGAGCTAAGCTGGAAACAGCATA
CRISPRisgRNA_757	RP1-79C4.4	Gene Target	GTACTCCTTCTAACTATATT	TATCCCTTGGAGAACCACCTTGTTGGTACTCCTTCTAACTATATTGTTTAAGAGCTAAGCTGGAAACAGCATA
CRISPRisgRNA_758	RP1-79C4.4	Gene Target	GGTAGGTATTCTCTAAAGTG	TATCCCTTGGAGAACCACCTTGTTGGGTAGGTATTCTCTAAAGTGGTTTAAGAGCTAAGCTGGAAACAGCATA
CRISPRisgRNA_759	RP1-79C4.4	Gene Target	GTGAATATCAACCAAGGTGG	TATCCCTTGGAGAACCACCTTGTTGGTGAATATCAACCAAGGTGGGTTTAAGAGCTAAGCTGGAAACAGCATA
CRISPRisgRNA_760	RP1-79C4.4	Gene Target	GGTGGGGACAGAATTGCTGA	TATCCCTTGGAGAACCACCTTGTTGGGTGGGGACAGAATTGCTGAGTTTAAGAGCTAAGCTGGAAACAGCATA
CRISPRisgRNA_761	RP1-79C4.4	Gene Target	GTTCGGCCCAGGTTATAGTT	TATCCCTTGGAGAACCACCTTGTTGGTTCGGCCCAGGTTATAGTTGTTTAAGAGCTAAGCTGGAAACAGCATA
CRISPRisgRNA_762	RP11-540K16.1	Gene Target	Gggccgaggtggatcaccag	TATCCCTTGGAGAACCACCTTGTTGGggccgaggtggatcaccagGTTTAAGAGCTAAGCTGGAAACAGCATA
CRISPRisgRNA_763	RP11-540K16.1	Gene Target	GagcctccctcaAGCAGGAA	TATCCCTTGGAGAACCACCTTGTTGGagcctccctcaAGCAGGAAGTTTAAGAGCTAAGCTGGAAACAGCATA
CRISPRisgRNA_764	RP11-540K16.1	Gene Target	GgtaacaTCCTGACAGTGGT	TATCCCTTGGAGAACCACCTTGTTGGgtaacaTCCTGACAGTGGTGTTTAAGAGCTAAGCTGGAAACAGCATA
CRISPRisgRNA_765	RP11-540K16.1	Gene Target	GCCCCCTTCCTGCTtgaggg	TATCCCTTGGAGAACCACCTTGTTGGCCCCCTTCCTGCTtgagggGTTTAAGAGCTAAGCTGGAAACAGCATA
CRISPRisgRNA_766	RP11-540K16.1	Gene Target	GGCTGCCCCCTTCCTGCTtg	TATCCCTTGGAGAACCACCTTGTTGGGCTGCCCCCTTCCTGCTtgGTTTAAGAGCTAAGCTGGAAACAGCATA
CRISPRisgRNA_767	RP11-540K16.1	Gene Target	GtccagtaacaTCCTGACAG	TATCCCTTGGAGAACCACCTTGTTGGtccagtaacaTCCTGACAGGTTTAAGAGCTAAGCTGGAAACAGCATA
CRISPRisgRNA_768	RP11-540K16.1	Gene Target	Ggtgttaacatatatcaaga	TATCCCTTGGAGAACCACCTTGTTGGgtgttaacatatatcaagaGTTTAAGAGCTAAGCTGGAAACAGCATA
CRISPRisgRNA_769	RP11-540K16.1	Gene Target	Gtgttaacactcctagtgcc	TATCCCTTGGAGAACCACCTTGTTGGtgttaacactcctagtgccGTTTAAGAGCTAAGCTGGAAACAGCATA
CRISPRisgRNA_770	RP11-540K16.1	Gene Target	GtatttagcctccctcaAGC	TATCCCTTGGAGAACCACCTTGTTGGtatttagcctccctcaAGCGTTTAAGAGCTAAGCTGGAAACAGCATA
CRISPRisgRNA_771	RP11-540K16.1	Gene Target	GTGACAGTGGTTGGGGAGCA	TATCCCTTGGAGAACCACCTTGTTGGTGACAGTGGTTGGGGAGCAGTTTAAGAGCTAAGCTGGAAACAGCATA
CRISPRisgRNA_772	RP11-540K16.1	Gene Target	GGGAGTCAGAGGGTCCATCT	TATCCCTTGGAGAACCACCTTGTTGGGGAGTCAGAGGGTCCATCTGTTTAAGAGCTAAGCTGGAAACAGCATA
CRISPRisgRNA_773	RP11-540K16.1	Gene Target	GGCTAGTGTCCTGAGGGTCA	TATCCCTTGGAGAACCACCTTGTTGGGCTAGTGTCCTGAGGGTCAGTTTAAGAGCTAAGCTGGAAACAGCATA
CRISPRisgRNA_774	RP11-540K16.1	Gene Target	GGACCCCAACCCTACCTGGA	TATCCCTTGGAGAACCACCTTGTTGGGACCCCAACCCTACCTGGAGTTTAAGAGCTAAGCTGGAAACAGCATA
CRISPRisgRNA_775	RP11-540K16.1	Gene Target	GCCTTCCTGCCTTGGGCACA	TATCCCTTGGAGAACCACCTTGTTGGCCTTCCTGCCTTGGGCACAGTTTAAGAGCTAAGCTGGAAACAGCATA
CRISPRisgRNA_776	RP11-540K16.1	Gene Target	GGCCCTTCCAGGTAGGGTTG	TATCCCTTGGAGAACCACCTTGTTGGGCCCTTCCAGGTAGGGTTGGTTTAAGAGCTAAGCTGGAAACAGCATA
CRISPRisgRNA_777	RP11-540K16.1	Gene Target	GAAGCAATTCTGGGAGgtgt	TATCCCTTGGAGAACCACCTTGTTGGAAGCAATTCTGGGAGgtgtGTTTAAGAGCTAAGCTGGAAACAGCATA
CRISPRisgRNA_778	RP11-540K16.1	Gene Target	GGGACACTAGCCCCAGTGCA	TATCCCTTGGAGAACCACCTTGTTGGGGACACTAGCCCCAGTGCAGTTTAAGAGCTAAGCTGGAAACAGCATA
CRISPRisgRNA_779	RP11-540K16.1	Gene Target	Gggcctgctgaggcggtgtg	TATCCCTTGGAGAACCACCTTGTTGGggcctgctgaggcggtgtgGTTTAAGAGCTAAGCTGGAAACAGCATA
CRISPRisgRNA_780	RP11-540K16.1	Gene Target	GAGAGGAGCTCTGCAGCTGC	TATCCCTTGGAGAACCACCTTGTTGGAGAGGAGCTCTGCAGCTGCGTTTAAGAGCTAAGCTGGAAACAGCATA
CRISPRisgRNA_781	RP11-540K16.1	Gene Target	GCCTGTTTTCTGGCTCTTCC	TATCCCTTGGAGAACCACCTTGTTGGCCTGTTTTCTGGCTCTTCCGTTTAAGAGCTAAGCTGGAAACAGCATA
CRISPRisgRNA_782	RP11-181K3.4	Gene Target	GGAATAGTAGAATCACAggc	TATCCCTTGGAGAACCACCTTGTTGGGAATAGTAGAATCACAggcGTTTAAGAGCTAAGCTGGAAACAGCATA
CRISPRisgRNA_783	RP11-181K3.4	Gene Target	GAAAAGAATAGTAGAATCAC	TATCCCTTGGAGAACCACCTTGTTGGAAAAGAATAGTAGAATCACGTTTAAGAGCTAAGCTGGAAACAGCATA
CRISPRisgRNA_784	RP11-181K3.4	Gene Target	Gtcaagctatcctccttgca	TATCCCTTGGAGAACCACCTTGTTGGtcaagctatcctccttgcaGTTTAAGAGCTAAGCTGGAAACAGCATA
CRISPRisgRNA_785	RP11-181K3.4	Gene Target	GTTTAAGGGATTTAAAGTAA	TATCCCTTGGAGAACCACCTTGTTGGTTTAAGGGATTTAAAGTAAGTTTAAGAGCTAAGCTGGAAACAGCATA
CRISPRisgRNA_786	RP11-181K3.4	Gene Target	GGAAGATATATTGCCAGCTA	TATCCCTTGGAGAACCACCTTGTTGGGAAGATATATTGCCAGCTAGTTTAAGAGCTAAGCTGGAAACAGCATA
CRISPRisgRNA_787	RP11-181K3.4	Gene Target	GCCAGCTAGGGTAGCATTTA	TATCCCTTGGAGAACCACCTTGTTGGCCAGCTAGGGTAGCATTTAGTTTAAGAGCTAAGCTGGAAACAGCATA
CRISPRisgRNA_788	RP11-181K3.4	Gene Target	GCAGTGTTCTACTTAGGGCA	TATCCCTTGGAGAACCACCTTGTTGGCAGTGTTCTACTTAGGGCAGTTTAAGAGCTAAGCTGGAAACAGCATA
CRISPRisgRNA_789	RP11-181K3.4	Gene Target	GTTGCTGGCAGTATCTTTAA	TATCCCTTGGAGAACCACCTTGTTGGTTGCTGGCAGTATCTTTAAGTTTAAGAGCTAAGCTGGAAACAGCATA
CRISPRisgRNA_790	RP11-181K3.4	Gene Target	GGACCACAGTGTTCTACTTA	TATCCCTTGGAGAACCACCTTGTTGGGACCACAGTGTTCTACTTAGTTTAAGAGCTAAGCTGGAAACAGCATA
CRISPRisgRNA_791	RP11-181K3.4	Gene Target	GTTAGGGCAAGGTCCACAGA	TATCCCTTGGAGAACCACCTTGTTGGTTAGGGCAAGGTCCACAGAGTTTAAGAGCTAAGCTGGAAACAGCATA
CRISPRisgRNA_792	RP11-382D12.2	Gene Target	GTGGGGGCTGCTAGGGCTGC	TATCCCTTGGAGAACCACCTTGTTGGTGGGGGCTGCTAGGGCTGCGTTTAAGAGCTAAGCTGGAAACAGCATA
CRISPRisgRNA_793	RP11-382D12.2	Gene Target	GGCGCGCTGGGGAGCGGGTT	TATCCCTTGGAGAACCACCTTGTTGGGCGCGCTGGGGAGCGGGTTGTTTAAGAGCTAAGCTGGAAACAGCATA
CRISPRisgRNA_794	RP11-382D12.2	Gene Target	GCCAAGTGACAGGCCCGGGA	TATCCCTTGGAGAACCACCTTGTTGGCCAAGTGACAGGCCCGGGAGTTTAAGAGCTAAGCTGGAAACAGCATA
CRISPRisgRNA_795	RP11-382D12.2	Gene Target	GACCGCCCAAGTGACAGGCC	TATCCCTTGGAGAACCACCTTGTTGGACCGCCCAAGTGACAGGCCGTTTAAGAGCTAAGCTGGAAACAGCATA
CRISPRisgRNA_796	RP11-382D12.2	Gene Target	GCAGGCCCGGGAAGGCCGGA	TATCCCTTGGAGAACCACCTTGTTGGCAGGCCCGGGAAGGCCGGAGTTTAAGAGCTAAGCTGGAAACAGCATA
CRISPRisgRNA_797	RP11-382D12.2	Gene Target	GAGCGGGTTGGGGGCTGCTA	TATCCCTTGGAGAACCACCTTGTTGGAGCGGGTTGGGGGCTGCTAGTTTAAGAGCTAAGCTGGAAACAGCATA
CRISPRisgRNA_798	RP11-382D12.2	Gene Target	GGGGAAGACTGCGTCCCGTC	TATCCCTTGGAGAACCACCTTGTTGGGGGAAGACTGCGTCCCGTCGTTTAAGAGCTAAGCTGGAAACAGCATA
CRISPRisgRNA_799	RP11-382D12.2	Gene Target	GACGCCACCGCCCAAGTGAC	TATCCCTTGGAGAACCACCTTGTTGGACGCCACCGCCCAAGTGACGTTTAAGAGCTAAGCTGGAAACAGCATA
CRISPRisgRNA_800	RP11-382D12.2	Gene Target	GGCCGGAGGGAAGACCCCGG	TATCCCTTGGAGAACCACCTTGTTGGGCCGGAGGGAAGACCCCGGGTTTAAGAGCTAAGCTGGAAACAGCATA
CRISPRisgRNA_801	RP11-382D12.2	Gene Target	GCCCTAGAGCTGGGCCCACC	TATCCCTTGGAGAACCACCTTGTTGGCCCTAGAGCTGGGCCCACCGTTTAAGAGCTAAGCTGGAAACAGCATA
CRISPRisgRNA_802	RP11-38J22.3	Gene Target	GGAGCCAACTGGCGAGCCGC	TATCCCTTGGAGAACCACCTTGTTGGGAGCCAACTGGCGAGCCGCGTTTAAGAGCTAAGCTGGAAACAGCATA
CRISPRisgRNA_803	RP11-38J22.3	Gene Target	GGGAGCGCAGCGGCGCGGCT	TATCCCTTGGAGAACCACCTTGTTGGGGAGCGCAGCGGCGCGGCTGTTTAAGAGCTAAGCTGGAAACAGCATA
CRISPRisgRNA_804	RP11-38J22.3	Gene Target	GGCTCACCAGGCAGAGCGAG	TATCCCTTGGAGAACCACCTTGTTGGGCTCACCAGGCAGAGCGAGGTTTAAGAGCTAAGCTGGAAACAGCATA
CRISPRisgRNA_805	RP11-38J22.3	Gene Target	GCGAGACAAGCAGGCGACGC	TATCCCTTGGAGAACCACCTTGTTGGCGAGACAAGCAGGCGACGCGTTTAAGAGCTAAGCTGGAAACAGCATA
CRISPRisgRNA_806	RP11-38J22.3	Gene Target	GGACACACCGACCCGCAGGC	TATCCCTTGGAGAACCACCTTGTTGGGACACACCGACCCGCAGGCGTTTAAGAGCTAAGCTGGAAACAGCATA
CRISPRisgRNA_807	RP11-38J22.3	Gene Target	GGCAGGACACACCGACCCGC	TATCCCTTGGAGAACCACCTTGTTGGGCAGGACACACCGACCCGCGTTTAAGAGCTAAGCTGGAAACAGCATA
CRISPRisgRNA_808	RP11-38J22.3	Gene Target	GCAGGCAGAGCGAGCGGGCT	TATCCCTTGGAGAACCACCTTGTTGGCAGGCAGAGCGAGCGGGCTGTTTAAGAGCTAAGCTGGAAACAGCATA
CRISPRisgRNA_809	RP11-38J22.3	Gene Target	GGGTGTGTCCTGCCGGCTGC	TATCCCTTGGAGAACCACCTTGTTGGGGTGTGTCCTGCCGGCTGCGTTTAAGAGCTAAGCTGGAAACAGCATA
CRISPRisgRNA_810	RP11-38J22.3	Gene Target	GGCGGCTCGGGCGGGTTTTA	TATCCCTTGGAGAACCACCTTGTTGGGCGGCTCGGGCGGGTTTTAGTTTAAGAGCTAAGCTGGAAACAGCATA
CRISPRisgRNA_811	RP11-38J22.3	Gene Target	GCGGCCTGCGGCTCGCCAGT	TATCCCTTGGAGAACCACCTTGTTGGCGGCCTGCGGCTCGCCAGTGTTTAAGAGCTAAGCTGGAAACAGCATA
CRISPRisgRNA_812	RP11-534L20.5	Gene Target	GCGGTCTTACCCTTGTAGCC	TATCCCTTGGAGAACCACCTTGTTGGCGGTCTTACCCTTGTAGCCGTTTAAGAGCTAAGCTGGAAACAGCATA
CRISPRisgRNA_813	RP11-534L20.5	Gene Target	GGGTGTTTCAGCGGATGCTG	TATCCCTTGGAGAACCACCTTGTTGGGGTGTTTCAGCGGATGCTGGTTTAAGAGCTAAGCTGGAAACAGCATA
CRISPRisgRNA_814	RP11-534L20.5	Gene Target	GTCTGGTCATCCAGGCTACA	TATCCCTTGGAGAACCACCTTGTTGGTCTGGTCATCCAGGCTACAGTTTAAGAGCTAAGCTGGAAACAGCATA
CRISPRisgRNA_815	RP11-534L20.5	Gene Target	GttGATCTGTCTGGTCATCC	TATCCCTTGGAGAACCACCTTGTTGGttGATCTGTCTGGTCATCCGTTTAAGAGCTAAGCTGGAAACAGCATA
CRISPRisgRNA_816	RP11-534L20.5	Gene Target	GAAGGGGAAAGATCTCCCAG	TATCCCTTGGAGAACCACCTTGTTGGAAGGGGAAAGATCTCCCAGGTTTAAGAGCTAAGCTGGAAACAGCATA
CRISPRisgRNA_817	RP11-534L20.5	Gene Target	GATAAGCTCAGGACATTGCT	TATCCCTTGGAGAACCACCTTGTTGGATAAGCTCAGGACATTGCTGTTTAAGAGCTAAGCTGGAAACAGCATA
CRISPRisgRNA_818	RP11-534L20.5	Gene Target	GTCCGCTGAAACACCTCCAC	TATCCCTTGGAGAACCACCTTGTTGGTCCGCTGAAACACCTCCACGTTTAAGAGCTAAGCTGGAAACAGCATA
CRISPRisgRNA_819	RP11-534L20.5	Gene Target	GACAttttttttGATCTGTC	TATCCCTTGGAGAACCACCTTGTTGGACAttttttttGATCTGTCGTTTAAGAGCTAAGCTGGAAACAGCATA
CRISPRisgRNA_820	RP11-534L20.5	Gene Target	GGAAGTCTATGTGTGTGTCG	TATCCCTTGGAGAACCACCTTGTTGGGAAGTCTATGTGTGTGTCGGTTTAAGAGCTAAGCTGGAAACAGCATA
CRISPRisgRNA_821	RP11-534L20.5	Gene Target	GCTAGTCTCATTATAAGCTC	TATCCCTTGGAGAACCACCTTGTTGGCTAGTCTCATTATAAGCTCGTTTAAGAGCTAAGCTGGAAACAGCATA
CRISPRisgRNA_822	RP11-176D17.3	Gene Target	GTTCACAAAAGTTATTCCAA	TATCCCTTGGAGAACCACCTTGTTGGTTCACAAAAGTTATTCCAAGTTTAAGAGCTAAGCTGGAAACAGCATA
CRISPRisgRNA_823	RP11-176D17.3	Gene Target	GGACTACTGAGGATGAGGGG	TATCCCTTGGAGAACCACCTTGTTGGGACTACTGAGGATGAGGGGGTTTAAGAGCTAAGCTGGAAACAGCATA
CRISPRisgRNA_824	RP11-176D17.3	Gene Target	GTTTGAGGACAGAGGCATGA	TATCCCTTGGAGAACCACCTTGTTGGTTTGAGGACAGAGGCATGAGTTTAAGAGCTAAGCTGGAAACAGCATA
CRISPRisgRNA_825	RP11-176D17.3	Gene Target	GACATCTGCTCCCCCCACAG	TATCCCTTGGAGAACCACCTTGTTGGACATCTGCTCCCCCCACAGGTTTAAGAGCTAAGCTGGAAACAGCATA
CRISPRisgRNA_826	RP11-176D17.3	Gene Target	GGAAAAGTACTATATTACTA	TATCCCTTGGAGAACCACCTTGTTGGGAAAAGTACTATATTACTAGTTTAAGAGCTAAGCTGGAAACAGCATA
CRISPRisgRNA_827	RP11-176D17.3	Gene Target	GagctgatgaatTTCAGGGT	TATCCCTTGGAGAACCACCTTGTTGGagctgatgaatTTCAGGGTGTTTAAGAGCTAAGCTGGAAACAGCATA
CRISPRisgRNA_828	RP11-176D17.3	Gene Target	GGAGAGGAAACTGTCTATCA	TATCCCTTGGAGAACCACCTTGTTGGGAGAGGAAACTGTCTATCAGTTTAAGAGCTAAGCTGGAAACAGCATA
CRISPRisgRNA_829	RP11-176D17.3	Gene Target	GATACAGATCAGTCAAGATG	TATCCCTTGGAGAACCACCTTGTTGGATACAGATCAGTCAAGATGGTTTAAGAGCTAAGCTGGAAACAGCATA
CRISPRisgRNA_830	RP11-176D17.3	Gene Target	GgggggAGAGGAGACTACTG	TATCCCTTGGAGAACCACCTTGTTGGgggggAGAGGAGACTACTGGTTTAAGAGCTAAGCTGGAAACAGCATA
CRISPRisgRNA_831	RP11-176D17.3	Gene Target	GGGGTGGAAATGAAGACGAG	TATCCCTTGGAGAACCACCTTGTTGGGGGTGGAAATGAAGACGAGGTTTAAGAGCTAAGCTGGAAACAGCATA
CRISPRisgRNA_832	RP11-815M8.1	Gene Target	Gtaagggttattgactcaca	TATCCCTTGGAGAACCACCTTGTTGGtaagggttattgactcacaGTTTAAGAGCTAAGCTGGAAACAGCATA
CRISPRisgRNA_833	RP11-815M8.1	Gene Target	Gctagaggaacagaactgat	TATCCCTTGGAGAACCACCTTGTTGGctagaggaacagaactgatGTTTAAGAGCTAAGCTGGAAACAGCATA
CRISPRisgRNA_834	RP11-815M8.1	Gene Target	Gatgaaatggagtttattaa	TATCCCTTGGAGAACCACCTTGTTGGatgaaatggagtttattaaGTTTAAGAGCTAAGCTGGAAACAGCATA
CRISPRisgRNA_835	RP11-815M8.1	Gene Target	Gcctgcaatcccagcaaatc	TATCCCTTGGAGAACCACCTTGTTGGcctgcaatcccagcaaatcGTTTAAGAGCTAAGCTGGAAACAGCATA
CRISPRisgRNA_836	RP11-815M8.1	Gene Target	Gaataggcttctgcaagctg	TATCCCTTGGAGAACCACCTTGTTGGaataggcttctgcaagctgGTTTAAGAGCTAAGCTGGAAACAGCATA
CRISPRisgRNA_837	RP11-815M8.1	Gene Target	Ggcttgcagaagcctattgt	TATCCCTTGGAGAACCACCTTGTTGGgcttgcagaagcctattgtGTTTAAGAGCTAAGCTGGAAACAGCATA
CRISPRisgRNA_838	RP11-815M8.1	Gene Target	Gctgttcctctagagaaccc	TATCCCTTGGAGAACCACCTTGTTGGctgttcctctagagaacccGTTTAAGAGCTAAGCTGGAAACAGCATA
CRISPRisgRNA_839	RP11-815M8.1	Gene Target	Ggttgaaatgtgtattagcc	TATCCCTTGGAGAACCACCTTGTTGGgttgaaatgtgtattagccGTTTAAGAGCTAAGCTGGAAACAGCATA
CRISPRisgRNA_840	RP11-815M8.1	Gene Target	Gtcccaaaacctcgaaagta	TATCCCTTGGAGAACCACCTTGTTGGtcccaaaacctcgaaagtaGTTTAAGAGCTAAGCTGGAAACAGCATA
CRISPRisgRNA_841	RP11-815M8.1	Gene Target	Gtaaaaatattaatgaggcc	TATCCCTTGGAGAACCACCTTGTTGGtaaaaatattaatgaggccGTTTAAGAGCTAAGCTGGAAACAGCATA
CRISPRisgRNA_842	RP11-815M8.1	Gene Target	Gaggacctgagggtcatagg	TATCCCTTGGAGAACCACCTTGTTGGaggacctgagggtcataggGTTTAAGAGCTAAGCTGGAAACAGCATA
CRISPRisgRNA_843	RP11-815M8.1	Gene Target	Gagatccacctatgaccctc	TATCCCTTGGAGAACCACCTTGTTGGagatccacctatgaccctcGTTTAAGAGCTAAGCTGGAAACAGCATA
CRISPRisgRNA_844	RP11-815M8.1	Gene Target	Gagtcggtctgaggacctga	TATCCCTTGGAGAACCACCTTGTTGGagtcggtctgaggacctgaGTTTAAGAGCTAAGCTGGAAACAGCATA
CRISPRisgRNA_845	RP11-815M8.1	Gene Target	Gctgaggacctgagggtcat	TATCCCTTGGAGAACCACCTTGTTGGctgaggacctgagggtcatGTTTAAGAGCTAAGCTGGAAACAGCATA
CRISPRisgRNA_846	RP11-815M8.1	Gene Target	Gaaaactctggcgcgggtca	TATCCCTTGGAGAACCACCTTGTTGGaaaactctggcgcgggtcaGTTTAAGAGCTAAGCTGGAAACAGCATA
CRISPRisgRNA_847	RP11-400N13.3	Gene Target	Gggtaaattatacaggacaa	TATCCCTTGGAGAACCACCTTGTTGGggtaaattatacaggacaaGTTTAAGAGCTAAGCTGGAAACAGCATA
CRISPRisgRNA_848	RP11-400N13.3	Gene Target	Gacacaaggttcgaacagtt	TATCCCTTGGAGAACCACCTTGTTGGacacaaggttcgaacagttGTTTAAGAGCTAAGCTGGAAACAGCATA
CRISPRisgRNA_849	RP11-400N13.3	Gene Target	GTAAATTGGtactgggagtg	TATCCCTTGGAGAACCACCTTGTTGGTAAATTGGtactgggagtgGTTTAAGAGCTAAGCTGGAAACAGCATA
CRISPRisgRNA_850	RP11-400N13.3	Gene Target	Gaaagccatcagaccttgtg	TATCCCTTGGAGAACCACCTTGTTGGaaagccatcagaccttgtgGTTTAAGAGCTAAGCTGGAAACAGCATA
CRISPRisgRNA_851	RP11-400N13.3	Gene Target	Ggaaaagatatcccaaaatg	TATCCCTTGGAGAACCACCTTGTTGGgaaaagatatcccaaaatgGTTTAAGAGCTAAGCTGGAAACAGCATA
CRISPRisgRNA_852	RP11-400N13.3	Gene Target	Gtggaattggataacacaca	TATCCCTTGGAGAACCACCTTGTTGGtggaattggataacacacaGTTTAAGAGCTAAGCTGGAAACAGCATA
CRISPRisgRNA_853	RP11-400N13.3	Gene Target	Gaggaaaatatagaaaagtg	TATCCCTTGGAGAACCACCTTGTTGGaggaaaatatagaaaagtgGTTTAAGAGCTAAGCTGGAAACAGCATA
CRISPRisgRNA_854	RP11-400N13.3	Gene Target	Gtatgttttagaaaagaggc	TATCCCTTGGAGAACCACCTTGTTGGtatgttttagaaaagaggcGTTTAAGAGCTAAGCTGGAAACAGCATA
CRISPRisgRNA_855	RP11-400N13.3	Gene Target	Gggcaaagagaacttgtgct	TATCCCTTGGAGAACCACCTTGTTGGggcaaagagaacttgtgctGTTTAAGAGCTAAGCTGGAAACAGCATA
CRISPRisgRNA_856	RP11-400N13.3	Gene Target	Gatagtgagtaagcctcaca	TATCCCTTGGAGAACCACCTTGTTGGatagtgagtaagcctcacaGTTTAAGAGCTAAGCTGGAAACAGCATA
CRISPRisgRNA_857	RP11-145A3.1	Gene Target	GGTTACAGCTCCTGGTGAGA	TATCCCTTGGAGAACCACCTTGTTGGGTTACAGCTCCTGGTGAGAGTTTAAGAGCTAAGCTGGAAACAGCATA
CRISPRisgRNA_858	RP11-145A3.1	Gene Target	GCTTATCCCGTTACAGCTCC	TATCCCTTGGAGAACCACCTTGTTGGCTTATCCCGTTACAGCTCCGTTTAAGAGCTAAGCTGGAAACAGCATA
CRISPRisgRNA_859	RP11-145A3.1	Gene Target	GGAACGTTTAGATATTTCAA	TATCCCTTGGAGAACCACCTTGTTGGGAACGTTTAGATATTTCAAGTTTAAGAGCTAAGCTGGAAACAGCATA
CRISPRisgRNA_860	RP11-145A3.1	Gene Target	GGGATAAGTAGGCTCTGTCA	TATCCCTTGGAGAACCACCTTGTTGGGGATAAGTAGGCTCTGTCAGTTTAAGAGCTAAGCTGGAAACAGCATA
CRISPRisgRNA_861	RP11-145A3.1	Gene Target	GAGATGGGAACAGCCGCAGG	TATCCCTTGGAGAACCACCTTGTTGGAGATGGGAACAGCCGCAGGGTTTAAGAGCTAAGCTGGAAACAGCATA
CRISPRisgRNA_862	RP11-145A3.1	Gene Target	GCACAGTATTCTCCCCCCTG	TATCCCTTGGAGAACCACCTTGTTGGCACAGTATTCTCCCCCCTGGTTTAAGAGCTAAGCTGGAAACAGCATA
CRISPRisgRNA_863	RP11-145A3.1	Gene Target	GCAAAGATGGGAACAGCCGC	TATCCCTTGGAGAACCACCTTGTTGGCAAAGATGGGAACAGCCGCGTTTAAGAGCTAAGCTGGAAACAGCATA
CRISPRisgRNA_864	RP11-145A3.1	Gene Target	Gtccaacatggtaaggttgg	TATCCCTTGGAGAACCACCTTGTTGGtccaacatggtaaggttggGTTTAAGAGCTAAGCTGGAAACAGCATA
CRISPRisgRNA_865	RP11-145A3.1	Gene Target	GTATCTAAACGTTCAAAGAT	TATCCCTTGGAGAACCACCTTGTTGGTATCTAAACGTTCAAAGATGTTTAAGAGCTAAGCTGGAAACAGCATA
CRISPRisgRNA_866	RP11-145A3.1	Gene Target	Gagatggctgcagcacctct	TATCCCTTGGAGAACCACCTTGTTGGagatggctgcagcacctctGTTTAAGAGCTAAGCTGGAAACAGCATA
CRISPRisgRNA_867	RP4-803J11.2	Gene Target	Gggcctcagaccacaagatg	TATCCCTTGGAGAACCACCTTGTTGGggcctcagaccacaagatgGTTTAAGAGCTAAGCTGGAAACAGCATA
CRISPRisgRNA_868	RP4-803J11.2	Gene Target	Gccacaagatggggcccata	TATCCCTTGGAGAACCACCTTGTTGGccacaagatggggcccataGTTTAAGAGCTAAGCTGGAAACAGCATA
CRISPRisgRNA_869	RP4-803J11.2	Gene Target	Gcttgcaggtgagccctgtc	TATCCCTTGGAGAACCACCTTGTTGGcttgcaggtgagccctgtcGTTTAAGAGCTAAGCTGGAAACAGCATA
CRISPRisgRNA_870	RP4-803J11.2	Gene Target	Gtgtggtctgaggcctgaca	TATCCCTTGGAGAACCACCTTGTTGGtgtggtctgaggcctgacaGTTTAAGAGCTAAGCTGGAAACAGCATA
CRISPRisgRNA_871	RP4-803J11.2	Gene Target	Gggccccatcttgtggtctg	TATCCCTTGGAGAACCACCTTGTTGGggccccatcttgtggtctgGTTTAAGAGCTAAGCTGGAAACAGCATA
CRISPRisgRNA_872	RP4-803J11.2	Gene Target	Gatttggattcatcccatat	TATCCCTTGGAGAACCACCTTGTTGGatttggattcatcccatatGTTTAAGAGCTAAGCTGGAAACAGCATA
CRISPRisgRNA_873	RP4-803J11.2	Gene Target	Gagcagagaaccgagcttgc	TATCCCTTGGAGAACCACCTTGTTGGagcagagaaccgagcttgcGTTTAAGAGCTAAGCTGGAAACAGCATA
CRISPRisgRNA_874	RP4-803J11.2	Gene Target	Gcagggctcacctgcaagct	TATCCCTTGGAGAACCACCTTGTTGGcagggctcacctgcaagctGTTTAAGAGCTAAGCTGGAAACAGCATA
CRISPRisgRNA_875	RP4-803J11.2	Gene Target	Gaccaaaaaaggggagcccc	TATCCCTTGGAGAACCACCTTGTTGGaccaaaaaaggggagccccGTTTAAGAGCTAAGCTGGAAACAGCATA
CRISPRisgRNA_876	RP4-803J11.2	Gene Target	Gagctgcatcaccaagagcg	TATCCCTTGGAGAACCACCTTGTTGGagctgcatcaccaagagcgGTTTAAGAGCTAAGCTGGAAACAGCATA
CRISPRisgRNA_877	RP5-956O18.2	Gene Target	GGACAGTACGGAACCTGGGT	TATCCCTTGGAGAACCACCTTGTTGGGACAGTACGGAACCTGGGTGTTTAAGAGCTAAGCTGGAAACAGCATA
CRISPRisgRNA_878	RP5-956O18.2	Gene Target	GCCCAGACAGTACGGAACCT	TATCCCTTGGAGAACCACCTTGTTGGCCCAGACAGTACGGAACCTGTTTAAGAGCTAAGCTGGAAACAGCATA
CRISPRisgRNA_879	RP5-956O18.2	Gene Target	GgtggatgacaaaacggACG	TATCCCTTGGAGAACCACCTTGTTGGgtggatgacaaaacggACGGTTTAAGAGCTAAGCTGGAAACAGCATA
CRISPRisgRNA_880	RP5-956O18.2	Gene Target	GTTCCGTACTGTCTGGGTGT	TATCCCTTGGAGAACCACCTTGTTGGTTCCGTACTGTCTGGGTGTGTTTAAGAGCTAAGCTGGAAACAGCATA
CRISPRisgRNA_881	RP5-956O18.2	Gene Target	Ggttgggtgaagcttacctc	TATCCCTTGGAGAACCACCTTGTTGGgttgggtgaagcttacctcGTTTAAGAGCTAAGCTGGAAACAGCATA
CRISPRisgRNA_882	RP5-956O18.2	Gene Target	Gggataattcgtgtagggtt	TATCCCTTGGAGAACCACCTTGTTGGggataattcgtgtagggttGTTTAAGAGCTAAGCTGGAAACAGCATA
CRISPRisgRNA_883	RP5-956O18.2	Gene Target	GTTGGGCCTCTTGTGATCCC	TATCCCTTGGAGAACCACCTTGTTGGTTGGGCCTCTTGTGATCCCGTTTAAGAGCTAAGCTGGAAACAGCATA
CRISPRisgRNA_884	RP5-956O18.2	Gene Target	Gcatgtggataattcgtgta	TATCCCTTGGAGAACCACCTTGTTGGcatgtggataattcgtgtaGTTTAAGAGCTAAGCTGGAAACAGCATA
CRISPRisgRNA_885	RP5-956O18.2	Gene Target	GGTGGTCCAGGTGTGACTGG	TATCCCTTGGAGAACCACCTTGTTGGGTGGTCCAGGTGTGACTGGGTTTAAGAGCTAAGCTGGAAACAGCATA
CRISPRisgRNA_886	RP5-956O18.2	Gene Target	GGAAAAGTGGAGCTCTGTGA	TATCCCTTGGAGAACCACCTTGTTGGGAAAAGTGGAGCTCTGTGAGTTTAAGAGCTAAGCTGGAAACAGCATA
CRISPRisgRNA_887	RP5-956O18.3	Gene Target	GGACTCTGGCCAGCAAAGAG	TATCCCTTGGAGAACCACCTTGTTGGGACTCTGGCCAGCAAAGAGGTTTAAGAGCTAAGCTGGAAACAGCATA
CRISPRisgRNA_888	RP5-956O18.3	Gene Target	GCACACACCAGGACAGACTC	TATCCCTTGGAGAACCACCTTGTTGGCACACACCAGGACAGACTCGTTTAAGAGCTAAGCTGGAAACAGCATA
CRISPRisgRNA_889	RP5-956O18.3	Gene Target	GTGTCCTGGTGTGTGAGGGC	TATCCCTTGGAGAACCACCTTGTTGGTGTCCTGGTGTGTGAGGGCGTTTAAGAGCTAAGCTGGAAACAGCATA
CRISPRisgRNA_890	RP5-956O18.3	Gene Target	GTCTAGATACCGCTCTTTGC	TATCCCTTGGAGAACCACCTTGTTGGTCTAGATACCGCTCTTTGCGTTTAAGAGCTAAGCTGGAAACAGCATA
CRISPRisgRNA_891	RP5-956O18.3	Gene Target	GGTCCGGGCGTCAAGAGCAG	TATCCCTTGGAGAACCACCTTGTTGGGTCCGGGCGTCAAGAGCAGGTTTAAGAGCTAAGCTGGAAACAGCATA
CRISPRisgRNA_892	RP5-956O18.3	Gene Target	GGGGCGTCAAGAGCAGGGGT	TATCCCTTGGAGAACCACCTTGTTGGGGGCGTCAAGAGCAGGGGTGTTTAAGAGCTAAGCTGGAAACAGCATA
CRISPRisgRNA_893	RP5-956O18.3	Gene Target	GTTAAGTTAAACAATTTTCA	TATCCCTTGGAGAACCACCTTGTTGGTTAAGTTAAACAATTTTCAGTTTAAGAGCTAAGCTGGAAACAGCATA
CRISPRisgRNA_894	RP5-956O18.3	Gene Target	GGTTAAACAATTTTCAAGGA	TATCCCTTGGAGAACCACCTTGTTGGGTTAAACAATTTTCAAGGAGTTTAAGAGCTAAGCTGGAAACAGCATA
CRISPRisgRNA_895	RP5-956O18.3	Gene Target	GACCGCAAAGGACCCCTCCC	TATCCCTTGGAGAACCACCTTGTTGGACCGCAAAGGACCCCTCCCGTTTAAGAGCTAAGCTGGAAACAGCATA
CRISPRisgRNA_896	RP5-956O18.3	Gene Target	GGCAAATTCAAAATATAGTT	TATCCCTTGGAGAACCACCTTGTTGGGCAAATTCAAAATATAGTTGTTTAAGAGCTAAGCTGGAAACAGCATA
CRISPRisgRNA_897	RP11-66A2.2	Gene Target	GCAGCAGCTCAACAATCAAC	TATCCCTTGGAGAACCACCTTGTTGGCAGCAGCTCAACAATCAACGTTTAAGAGCTAAGCTGGAAACAGCATA
CRISPRisgRNA_898	RP11-66A2.2	Gene Target	GATCTGTATGAATGGCACTA	TATCCCTTGGAGAACCACCTTGTTGGATCTGTATGAATGGCACTAGTTTAAGAGCTAAGCTGGAAACAGCATA
CRISPRisgRNA_899	RP11-66A2.2	Gene Target	GGGGGGGGTGTGTGGCTTTA	TATCCCTTGGAGAACCACCTTGTTGGGGGGGGGTGTGTGGCTTTAGTTTAAGAGCTAAGCTGGAAACAGCATA
CRISPRisgRNA_900	RP11-66A2.2	Gene Target	GAGAGCTAGGTTTGCAGTTC	TATCCCTTGGAGAACCACCTTGTTGGAGAGCTAGGTTTGCAGTTCGTTTAAGAGCTAAGCTGGAAACAGCATA
CRISPRisgRNA_901	RP11-66A2.2	Gene Target	GGTTTGCAGTTCAGGAGTCC	TATCCCTTGGAGAACCACCTTGTTGGGTTTGCAGTTCAGGAGTCCGTTTAAGAGCTAAGCTGGAAACAGCATA
CRISPRisgRNA_902	RP11-66A2.2	Gene Target	Gggactgaaaaatagccatc	TATCCCTTGGAGAACCACCTTGTTGGggactgaaaaatagccatcGTTTAAGAGCTAAGCTGGAAACAGCATA
CRISPRisgRNA_903	RP11-66A2.2	Gene Target	GGGGAATGAAGATCACCTAT	TATCCCTTGGAGAACCACCTTGTTGGGGGAATGAAGATCACCTATGTTTAAGAGCTAAGCTGGAAACAGCATA
CRISPRisgRNA_904	RP11-66A2.2	Gene Target	GTTGAGTAACAAGAGCTTGG	TATCCCTTGGAGAACCACCTTGTTGGTTGAGTAACAAGAGCTTGGGTTTAAGAGCTAAGCTGGAAACAGCATA
CRISPRisgRNA_905	RP11-66A2.2	Gene Target	GTTCAATGACTGACTATCCA	TATCCCTTGGAGAACCACCTTGTTGGTTCAATGACTGACTATCCAGTTTAAGAGCTAAGCTGGAAACAGCATA
CRISPRisgRNA_906	RP11-66A2.2	Gene Target	GTGATTGAGTAACAAGAGCT	TATCCCTTGGAGAACCACCTTGTTGGTGATTGAGTAACAAGAGCTGTTTAAGAGCTAAGCTGGAAACAGCATA
CRISPRisgRNA_907	RP4-781K5.2	Gene Target	GTCAAACAGCAGGGAGCTAG	TATCCCTTGGAGAACCACCTTGTTGGTCAAACAGCAGGGAGCTAGGTTTAAGAGCTAAGCTGGAAACAGCATA
CRISPRisgRNA_908	RP4-781K5.2	Gene Target	GGGAAGCAGAACTTGTGCGA	TATCCCTTGGAGAACCACCTTGTTGGGGAAGCAGAACTTGTGCGAGTTTAAGAGCTAAGCTGGAAACAGCATA
CRISPRisgRNA_909	RP4-781K5.2	Gene Target	GCTTGTGCGAAGGGACGGAC	TATCCCTTGGAGAACCACCTTGTTGGCTTGTGCGAAGGGACGGACGTTTAAGAGCTAAGCTGGAAACAGCATA
CRISPRisgRNA_910	RP4-781K5.2	Gene Target	GCAGAACTTGTGCGAAGGGA	TATCCCTTGGAGAACCACCTTGTTGGCAGAACTTGTGCGAAGGGAGTTTAAGAGCTAAGCTGGAAACAGCATA
CRISPRisgRNA_911	RP4-781K5.2	Gene Target	GGCCAGGGAGCAGGCAACAC	TATCCCTTGGAGAACCACCTTGTTGGGCCAGGGAGCAGGCAACACGTTTAAGAGCTAAGCTGGAAACAGCATA
CRISPRisgRNA_912	RP4-781K5.2	Gene Target	GTGCTGTTTGATGCTTTGTC	TATCCCTTGGAGAACCACCTTGTTGGTGCTGTTTGATGCTTTGTCGTTTAAGAGCTAAGCTGGAAACAGCATA
CRISPRisgRNA_913	RP4-781K5.2	Gene Target	GGAGAGGTCTATTGTCCCAG	TATCCCTTGGAGAACCACCTTGTTGGGAGAGGTCTATTGTCCCAGGTTTAAGAGCTAAGCTGGAAACAGCATA
CRISPRisgRNA_914	RP4-781K5.2	Gene Target	GCTCTGCCACGAGCGGCTGG	TATCCCTTGGAGAACCACCTTGTTGGCTCTGCCACGAGCGGCTGGGTTTAAGAGCTAAGCTGGAAACAGCATA
CRISPRisgRNA_915	RP4-781K5.2	Gene Target	GGGACGGGCACTGCACAAAA	TATCCCTTGGAGAACCACCTTGTTGGGGACGGGCACTGCACAAAAGTTTAAGAGCTAAGCTGGAAACAGCATA
CRISPRisgRNA_916	RP4-781K5.2	Gene Target	GCTATGAACCAAAGAAGGCT	TATCCCTTGGAGAACCACCTTGTTGGCTATGAACCAAAGAAGGCTGTTTAAGAGCTAAGCTGGAAACAGCATA
CRISPRisgRNA_917	RP11-261C10.5	Gene Target	GGAAATAAGCAATAGCAGCA	TATCCCTTGGAGAACCACCTTGTTGGGAAATAAGCAATAGCAGCAGTTTAAGAGCTAAGCTGGAAACAGCATA
CRISPRisgRNA_918	RP11-261C10.5	Gene Target	GAATCTATAGATAAGACAGC	TATCCCTTGGAGAACCACCTTGTTGGAATCTATAGATAAGACAGCGTTTAAGAGCTAAGCTGGAAACAGCATA
CRISPRisgRNA_919	RP11-261C10.5	Gene Target	GTAAGACAGCTGGAAAGATC	TATCCCTTGGAGAACCACCTTGTTGGTAAGACAGCTGGAAAGATCGTTTAAGAGCTAAGCTGGAAACAGCATA
CRISPRisgRNA_920	RP11-261C10.5	Gene Target	GTAAAGTTATAAAGTAGTAC	TATCCCTTGGAGAACCACCTTGTTGGTAAAGTTATAAAGTAGTACGTTTAAGAGCTAAGCTGGAAACAGCATA
CRISPRisgRNA_921	RP11-261C10.5	Gene Target	GCTTTGGCTGTTTCAGGTCA	TATCCCTTGGAGAACCACCTTGTTGGCTTTGGCTGTTTCAGGTCAGTTTAAGAGCTAAGCTGGAAACAGCATA
CRISPRisgRNA_922	RP11-261C10.5	Gene Target	GCAGTAGTTATACAATACAG	TATCCCTTGGAGAACCACCTTGTTGGCAGTAGTTATACAATACAGGTTTAAGAGCTAAGCTGGAAACAGCATA
CRISPRisgRNA_923	RP11-261C10.5	Gene Target	GACTGGATAGATATTTACTT	TATCCCTTGGAGAACCACCTTGTTGGACTGGATAGATATTTACTTGTTTAAGAGCTAAGCTGGAAACAGCATA
CRISPRisgRNA_924	RP11-261C10.5	Gene Target	GGTCACAAGTCACTATAGTT	TATCCCTTGGAGAACCACCTTGTTGGGTCACAAGTCACTATAGTTGTTTAAGAGCTAAGCTGGAAACAGCATA
CRISPRisgRNA_925	RP11-261C10.5	Gene Target	GAAAAGCAAAAAGCAAAGTG	TATCCCTTGGAGAACCACCTTGTTGGAAAAGCAAAAAGCAAAGTGGTTTAAGAGCTAAGCTGGAAACAGCATA
CRISPRisgRNA_926	RP11-261C10.5	Gene Target	GTATTAATTATATTCTTCAC	TATCCCTTGGAGAACCACCTTGTTGGTATTAATTATATTCTTCACGTTTAAGAGCTAAGCTGGAAACAGCATA
CRISPRisgRNA_927	HNRNPU-AS1	Gene Target	GCATCTCAGTAAAAGGACCT	TATCCCTTGGAGAACCACCTTGTTGGCATCTCAGTAAAAGGACCTGTTTAAGAGCTAAGCTGGAAACAGCATA
CRISPRisgRNA_928	HNRNPU-AS1	Gene Target	GCACTAGGTGATATAGCAGT	TATCCCTTGGAGAACCACCTTGTTGGCACTAGGTGATATAGCAGTGTTTAAGAGCTAAGCTGGAAACAGCATA
CRISPRisgRNA_929	HNRNPU-AS1	Gene Target	GTGGAGGTTCCAGGTGGTCA	TATCCCTTGGAGAACCACCTTGTTGGTGGAGGTTCCAGGTGGTCAGTTTAAGAGCTAAGCTGGAAACAGCATA
CRISPRisgRNA_930	HNRNPU-AS1	Gene Target	GGTTAATTTTAAATTCCCCG	TATCCCTTGGAGAACCACCTTGTTGGGTTAATTTTAAATTCCCCGGTTTAAGAGCTAAGCTGGAAACAGCATA
CRISPRisgRNA_931	HNRNPU-AS1	Gene Target	GGGAATTAATGGAACAATGA	TATCCCTTGGAGAACCACCTTGTTGGGGAATTAATGGAACAATGAGTTTAAGAGCTAAGCTGGAAACAGCATA
CRISPRisgRNA_932	HNRNPU-AS1	Gene Target	GGTACACTGGAGGTTCCAGG	TATCCCTTGGAGAACCACCTTGTTGGGTACACTGGAGGTTCCAGGGTTTAAGAGCTAAGCTGGAAACAGCATA
CRISPRisgRNA_933	HNRNPU-AS1	Gene Target	GCCTACCTTCCATGACCACC	TATCCCTTGGAGAACCACCTTGTTGGCCTACCTTCCATGACCACCGTTTAAGAGCTAAGCTGGAAACAGCATA
CRISPRisgRNA_934	HNRNPU-AS1	Gene Target	GAATGAAGGAAGCTGTACAC	TATCCCTTGGAGAACCACCTTGTTGGAATGAAGGAAGCTGTACACGTTTAAGAGCTAAGCTGGAAACAGCATA
CRISPRisgRNA_935	HNRNPU-AS1	Gene Target	GAGTGTGAAAGTCTGGATAG	TATCCCTTGGAGAACCACCTTGTTGGAGTGTGAAAGTCTGGATAGGTTTAAGAGCTAAGCTGGAAACAGCATA
CRISPRisgRNA_936	HNRNPU-AS1	Gene Target	GAAATTAACTAGCTCTTCTC	TATCCCTTGGAGAACCACCTTGTTGGAAATTAACTAGCTCTTCTCGTTTAAGAGCTAAGCTGGAAACAGCATA
CRISPRisgRNA_937	HNRNPU-AS1	Gene Target	GTTTCTCTTACAGCAATTCT	TATCCCTTGGAGAACCACCTTGTTGGTTTCTCTTACAGCAATTCTGTTTAAGAGCTAAGCTGGAAACAGCATA
CRISPRisgRNA_938	HNRNPU-AS1	Gene Target	GTAGTTTGCTGGGTAGTGGA	TATCCCTTGGAGAACCACCTTGTTGGTAGTTTGCTGGGTAGTGGAGTTTAAGAGCTAAGCTGGAAACAGCATA
CRISPRisgRNA_939	HNRNPU-AS1	Gene Target	GACAATGGAATTGGTATAAT	TATCCCTTGGAGAACCACCTTGTTGGACAATGGAATTGGTATAATGTTTAAGAGCTAAGCTGGAAACAGCATA
CRISPRisgRNA_940	HNRNPU-AS1	Gene Target	GCCACAAGAGGAAGTGCCTG	TATCCCTTGGAGAACCACCTTGTTGGCCACAAGAGGAAGTGCCTGGTTTAAGAGCTAAGCTGGAAACAGCATA
CRISPRisgRNA_941	HNRNPU-AS1	Gene Target	GATTCTCTGTGAGAAATGGG	TATCCCTTGGAGAACCACCTTGTTGGATTCTCTGTGAGAAATGGGGTTTAAGAGCTAAGCTGGAAACAGCATA
CRISPRisgRNA_942	HNRNPU-AS1	Gene Target	GGTTATTCTCTGTGAGAAAT	TATCCCTTGGAGAACCACCTTGTTGGGTTATTCTCTGTGAGAAATGTTTAAGAGCTAAGCTGGAAACAGCATA
CRISPRisgRNA_943	HNRNPU-AS1	Gene Target	GTCTCACAGAGAATAACAGT	TATCCCTTGGAGAACCACCTTGTTGGTCTCACAGAGAATAACAGTGTTTAAGAGCTAAGCTGGAAACAGCATA
CRISPRisgRNA_944	HNRNPU-AS1	Gene Target	GGAGAATGTGTCAGTATTTC	TATCCCTTGGAGAACCACCTTGTTGGGAGAATGTGTCAGTATTTCGTTTAAGAGCTAAGCTGGAAACAGCATA
CRISPRisgRNA_945	HNRNPU-AS1	Gene Target	GCTTATCGTGCACAATGCTG	TATCCCTTGGAGAACCACCTTGTTGGCTTATCGTGCACAATGCTGGTTTAAGAGCTAAGCTGGAAACAGCATA
CRISPRisgRNA_946	HNRNPU-AS1	Gene Target	GCTTAAAATAACAATGGAAT	TATCCCTTGGAGAACCACCTTGTTGGCTTAAAATAACAATGGAATGTTTAAGAGCTAAGCTGGAAACAGCATA
CRISPRisgRNA_947	HNRNPU-AS1	Gene Target	GTTGAGTAACTACCACGGCC	TATCCCTTGGAGAACCACCTTGTTGGTTGAGTAACTACCACGGCCGTTTAAGAGCTAAGCTGGAAACAGCATA
CRISPRisgRNA_948	HNRNPU-AS1	Gene Target	GGTGGCGGATATAATAGGAG	TATCCCTTGGAGAACCACCTTGTTGGGTGGCGGATATAATAGGAGGTTTAAGAGCTAAGCTGGAAACAGCATA
CRISPRisgRNA_949	HNRNPU-AS1	Gene Target	GGGTGTCTTAGTAATCCGTA	TATCCCTTGGAGAACCACCTTGTTGGGGTGTCTTAGTAATCCGTAGTTTAAGAGCTAAGCTGGAAACAGCATA
CRISPRisgRNA_950	HNRNPU-AS1	Gene Target	GAATCCGTAAGGAACATGAT	TATCCCTTGGAGAACCACCTTGTTGGAATCCGTAAGGAACATGATGTTTAAGAGCTAAGCTGGAAACAGCATA
CRISPRisgRNA_951	HNRNPU-AS1	Gene Target	GAAGGTGTGAGCTTTATGTT	TATCCCTTGGAGAACCACCTTGTTGGAAGGTGTGAGCTTTATGTTGTTTAAGAGCTAAGCTGGAAACAGCATA
CRISPRisgRNA_952	HNRNPU-AS1	Gene Target	GTGATAACTGTAGCTTAGTC	TATCCCTTGGAGAACCACCTTGTTGGTGATAACTGTAGCTTAGTCGTTTAAGAGCTAAGCTGGAAACAGCATA
CRISPRisgRNA_953	HNRNPU-AS1	Gene Target	GGTTATCAATCATGCTTCCA	TATCCCTTGGAGAACCACCTTGTTGGGTTATCAATCATGCTTCCAGTTTAAGAGCTAAGCTGGAAACAGCATA
CRISPRisgRNA_954	HNRNPU-AS1	Gene Target	GCATGATAGGCATTGACATA	TATCCCTTGGAGAACCACCTTGTTGGCATGATAGGCATTGACATAGTTTAAGAGCTAAGCTGGAAACAGCATA
CRISPRisgRNA_955	HNRNPU-AS1	Gene Target	GGGGATCTTGAATCATTACC	TATCCCTTGGAGAACCACCTTGTTGGGGGATCTTGAATCATTACCGTTTAAGAGCTAAGCTGGAAACAGCATA
CRISPRisgRNA_956	HNRNPU-AS1	Gene Target	GAATTCTGGATACCCTCTGC	TATCCCTTGGAGAACCACCTTGTTGGAATTCTGGATACCCTCTGCGTTTAAGAGCTAAGCTGGAAACAGCATA
CRISPRisgRNA_957	RP11-118K6.3	Gene Target	GctgaGGACCAACAGGGGTT	TATCCCTTGGAGAACCACCTTGTTGGctgaGGACCAACAGGGGTTGTTTAAGAGCTAAGCTGGAAACAGCATA
CRISPRisgRNA_958	RP11-118K6.3	Gene Target	GtgattctgaGGACCAACAG	TATCCCTTGGAGAACCACCTTGTTGGtgattctgaGGACCAACAGGTTTAAGAGCTAAGCTGGAAACAGCATA
CRISPRisgRNA_959	RP11-118K6.3	Gene Target	GCCCTTGGCCAGAATTAACG	TATCCCTTGGAGAACCACCTTGTTGGCCCTTGGCCAGAATTAACGGTTTAAGAGCTAAGCTGGAAACAGCATA
CRISPRisgRNA_960	RP11-118K6.3	Gene Target	Ggcgggagtgtgcataggcc	TATCCCTTGGAGAACCACCTTGTTGGgcgggagtgtgcataggccGTTTAAGAGCTAAGCTGGAAACAGCATA
CRISPRisgRNA_961	RP11-118K6.3	Gene Target	GGGAATTGCCCCGTTAATTC	TATCCCTTGGAGAACCACCTTGTTGGGGAATTGCCCCGTTAATTCGTTTAAGAGCTAAGCTGGAAACAGCATA
CRISPRisgRNA_962	RP11-118K6.3	Gene Target	GGCCCCGTTAATTCTGGCCA	TATCCCTTGGAGAACCACCTTGTTGGGCCCCGTTAATTCTGGCCAGTTTAAGAGCTAAGCTGGAAACAGCATA
CRISPRisgRNA_963	RP11-118K6.3	Gene Target	GACTCTGCTGCGGACAATGC	TATCCCTTGGAGAACCACCTTGTTGGACTCTGCTGCGGACAATGCGTTTAAGAGCTAAGCTGGAAACAGCATA
CRISPRisgRNA_964	RP11-118K6.3	Gene Target	GTCTGCCGCCAGAAGGCGAA	TATCCCTTGGAGAACCACCTTGTTGGTCTGCCGCCAGAAGGCGAAGTTTAAGAGCTAAGCTGGAAACAGCATA
CRISPRisgRNA_965	RP11-118K6.3	Gene Target	Gcccagaaattggacttcag	TATCCCTTGGAGAACCACCTTGTTGGcccagaaattggacttcagGTTTAAGAGCTAAGCTGGAAACAGCATA
CRISPRisgRNA_966	RP11-118K6.3	Gene Target	Gtggacttcagtggtttagc	TATCCCTTGGAGAACCACCTTGTTGGtggacttcagtggtttagcGTTTAAGAGCTAAGCTGGAAACAGCATA
CRISPRisgRNA_967	RP11-184A2.3	Gene Target	GCTGCAGGACACAGCCCAGC	TATCCCTTGGAGAACCACCTTGTTGGCTGCAGGACACAGCCCAGCGTTTAAGAGCTAAGCTGGAAACAGCATA
CRISPRisgRNA_968	RP11-184A2.3	Gene Target	GGGTGAGTGGACACATAGGC	TATCCCTTGGAGAACCACCTTGTTGGGGTGAGTGGACACATAGGCGTTTAAGAGCTAAGCTGGAAACAGCATA
CRISPRisgRNA_969	RP11-184A2.3	Gene Target	GGTCCTGCAGCCGGGAATCC	TATCCCTTGGAGAACCACCTTGTTGGGTCCTGCAGCCGGGAATCCGTTTAAGAGCTAAGCTGGAAACAGCATA
CRISPRisgRNA_970	RP11-184A2.3	Gene Target	GCACATAGGCTGGTGTCGCG	TATCCCTTGGAGAACCACCTTGTTGGCACATAGGCTGGTGTCGCGGTTTAAGAGCTAAGCTGGAAACAGCATA
CRISPRisgRNA_971	RP11-184A2.3	Gene Target	GCTCACCCTTGAAAGAATGG	TATCCCTTGGAGAACCACCTTGTTGGCTCACCCTTGAAAGAATGGGTTTAAGAGCTAAGCTGGAAACAGCATA
CRISPRisgRNA_972	RP11-184A2.3	Gene Target	GCCACTCACCCTTGAAAGAA	TATCCCTTGGAGAACCACCTTGTTGGCCACTCACCCTTGAAAGAAGTTTAAGAGCTAAGCTGGAAACAGCATA
CRISPRisgRNA_973	RP11-184A2.3	Gene Target	GAGCCGGGAATCCTGGCGGG	TATCCCTTGGAGAACCACCTTGTTGGAGCCGGGAATCCTGGCGGGGTTTAAGAGCTAAGCTGGAAACAGCATA
CRISPRisgRNA_974	RP11-184A2.3	Gene Target	GTGCAGCCGGGAATCCTGGC	TATCCCTTGGAGAACCACCTTGTTGGTGCAGCCGGGAATCCTGGCGTTTAAGAGCTAAGCTGGAAACAGCATA
CRISPRisgRNA_975	RP11-184A2.3	Gene Target	GTTTCCCTCCATTCTTTCAA	TATCCCTTGGAGAACCACCTTGTTGGTTTCCCTCCATTCTTTCAAGTTTAAGAGCTAAGCTGGAAACAGCATA
CRISPRisgRNA_976	RP11-184A2.3	Gene Target	GGGGAAAAGCTTCTCCTGCT	TATCCCTTGGAGAACCACCTTGTTGGGGGAAAAGCTTCTCCTGCTGTTTAAGAGCTAAGCTGGAAACAGCATA
CRISPRisgRNA_977	LINC00705	Gene Target	Gctcacagatgccggcactg	TATCCCTTGGAGAACCACCTTGTTGGctcacagatgccggcactgGTTTAAGAGCTAAGCTGGAAACAGCATA
CRISPRisgRNA_978	LINC00705	Gene Target	Gctgcctcacctcatggcag	TATCCCTTGGAGAACCACCTTGTTGGctgcctcacctcatggcagGTTTAAGAGCTAAGCTGGAAACAGCATA
CRISPRisgRNA_979	LINC00705	Gene Target	Gggcatcacatgctcagagt	TATCCCTTGGAGAACCACCTTGTTGGggcatcacatgctcagagtGTTTAAGAGCTAAGCTGGAAACAGCATA
CRISPRisgRNA_980	LINC00705	Gene Target	Gtgagatgaatggatgaatg	TATCCCTTGGAGAACCACCTTGTTGGtgagatgaatggatgaatgGTTTAAGAGCTAAGCTGGAAACAGCATA
CRISPRisgRNA_981	LINC00705	Gene Target	Gatctcatcataggggcaga	TATCCCTTGGAGAACCACCTTGTTGGatctcatcataggggcagaGTTTAAGAGCTAAGCTGGAAACAGCATA
CRISPRisgRNA_982	LINC00705	Gene Target	GACTTGGAAATCTCTACTTA	TATCCCTTGGAGAACCACCTTGTTGGACTTGGAAATCTCTACTTAGTTTAAGAGCTAAGCTGGAAACAGCATA
CRISPRisgRNA_983	LINC00705	Gene Target	Gtgtgcctgtgagctctccc	TATCCCTTGGAGAACCACCTTGTTGGtgtgcctgtgagctctcccGTTTAAGAGCTAAGCTGGAAACAGCATA
CRISPRisgRNA_984	LINC00705	Gene Target	GAATTCTCTATTGTAAAACT	TATCCCTTGGAGAACCACCTTGTTGGAATTCTCTATTGTAAAACTGTTTAAGAGCTAAGCTGGAAACAGCATA
CRISPRisgRNA_985	LINC00705	Gene Target	Gcatccattcatctcatcat	TATCCCTTGGAGAACCACCTTGTTGGcatccattcatctcatcatGTTTAAGAGCTAAGCTGGAAACAGCATA
CRISPRisgRNA_986	LINC00705	Gene Target	GTTTAATTTCAGACTGTTCT	TATCCCTTGGAGAACCACCTTGTTGGTTTAATTTCAGACTGTTCTGTTTAAGAGCTAAGCTGGAAACAGCATA
CRISPRisgRNA_987	LINC00704	Gene Target	GACTGAAGATAGACAGTAGG	TATCCCTTGGAGAACCACCTTGTTGGACTGAAGATAGACAGTAGGGTTTAAGAGCTAAGCTGGAAACAGCATA
CRISPRisgRNA_988	LINC00704	Gene Target	GGTTACTGAAGATAGACAGT	TATCCCTTGGAGAACCACCTTGTTGGGTTACTGAAGATAGACAGTGTTTAAGAGCTAAGCTGGAAACAGCATA
CRISPRisgRNA_989	LINC00704	Gene Target	GATAGACAGTAGGGGGCGGA	TATCCCTTGGAGAACCACCTTGTTGGATAGACAGTAGGGGGCGGAGTTTAAGAGCTAAGCTGGAAACAGCATA
CRISPRisgRNA_990	LINC00704	Gene Target	GACCAATATCAAAGAAGCGT	TATCCCTTGGAGAACCACCTTGTTGGACCAATATCAAAGAAGCGTGTTTAAGAGCTAAGCTGGAAACAGCATA
CRISPRisgRNA_991	LINC00704	Gene Target	GGCCCACGCTTCTTTGATAT	TATCCCTTGGAGAACCACCTTGTTGGGCCCACGCTTCTTTGATATGTTTAAGAGCTAAGCTGGAAACAGCATA
CRISPRisgRNA_992	LINC00704	Gene Target	GACAAAAGGCGGAGACTCAC	TATCCCTTGGAGAACCACCTTGTTGGACAAAAGGCGGAGACTCACGTTTAAGAGCTAAGCTGGAAACAGCATA
CRISPRisgRNA_993	LINC00704	Gene Target	GCTTTGGTTTTTCAGTGACG	TATCCCTTGGAGAACCACCTTGTTGGCTTTGGTTTTTCAGTGACGGTTTAAGAGCTAAGCTGGAAACAGCATA
CRISPRisgRNA_994	LINC00704	Gene Target	GGAAGATAGACAGTAGGGGG	TATCCCTTGGAGAACCACCTTGTTGGGAAGATAGACAGTAGGGGGGTTTAAGAGCTAAGCTGGAAACAGCATA
CRISPRisgRNA_995	LINC00704	Gene Target	GTCTTTGATATTGGTGGCTT	TATCCCTTGGAGAACCACCTTGTTGGTCTTTGATATTGGTGGCTTGTTTAAGAGCTAAGCTGGAAACAGCATA
CRISPRisgRNA_996	LINC00704	Gene Target	Gatttctattgttattcatt	TATCCCTTGGAGAACCACCTTGTTGGatttctattgttattcattGTTTAAGAGCTAAGCTGGAAACAGCATA
CRISPRisgRNA_997	LINC00704	Gene Target	GTACTTAATGtttacagacg	TATCCCTTGGAGAACCACCTTGTTGGTACTTAATGtttacagacgGTTTAAGAGCTAAGCTGGAAACAGCATA
CRISPRisgRNA_998	LINC00704	Gene Target	GGGAACATTCACTTCCTATG	TATCCCTTGGAGAACCACCTTGTTGGGGAACATTCACTTCCTATGGTTTAAGAGCTAAGCTGGAAACAGCATA
CRISPRisgRNA_999	LINC00704	Gene Target	GtcagcagcaaagTCCACAT	TATCCCTTGGAGAACCACCTTGTTGGtcagcagcaaagTCCACATGTTTAAGAGCTAAGCTGGAAACAGCATA
CRISPRisgRNA_1000	LINC00704	Gene Target	GGGAGGATACCTGTGGTAAG	TATCCCTTGGAGAACCACCTTGTTGGGGAGGATACCTGTGGTAAGGTTTAAGAGCTAAGCTGGAAACAGCATA
CRISPRisgRNA_1001	LINC00704	Gene Target	GGTCATTCATGTTCCTAAGG	TATCCCTTGGAGAACCACCTTGTTGGGTCATTCATGTTCCTAAGGGTTTAAGAGCTAAGCTGGAAACAGCATA
CRISPRisgRNA_1002	LINC00704	Gene Target	GAGGTATCCTCCAACATCAT	TATCCCTTGGAGAACCACCTTGTTGGAGGTATCCTCCAACATCATGTTTAAGAGCTAAGCTGGAAACAGCATA
CRISPRisgRNA_1003	LINC00704	Gene Target	GTATATCTAGTACCCACCTT	TATCCCTTGGAGAACCACCTTGTTGGTATATCTAGTACCCACCTTGTTTAAGAGCTAAGCTGGAAACAGCATA
CRISPRisgRNA_1004	LINC00704	Gene Target	GTTAATGGTGCCAATGATGT	TATCCCTTGGAGAACCACCTTGTTGGTTAATGGTGCCAATGATGTGTTTAAGAGCTAAGCTGGAAACAGCATA
CRISPRisgRNA_1005	LINC00704	Gene Target	GAGGAACATGAATGACGAAA	TATCCCTTGGAGAACCACCTTGTTGGAGGAACATGAATGACGAAAGTTTAAGAGCTAAGCTGGAAACAGCATA
CRISPRisgRNA_1006	LINC00704	Gene Target	GTTTTAAGGTCAATATAGTA	TATCCCTTGGAGAACCACCTTGTTGGTTTTAAGGTCAATATAGTAGTTTAAGAGCTAAGCTGGAAACAGCATA
CRISPRisgRNA_1007	RP11-445P17.3	Gene Target	GCTGCCTTGCTGAAGCTATG	TATCCCTTGGAGAACCACCTTGTTGGCTGCCTTGCTGAAGCTATGGTTTAAGAGCTAAGCTGGAAACAGCATA
CRISPRisgRNA_1008	RP11-445P17.3	Gene Target	GACTTTCCTTTTGGAGTAAA	TATCCCTTGGAGAACCACCTTGTTGGACTTTCCTTTTGGAGTAAAGTTTAAGAGCTAAGCTGGAAACAGCATA
CRISPRisgRNA_1009	RP11-445P17.3	Gene Target	GTTCCTCCTTTTACTCCAAA	TATCCCTTGGAGAACCACCTTGTTGGTTCCTCCTTTTACTCCAAAGTTTAAGAGCTAAGCTGGAAACAGCATA
CRISPRisgRNA_1010	RP11-445P17.3	Gene Target	Ggtaagatctacacacaagg	TATCCCTTGGAGAACCACCTTGTTGGgtaagatctacacacaaggGTTTAAGAGCTAAGCTGGAAACAGCATA
CRISPRisgRNA_1011	RP11-445P17.3	Gene Target	GAGACCACATAGCTTCAGCA	TATCCCTTGGAGAACCACCTTGTTGGAGACCACATAGCTTCAGCAGTTTAAGAGCTAAGCTGGAAACAGCATA
CRISPRisgRNA_1012	RP11-445P17.3	Gene Target	Gctgcttgcttgccctctgt	TATCCCTTGGAGAACCACCTTGTTGGctgcttgcttgccctctgtGTTTAAGAGCTAAGCTGGAAACAGCATA
CRISPRisgRNA_1013	RP11-445P17.3	Gene Target	GtCCAGggtggctggcaaaa	TATCCCTTGGAGAACCACCTTGTTGGtCCAGggtggctggcaaaaGTTTAAGAGCTAAGCTGGAAACAGCATA
CRISPRisgRNA_1014	RP11-445P17.3	Gene Target	Gtcgggtgcccaagacacta	TATCCCTTGGAGAACCACCTTGTTGGtcgggtgcccaagacactaGTTTAAGAGCTAAGCTGGAAACAGCATA
CRISPRisgRNA_1015	RP11-445P17.3	Gene Target	Gtagccaagggaatctggta	TATCCCTTGGAGAACCACCTTGTTGGtagccaagggaatctggtaGTTTAAGAGCTAAGCTGGAAACAGCATA
CRISPRisgRNA_1016	RP11-445P17.3	Gene Target	Gacccagggccctagtgtct	TATCCCTTGGAGAACCACCTTGTTGGacccagggccctagtgtctGTTTAAGAGCTAAGCTGGAAACAGCATA
CRISPRisgRNA_1017	RP11-445P17.8	Gene Target	GAGTTTAATTTCAAGAAAAC	TATCCCTTGGAGAACCACCTTGTTGGAGTTTAATTTCAAGAAAACGTTTAAGAGCTAAGCTGGAAACAGCATA
CRISPRisgRNA_1018	RP11-445P17.8	Gene Target	GCATTTGACAAGGAGGATCA	TATCCCTTGGAGAACCACCTTGTTGGCATTTGACAAGGAGGATCAGTTTAAGAGCTAAGCTGGAAACAGCATA
CRISPRisgRNA_1019	RP11-445P17.8	Gene Target	Ggttagaaaactcctctata	TATCCCTTGGAGAACCACCTTGTTGGgttagaaaactcctctataGTTTAAGAGCTAAGCTGGAAACAGCATA
CRISPRisgRNA_1020	RP11-445P17.8	Gene Target	GTAATCTATAAGAAAATGTC	TATCCCTTGGAGAACCACCTTGTTGGTAATCTATAAGAAAATGTCGTTTAAGAGCTAAGCTGGAAACAGCATA
CRISPRisgRNA_1021	RP11-445P17.8	Gene Target	GGAAAGTATCAGACAGCAAC	TATCCCTTGGAGAACCACCTTGTTGGGAAAGTATCAGACAGCAACGTTTAAGAGCTAAGCTGGAAACAGCATA
CRISPRisgRNA_1022	RP11-445P17.8	Gene Target	GACTAACAGCCTCTCAGGGT	TATCCCTTGGAGAACCACCTTGTTGGACTAACAGCCTCTCAGGGTGTTTAAGAGCTAAGCTGGAAACAGCATA
CRISPRisgRNA_1023	RP11-445P17.8	Gene Target	GGCTCCCCTCCAACCCTGAG	TATCCCTTGGAGAACCACCTTGTTGGGCTCCCCTCCAACCCTGAGGTTTAAGAGCTAAGCTGGAAACAGCATA
CRISPRisgRNA_1024	RP11-445P17.8	Gene Target	Ggattctcattgaagacaac	TATCCCTTGGAGAACCACCTTGTTGGgattctcattgaagacaacGTTTAAGAGCTAAGCTGGAAACAGCATA
CRISPRisgRNA_1025	RP11-445P17.8	Gene Target	GAATTATTTgcaccatatag	TATCCCTTGGAGAACCACCTTGTTGGAATTATTTgcaccatatagGTTTAAGAGCTAAGCTGGAAACAGCATA
CRISPRisgRNA_1026	RP11-445P17.8	Gene Target	GGATACTTTCCCCAATTACT	TATCCCTTGGAGAACCACCTTGTTGGGATACTTTCCCCAATTACTGTTTAAGAGCTAAGCTGGAAACAGCATA
CRISPRisgRNA_1027	RP13-463N16.6	Gene Target	GAAAAGGGGAGTCTGGAACC	TATCCCTTGGAGAACCACCTTGTTGGAAAAGGGGAGTCTGGAACCGTTTAAGAGCTAAGCTGGAAACAGCATA
CRISPRisgRNA_1028	RP13-463N16.6	Gene Target	GATCATATCCCGGCAAAAAG	TATCCCTTGGAGAACCACCTTGTTGGATCATATCCCGGCAAAAAGGTTTAAGAGCTAAGCTGGAAACAGCATA
CRISPRisgRNA_1029	RP13-463N16.6	Gene Target	GGGCTACGCTGTGGGAGCAG	TATCCCTTGGAGAACCACCTTGTTGGGGCTACGCTGTGGGAGCAGGTTTAAGAGCTAAGCTGGAAACAGCATA
CRISPRisgRNA_1030	RP13-463N16.6	Gene Target	GTGACAGATCCATCATATCC	TATCCCTTGGAGAACCACCTTGTTGGTGACAGATCCATCATATCCGTTTAAGAGCTAAGCTGGAAACAGCATA
CRISPRisgRNA_1031	RP13-463N16.6	Gene Target	GACCAGGAGAAGAGCCAGGG	TATCCCTTGGAGAACCACCTTGTTGGACCAGGAGAAGAGCCAGGGGTTTAAGAGCTAAGCTGGAAACAGCATA
CRISPRisgRNA_1032	RP13-463N16.6	Gene Target	GAGCCAGGGTGGCTACGCTG	TATCCCTTGGAGAACCACCTTGTTGGAGCCAGGGTGGCTACGCTGGTTTAAGAGCTAAGCTGGAAACAGCATA
CRISPRisgRNA_1033	RP13-463N16.6	Gene Target	GATATGATGGATCTGTCAGC	TATCCCTTGGAGAACCACCTTGTTGGATATGATGGATCTGTCAGCGTTTAAGAGCTAAGCTGGAAACAGCATA
CRISPRisgRNA_1034	RP13-463N16.6	Gene Target	GTCCAGACTCCCCTTTTTGC	TATCCCTTGGAGAACCACCTTGTTGGTCCAGACTCCCCTTTTTGCGTTTAAGAGCTAAGCTGGAAACAGCATA
CRISPRisgRNA_1035	RP13-463N16.6	Gene Target	GAGCAAGAATCCCTAGGCAC	TATCCCTTGGAGAACCACCTTGTTGGAGCAAGAATCCCTAGGCACGTTTAAGAGCTAAGCTGGAAACAGCATA
CRISPRisgRNA_1036	RP13-463N16.6	Gene Target	GTCCCACAGCGTAGCCACCC	TATCCCTTGGAGAACCACCTTGTTGGTCCCACAGCGTAGCCACCCGTTTAAGAGCTAAGCTGGAAACAGCATA
CRISPRisgRNA_1037	RP11-336A10.5	Gene Target	GACGCACGCACGCACGGCCC	TATCCCTTGGAGAACCACCTTGTTGGACGCACGCACGCACGGCCCGTTTAAGAGCTAAGCTGGAAACAGCATA
CRISPRisgRNA_1038	RP11-336A10.5	Gene Target	GCCATTTAGAGAGGACTCAC	TATCCCTTGGAGAACCACCTTGTTGGCCATTTAGAGAGGACTCACGTTTAAGAGCTAAGCTGGAAACAGCATA
CRISPRisgRNA_1039	RP11-336A10.5	Gene Target	GAGATGTGACTCGGTGTCCC	TATCCCTTGGAGAACCACCTTGTTGGAGATGTGACTCGGTGTCCCGTTTAAGAGCTAAGCTGGAAACAGCATA
CRISPRisgRNA_1040	RP11-336A10.5	Gene Target	GAATGGTGAATCAGAGTCCG	TATCCCTTGGAGAACCACCTTGTTGGAATGGTGAATCAGAGTCCGGTTTAAGAGCTAAGCTGGAAACAGCATA
CRISPRisgRNA_1041	RP11-336A10.5	Gene Target	GACTCGGTGTCCCCGGTGAG	TATCCCTTGGAGAACCACCTTGTTGGACTCGGTGTCCCCGGTGAGGTTTAAGAGCTAAGCTGGAAACAGCATA
CRISPRisgRNA_1042	RP11-336A10.5	Gene Target	GATGATGCACCCACTCACCG	TATCCCTTGGAGAACCACCTTGTTGGATGATGCACCCACTCACCGGTTTAAGAGCTAAGCTGGAAACAGCATA
CRISPRisgRNA_1043	RP11-336A10.5	Gene Target	GAAGGTGAATGATATGAGTC	TATCCCTTGGAGAACCACCTTGTTGGAAGGTGAATGATATGAGTCGTTTAAGAGCTAAGCTGGAAACAGCATA
CRISPRisgRNA_1044	RP11-336A10.5	Gene Target	GATATCATTCACCTTTGGAC	TATCCCTTGGAGAACCACCTTGTTGGATATCATTCACCTTTGGACGTTTAAGAGCTAAGCTGGAAACAGCATA
CRISPRisgRNA_1045	RP11-336A10.5	Gene Target	GCTTCCCAGAAGAAAAAATG	TATCCCTTGGAGAACCACCTTGTTGGCTTCCCAGAAGAAAAAATGGTTTAAGAGCTAAGCTGGAAACAGCATA
CRISPRisgRNA_1046	RP11-336A10.5	Gene Target	GCTGCACCGAAAAGCCTTCT	TATCCCTTGGAGAACCACCTTGTTGGCTGCACCGAAAAGCCTTCTGTTTAAGAGCTAAGCTGGAAACAGCATA
CRISPRisgRNA_1047	RP11-414H17.5	Gene Target	GCCGAGGGGACAACGGGACG	TATCCCTTGGAGAACCACCTTGTTGGCCGAGGGGACAACGGGACGGTTTAAGAGCTAAGCTGGAAACAGCATA
CRISPRisgRNA_1048	RP11-414H17.5	Gene Target	GGCTGTGCCAGACGTCCCGA	TATCCCTTGGAGAACCACCTTGTTGGGCTGTGCCAGACGTCCCGAGTTTAAGAGCTAAGCTGGAAACAGCATA
CRISPRisgRNA_1049	RP11-414H17.5	Gene Target	GGCAGCCAGGACCCTTCAGC	TATCCCTTGGAGAACCACCTTGTTGGGCAGCCAGGACCCTTCAGCGTTTAAGAGCTAAGCTGGAAACAGCATA
CRISPRisgRNA_1050	RP11-414H17.5	Gene Target	GAGACGTCCCGAGGGGACAA	TATCCCTTGGAGAACCACCTTGTTGGAGACGTCCCGAGGGGACAAGTTTAAGAGCTAAGCTGGAAACAGCATA
CRISPRisgRNA_1051	RP11-414H17.5	Gene Target	GGGCCCTAAAGGAGCTGCAT	TATCCCTTGGAGAACCACCTTGTTGGGGCCCTAAAGGAGCTGCATGTTTAAGAGCTAAGCTGGAAACAGCATA
CRISPRisgRNA_1052	RP11-414H17.5	Gene Target	GCCAGCACAGTTGAGGTGAG	TATCCCTTGGAGAACCACCTTGTTGGCCAGCACAGTTGAGGTGAGGTTTAAGAGCTAAGCTGGAAACAGCATA
CRISPRisgRNA_1053	RP11-414H17.5	Gene Target	GGAGGGGCCGGAATTAGTCG	TATCCCTTGGAGAACCACCTTGTTGGGAGGGGCCGGAATTAGTCGGTTTAAGAGCTAAGCTGGAAACAGCATA
CRISPRisgRNA_1054	RP11-414H17.5	Gene Target	GAGCAGCTTCCCAAGGGATT	TATCCCTTGGAGAACCACCTTGTTGGAGCAGCTTCCCAAGGGATTGTTTAAGAGCTAAGCTGGAAACAGCATA
CRISPRisgRNA_1055	RP11-414H17.5	Gene Target	GCTAAAGGAGCTGCATTGGT	TATCCCTTGGAGAACCACCTTGTTGGCTAAAGGAGCTGCATTGGTGTTTAAGAGCTAAGCTGGAAACAGCATA
CRISPRisgRNA_1056	RP11-414H17.5	Gene Target	GCGAGGGGATAACAGCAGCC	TATCCCTTGGAGAACCACCTTGTTGGCGAGGGGATAACAGCAGCCGTTTAAGAGCTAAGCTGGAAACAGCATA
CRISPRisgRNA_1057	RP11-554I8.2	Gene Target	Ggtggagatatgcgagcccc	TATCCCTTGGAGAACCACCTTGTTGGgtggagatatgcgagccccGTTTAAGAGCTAAGCTGGAAACAGCATA
CRISPRisgRNA_1058	RP11-554I8.2	Gene Target	Gggctacaaggctagaccgg	TATCCCTTGGAGAACCACCTTGTTGGggctacaaggctagaccggGTTTAAGAGCTAAGCTGGAAACAGCATA
CRISPRisgRNA_1059	RP11-554I8.2	Gene Target	Gaggtggcgcaccggctaca	TATCCCTTGGAGAACCACCTTGTTGGaggtggcgcaccggctacaGTTTAAGAGCTAAGCTGGAAACAGCATA
CRISPRisgRNA_1060	RP11-554I8.2	Gene Target	Gtgagaaggaggtggcgcac	TATCCCTTGGAGAACCACCTTGTTGGtgagaaggaggtggcgcacGTTTAAGAGCTAAGCTGGAAACAGCATA
CRISPRisgRNA_1061	RP11-554I8.2	Gene Target	Gcaagttcttctaatggcag	TATCCCTTGGAGAACCACCTTGTTGGcaagttcttctaatggcagGTTTAAGAGCTAAGCTGGAAACAGCATA
CRISPRisgRNA_1062	RP11-554I8.2	Gene Target	Gcttgctcaatagaatgaga	TATCCCTTGGAGAACCACCTTGTTGGcttgctcaatagaatgagaGTTTAAGAGCTAAGCTGGAAACAGCATA
CRISPRisgRNA_1063	RP11-554I8.2	Gene Target	Gtcacgtgtactggaccggc	TATCCCTTGGAGAACCACCTTGTTGGtcacgtgtactggaccggcGTTTAAGAGCTAAGCTGGAAACAGCATA
CRISPRisgRNA_1064	RP11-554I8.2	Gene Target	Gattctcacgtgtactggac	TATCCCTTGGAGAACCACCTTGTTGGattctcacgtgtactggacGTTTAAGAGCTAAGCTGGAAACAGCATA
CRISPRisgRNA_1065	RP11-554I8.2	Gene Target	Gccgtctccttgactctggg	TATCCCTTGGAGAACCACCTTGTTGGccgtctccttgactctgggGTTTAAGAGCTAAGCTGGAAACAGCATA
CRISPRisgRNA_1066	RP11-554I8.2	Gene Target	Ggctggaggtggctctgttc	TATCCCTTGGAGAACCACCTTGTTGGgctggaggtggctctgttcGTTTAAGAGCTAAGCTGGAAACAGCATA
CRISPRisgRNA_1067	LINC00707	Gene Target	Ggcaggaggcatccaacaca	TATCCCTTGGAGAACCACCTTGTTGGgcaggaggcatccaacacaGTTTAAGAGCTAAGCTGGAAACAGCATA
CRISPRisgRNA_1068	LINC00707	Gene Target	Gccctggcaaaccactcggg	TATCCCTTGGAGAACCACCTTGTTGGccctggcaaaccactcgggGTTTAAGAGCTAAGCTGGAAACAGCATA
CRISPRisgRNA_1069	LINC00707	Gene Target	GAGGCTTAAATGCAAGAGAA	TATCCCTTGGAGAACCACCTTGTTGGAGGCTTAAATGCAAGAGAAGTTTAAGAGCTAAGCTGGAAACAGCATA
CRISPRisgRNA_1070	LINC00707	Gene Target	Gggcaaaccactcggggggt	TATCCCTTGGAGAACCACCTTGTTGGggcaaaccactcggggggtGTTTAAGAGCTAAGCTGGAAACAGCATA
CRISPRisgRNA_1071	LINC00707	Gene Target	Gcttggacctaccccccgag	TATCCCTTGGAGAACCACCTTGTTGGcttggacctaccccccgagGTTTAAGAGCTAAGCTGGAAACAGCATA
CRISPRisgRNA_1072	LINC00707	Gene Target	GACTCAGAAGTAGTTAAGTC	TATCCCTTGGAGAACCACCTTGTTGGACTCAGAAGTAGTTAAGTCGTTTAAGAGCTAAGCTGGAAACAGCATA
CRISPRisgRNA_1073	LINC00707	Gene Target	Gtgaggttttgggactttac	TATCCCTTGGAGAACCACCTTGTTGGtgaggttttgggactttacGTTTAAGAGCTAAGCTGGAAACAGCATA
CRISPRisgRNA_1074	LINC00707	Gene Target	GGGCTTAACAAAGTCAGTGC	TATCCCTTGGAGAACCACCTTGTTGGGGCTTAACAAAGTCAGTGCGTTTAAGAGCTAAGCTGGAAACAGCATA
CRISPRisgRNA_1075	LINC00707	Gene Target	GTGAAATTTTTTGTTGGTTA	TATCCCTTGGAGAACCACCTTGTTGGTGAAATTTTTTGTTGGTTAGTTTAAGAGCTAAGCTGGAAACAGCATA
CRISPRisgRNA_1076	LINC00707	Gene Target	GCTACTTCTGAGTTTTATTG	TATCCCTTGGAGAACCACCTTGTTGGCTACTTCTGAGTTTTATTGGTTTAAGAGCTAAGCTGGAAACAGCATA
CRISPRisgRNA_1077	SFTA1P	Gene Target	GTGGGAAATGCGGATATAGA	TATCCCTTGGAGAACCACCTTGTTGGTGGGAAATGCGGATATAGAGTTTAAGAGCTAAGCTGGAAACAGCATA
CRISPRisgRNA_1078	SFTA1P	Gene Target	GGTCAGGAGAACATCTCTCC	TATCCCTTGGAGAACCACCTTGTTGGGTCAGGAGAACATCTCTCCGTTTAAGAGCTAAGCTGGAAACAGCATA
CRISPRisgRNA_1079	SFTA1P	Gene Target	GAATGCGGATATAGAAGGTC	TATCCCTTGGAGAACCACCTTGTTGGAATGCGGATATAGAAGGTCGTTTAAGAGCTAAGCTGGAAACAGCATA
CRISPRisgRNA_1080	SFTA1P	Gene Target	GCCTGGAATGCTGTATAACC	TATCCCTTGGAGAACCACCTTGTTGGCCTGGAATGCTGTATAACCGTTTAAGAGCTAAGCTGGAAACAGCATA
CRISPRisgRNA_1081	SFTA1P	Gene Target	GGAGGCAACACTAGGAGGCA	TATCCCTTGGAGAACCACCTTGTTGGGAGGCAACACTAGGAGGCAGTTTAAGAGCTAAGCTGGAAACAGCATA
CRISPRisgRNA_1082	SFTA1P	Gene Target	GGTCAAGAGGCAACACTAGG	TATCCCTTGGAGAACCACCTTGTTGGGTCAAGAGGCAACACTAGGGTTTAAGAGCTAAGCTGGAAACAGCATA
CRISPRisgRNA_1083	SFTA1P	Gene Target	GTCAGTCAAGAGGCAACACT	TATCCCTTGGAGAACCACCTTGTTGGTCAGTCAAGAGGCAACACTGTTTAAGAGCTAAGCTGGAAACAGCATA
CRISPRisgRNA_1084	SFTA1P	Gene Target	GATGTGGAGTGTCAGTCAAG	TATCCCTTGGAGAACCACCTTGTTGGATGTGGAGTGTCAGTCAAGGTTTAAGAGCTAAGCTGGAAACAGCATA
CRISPRisgRNA_1085	SFTA1P	Gene Target	GGGCACGAGTAAGCCAAACA	TATCCCTTGGAGAACCACCTTGTTGGGGCACGAGTAAGCCAAACAGTTTAAGAGCTAAGCTGGAAACAGCATA
CRISPRisgRNA_1086	SFTA1P	Gene Target	GAACCACATGAAAGCCCACC	TATCCCTTGGAGAACCACCTTGTTGGAACCACATGAAAGCCCACCGTTTAAGAGCTAAGCTGGAAACAGCATA
CRISPRisgRNA_1087	CELF2-AS1	Gene Target	GTGATCATAAAGGGACCCAG	TATCCCTTGGAGAACCACCTTGTTGGTGATCATAAAGGGACCCAGGTTTAAGAGCTAAGCTGGAAACAGCATA
CRISPRisgRNA_1088	CELF2-AS1	Gene Target	GTGAAAATCTCAATGAAAGT	TATCCCTTGGAGAACCACCTTGTTGGTGAAAATCTCAATGAAAGTGTTTAAGAGCTAAGCTGGAAACAGCATA
CRISPRisgRNA_1089	CELF2-AS1	Gene Target	GTGCCCTAACAGAGCAGGTG	TATCCCTTGGAGAACCACCTTGTTGGTGCCCTAACAGAGCAGGTGGTTTAAGAGCTAAGCTGGAAACAGCATA
CRISPRisgRNA_1090	CELF2-AS1	Gene Target	GTAAAGAACTGTGATCATAA	TATCCCTTGGAGAACCACCTTGTTGGTAAAGAACTGTGATCATAAGTTTAAGAGCTAAGCTGGAAACAGCATA
CRISPRisgRNA_1091	CELF2-AS1	Gene Target	GGCTACTGCCCTAACAGAGC	TATCCCTTGGAGAACCACCTTGTTGGGCTACTGCCCTAACAGAGCGTTTAAGAGCTAAGCTGGAAACAGCATA
CRISPRisgRNA_1092	CELF2-AS1	Gene Target	GGTTAGGGCAGTAGCGTTGC	TATCCCTTGGAGAACCACCTTGTTGGGTTAGGGCAGTAGCGTTGCGTTTAAGAGCTAAGCTGGAAACAGCATA
CRISPRisgRNA_1093	CELF2-AS1	Gene Target	GAGTAGCGTTGCTGGGCGTG	TATCCCTTGGAGAACCACCTTGTTGGAGTAGCGTTGCTGGGCGTGGTTTAAGAGCTAAGCTGGAAACAGCATA
CRISPRisgRNA_1094	CELF2-AS1	Gene Target	GTGAAAGTAGGGCTATTGAT	TATCCCTTGGAGAACCACCTTGTTGGTGAAAGTAGGGCTATTGATGTTTAAGAGCTAAGCTGGAAACAGCATA
CRISPRisgRNA_1095	CELF2-AS1	Gene Target	GCTGGAAACACCAGAGAATC	TATCCCTTGGAGAACCACCTTGTTGGCTGGAAACACCAGAGAATCGTTTAAGAGCTAAGCTGGAAACAGCATA
CRISPRisgRNA_1096	CELF2-AS1	Gene Target	GCACAGGAATACCCGAGGTG	TATCCCTTGGAGAACCACCTTGTTGGCACAGGAATACCCGAGGTGGTTTAAGAGCTAAGCTGGAAACAGCATA
CRISPRisgRNA_1097	RP11-142M10.2	Gene Target	GCAGAACGCATTGTCCCAAC	TATCCCTTGGAGAACCACCTTGTTGGCAGAACGCATTGTCCCAACGTTTAAGAGCTAAGCTGGAAACAGCATA
CRISPRisgRNA_1098	RP11-142M10.2	Gene Target	GTCAAGGTAAGCCAAGACAT	TATCCCTTGGAGAACCACCTTGTTGGTCAAGGTAAGCCAAGACATGTTTAAGAGCTAAGCTGGAAACAGCATA
CRISPRisgRNA_1099	RP11-142M10.2	Gene Target	GGTGTATCAAAAATGCTTCA	TATCCCTTGGAGAACCACCTTGTTGGGTGTATCAAAAATGCTTCAGTTTAAGAGCTAAGCTGGAAACAGCATA
CRISPRisgRNA_1100	RP11-142M10.2	Gene Target	GGCACAATGTTCCCATGTCT	TATCCCTTGGAGAACCACCTTGTTGGGCACAATGTTCCCATGTCTGTTTAAGAGCTAAGCTGGAAACAGCATA
CRISPRisgRNA_1101	RP11-142M10.2	Gene Target	GCATTGTGCTCTGAGCAAGG	TATCCCTTGGAGAACCACCTTGTTGGCATTGTGCTCTGAGCAAGGGTTTAAGAGCTAAGCTGGAAACAGCATA
CRISPRisgRNA_1102	RP11-142M10.2	Gene Target	GATGCGTTCTGCCAAGAGAA	TATCCCTTGGAGAACCACCTTGTTGGATGCGTTCTGCCAAGAGAAGTTTAAGAGCTAAGCTGGAAACAGCATA
CRISPRisgRNA_1103	RP11-142M10.2	Gene Target	GTATaggattccatgctgct	TATCCCTTGGAGAACCACCTTGTTGGTATaggattccatgctgctGTTTAAGAGCTAAGCTGGAAACAGCATA
CRISPRisgRNA_1104	RP11-142M10.2	Gene Target	GACACAGAAGAGAAGGTTAT	TATCCCTTGGAGAACCACCTTGTTGGACACAGAAGAGAAGGTTATGTTTAAGAGCTAAGCTGGAAACAGCATA
CRISPRisgRNA_1105	RP11-142M10.2	Gene Target	GCATTTTTGATACACCTGTT	TATCCCTTGGAGAACCACCTTGTTGGCATTTTTGATACACCTGTTGTTTAAGAGCTAAGCTGGAAACAGCATA
CRISPRisgRNA_1106	RP11-142M10.2	Gene Target	Gcatatttacatggaatatg	TATCCCTTGGAGAACCACCTTGTTGGcatatttacatggaatatgGTTTAAGAGCTAAGCTGGAAACAGCATA
CRISPRisgRNA_1107	VIM-AS1	Gene Target	GCTTCAGAATGGGGACAGGT	TATCCCTTGGAGAACCACCTTGTTGGCTTCAGAATGGGGACAGGTGTTTAAGAGCTAAGCTGGAAACAGCATA
CRISPRisgRNA_1108	VIM-AS1	Gene Target	GTGGTCCTCTTCATCATCTC	TATCCCTTGGAGAACCACCTTGTTGGTGGTCCTCTTCATCATCTCGTTTAAGAGCTAAGCTGGAAACAGCATA
CRISPRisgRNA_1109	VIM-AS1	Gene Target	GGCGGTGATGTCTCCTGGAA	TATCCCTTGGAGAACCACCTTGTTGGGCGGTGATGTCTCCTGGAAGTTTAAGAGCTAAGCTGGAAACAGCATA
CRISPRisgRNA_1110	VIM-AS1	Gene Target	GAGAATGGGGACAGGTTGGA	TATCCCTTGGAGAACCACCTTGTTGGAGAATGGGGACAGGTTGGAGTTTAAGAGCTAAGCTGGAAACAGCATA
CRISPRisgRNA_1111	VIM-AS1	Gene Target	GGAGGACCAGTGCCCATTCC	TATCCCTTGGAGAACCACCTTGTTGGGAGGACCAGTGCCCATTCCGTTTAAGAGCTAAGCTGGAAACAGCATA
CRISPRisgRNA_1112	VIM-AS1	Gene Target	GTATCCCTGAGATGATGAAG	TATCCCTTGGAGAACCACCTTGTTGGTATCCCTGAGATGATGAAGGTTTAAGAGCTAAGCTGGAAACAGCATA
CRISPRisgRNA_1113	VIM-AS1	Gene Target	GGGGCTGCGGTGATGTCTCC	TATCCCTTGGAGAACCACCTTGTTGGGGGCTGCGGTGATGTCTCCGTTTAAGAGCTAAGCTGGAAACAGCATA
CRISPRisgRNA_1114	VIM-AS1	Gene Target	GGTCCCCATTCTGAAGTCTC	TATCCCTTGGAGAACCACCTTGTTGGGTCCCCATTCTGAAGTCTCGTTTAAGAGCTAAGCTGGAAACAGCATA
CRISPRisgRNA_1115	VIM-AS1	Gene Target	GCACCGCAGCCCTGAGGAAT	TATCCCTTGGAGAACCACCTTGTTGGCACCGCAGCCCTGAGGAATGTTTAAGAGCTAAGCTGGAAACAGCATA
CRISPRisgRNA_1116	VIM-AS1	Gene Target	GAGACATCACCGCAGCCCTG	TATCCCTTGGAGAACCACCTTGTTGGAGACATCACCGCAGCCCTGGTTTAAGAGCTAAGCTGGAAACAGCATA
CRISPRisgRNA_1117	VIM-AS1	Gene Target	GCGGAGGCGCATGATGTCCT	TATCCCTTGGAGAACCACCTTGTTGGCGGAGGCGCATGATGTCCTGTTTAAGAGCTAAGCTGGAAACAGCATA
CRISPRisgRNA_1118	VIM-AS1	Gene Target	GGAGCGCGACAACCTGGCCG	TATCCCTTGGAGAACCACCTTGTTGGGAGCGCGACAACCTGGCCGGTTTAAGAGCTAAGCTGGAAACAGCATA
CRISPRisgRNA_1119	VIM-AS1	Gene Target	GGACAAAGCCCGCGTCGAGG	TATCCCTTGGAGAACCACCTTGTTGGGACAAAGCCCGCGTCGAGGGTTTAAGAGCTAAGCTGGAAACAGCATA
CRISPRisgRNA_1120	VIM-AS1	Gene Target	GGCGCATGATGTCCTCGGCC	TATCCCTTGGAGAACCACCTTGTTGGGCGCATGATGTCCTCGGCCGTTTAAGAGCTAAGCTGGAAACAGCATA
CRISPRisgRNA_1121	VIM-AS1	Gene Target	GTGCGCCTCCGGGAGAAGTA	TATCCCTTGGAGAACCACCTTGTTGGTGCGCCTCCGGGAGAAGTAGTTTAAGAGCTAAGCTGGAAACAGCATA
CRISPRisgRNA_1122	VIM-AS1	Gene Target	GGTCGCGCTCCACCTCGACG	TATCCCTTGGAGAACCACCTTGTTGGGTCGCGCTCCACCTCGACGGTTTAAGAGCTAAGCTGGAAACAGCATA
CRISPRisgRNA_1123	VIM-AS1	Gene Target	GAACGACAAAGCCCGCGTCG	TATCCCTTGGAGAACCACCTTGTTGGAACGACAAAGCCCGCGTCGGTTTAAGAGCTAAGCTGGAAACAGCATA
CRISPRisgRNA_1124	VIM-AS1	Gene Target	GGCAGCCTTACTTCTCCCGG	TATCCCTTGGAGAACCACCTTGTTGGGCAGCCTTACTTCTCCCGGGTTTAAGAGCTAAGCTGGAAACAGCATA
CRISPRisgRNA_1125	VIM-AS1	Gene Target	GGGCCAAGGCAAGTCGCGCC	TATCCCTTGGAGAACCACCTTGTTGGGGCCAAGGCAAGTCGCGCCGTTTAAGAGCTAAGCTGGAAACAGCATA
CRISPRisgRNA_1126	VIM-AS1	Gene Target	GTCGAGCAGCTCAAGGGCCA	TATCCCTTGGAGAACCACCTTGTTGGTCGAGCAGCTCAAGGGCCAGTTTAAGAGCTAAGCTGGAAACAGCATA
CRISPRisgRNA_1127	RP11-124N14.3	Gene Target	GAGGGCGTCATTGTTCCGGT	TATCCCTTGGAGAACCACCTTGTTGGAGGGCGTCATTGTTCCGGTGTTTAAGAGCTAAGCTGGAAACAGCATA
CRISPRisgRNA_1128	RP11-124N14.3	Gene Target	GGCGCAGGGCGTCATTGTTC	TATCCCTTGGAGAACCACCTTGTTGGGCGCAGGGCGTCATTGTTCGTTTAAGAGCTAAGCTGGAAACAGCATA
CRISPRisgRNA_1129	RP11-124N14.3	Gene Target	GGAGAGGTCAGCAAACTGTT	TATCCCTTGGAGAACCACCTTGTTGGGAGAGGTCAGCAAACTGTTGTTTAAGAGCTAAGCTGGAAACAGCATA
CRISPRisgRNA_1130	RP11-124N14.3	Gene Target	GACCTGTCTCCGGTACTCAG	TATCCCTTGGAGAACCACCTTGTTGGACCTGTCTCCGGTACTCAGGTTTAAGAGCTAAGCTGGAAACAGCATA
CRISPRisgRNA_1131	RP11-124N14.3	Gene Target	GTCCACTGAGTACCGGAGAC	TATCCCTTGGAGAACCACCTTGTTGGTCCACTGAGTACCGGAGACGTTTAAGAGCTAAGCTGGAAACAGCATA
CRISPRisgRNA_1132	RP11-124N14.3	Gene Target	GACAGTGGAGGTCAAAGGTA	TATCCCTTGGAGAACCACCTTGTTGGACAGTGGAGGTCAAAGGTAGTTTAAGAGCTAAGCTGGAAACAGCATA
CRISPRisgRNA_1133	RP11-124N14.3	Gene Target	GGGCATCCACTTCACAGGTG	TATCCCTTGGAGAACCACCTTGTTGGGGCATCCACTTCACAGGTGGTTTAAGAGCTAAGCTGGAAACAGCATA
CRISPRisgRNA_1134	RP11-124N14.3	Gene Target	GGAGGTCAAAGGTATGGCAT	TATCCCTTGGAGAACCACCTTGTTGGGAGGTCAAAGGTATGGCATGTTTAAGAGCTAAGCTGGAAACAGCATA
CRISPRisgRNA_1135	RP11-124N14.3	Gene Target	GGCTCATTTCAACACAGTGG	TATCCCTTGGAGAACCACCTTGTTGGGCTCATTTCAACACAGTGGGTTTAAGAGCTAAGCTGGAAACAGCATA
CRISPRisgRNA_1136	RP11-124N14.3	Gene Target	GTTACTTGGAGGCAAGGTTA	TATCCCTTGGAGAACCACCTTGTTGGTTACTTGGAGGCAAGGTTAGTTTAAGAGCTAAGCTGGAAACAGCATA
CRISPRisgRNA_1137	RP11-573G6.10	Gene Target	GCGCCCCGGCTGTCCGCGCG	TATCCCTTGGAGAACCACCTTGTTGGCGCCCCGGCTGTCCGCGCGGTTTAAGAGCTAAGCTGGAAACAGCATA
CRISPRisgRNA_1138	RP11-573G6.10	Gene Target	GCGAAGTAGGCCGACCGGCG	TATCCCTTGGAGAACCACCTTGTTGGCGAAGTAGGCCGACCGGCGGTTTAAGAGCTAAGCTGGAAACAGCATA
CRISPRisgRNA_1139	RP11-573G6.10	Gene Target	GCGGTCGGCCTACTTCGCCC	TATCCCTTGGAGAACCACCTTGTTGGCGGTCGGCCTACTTCGCCCGTTTAAGAGCTAAGCTGGAAACAGCATA
CRISPRisgRNA_1140	RP11-573G6.10	Gene Target	GTCCCCACCTTTCCCGGCCA	TATCCCTTGGAGAACCACCTTGTTGGTCCCCACCTTTCCCGGCCAGTTTAAGAGCTAAGCTGGAAACAGCATA
CRISPRisgRNA_1141	RP11-573G6.10	Gene Target	GCGTAGAAGAGCGCCCTGGC	TATCCCTTGGAGAACCACCTTGTTGGCGTAGAAGAGCGCCCTGGCGTTTAAGAGCTAAGCTGGAAACAGCATA
CRISPRisgRNA_1142	RP11-573G6.10	Gene Target	GGGGACGTAGAAGAGCGCCC	TATCCCTTGGAGAACCACCTTGTTGGGGGACGTAGAAGAGCGCCCGTTTAAGAGCTAAGCTGGAAACAGCATA
CRISPRisgRNA_1143	RP11-573G6.10	Gene Target	GCGTCCCGCGCGCGGACAGC	TATCCCTTGGAGAACCACCTTGTTGGCGTCCCGCGCGCGGACAGCGTTTAAGAGCTAAGCTGGAAACAGCATA
CRISPRisgRNA_1144	RP11-573G6.10	Gene Target	GCTCTTCTACGTCCCGCGCG	TATCCCTTGGAGAACCACCTTGTTGGCTCTTCTACGTCCCGCGCGGTTTAAGAGCTAAGCTGGAAACAGCATA
CRISPRisgRNA_1145	RP11-573G6.10	Gene Target	GAGGCCGGATCCCAGAGGCG	TATCCCTTGGAGAACCACCTTGTTGGAGGCCGGATCCCAGAGGCGGTTTAAGAGCTAAGCTGGAAACAGCATA
CRISPRisgRNA_1146	RP11-573G6.10	Gene Target	GGCTGCCAGAAAACTCGCTG	TATCCCTTGGAGAACCACCTTGTTGGGCTGCCAGAAAACTCGCTGGTTTAAGAGCTAAGCTGGAAACAGCATA
CRISPRisgRNA_1147	LINC00264	Gene Target	Gcttataatcccagccctag	TATCCCTTGGAGAACCACCTTGTTGGcttataatcccagccctagGTTTAAGAGCTAAGCTGGAAACAGCATA
CRISPRisgRNA_1148	LINC00264	Gene Target	Gataatcccagccctagggg	TATCCCTTGGAGAACCACCTTGTTGGataatcccagccctaggggGTTTAAGAGCTAAGCTGGAAACAGCATA
CRISPRisgRNA_1149	LINC00264	Gene Target	Gcctgccttggcctccccta	TATCCCTTGGAGAACCACCTTGTTGGcctgccttggcctcccctaGTTTAAGAGCTAAGCTGGAAACAGCATA
CRISPRisgRNA_1150	LINC00264	Gene Target	Gccttggcctcccctagggc	TATCCCTTGGAGAACCACCTTGTTGGccttggcctcccctagggcGTTTAAGAGCTAAGCTGGAAACAGCATA
CRISPRisgRNA_1151	LINC00264	Gene Target	GGGCGGGGTGGGGGGAAGTT	TATCCCTTGGAGAACCACCTTGTTGGGGCGGGGTGGGGGGAAGTTGTTTAAGAGCTAAGCTGGAAACAGCATA
CRISPRisgRNA_1152	LINC00264	Gene Target	GGAGAGGCGGCTGTCCTTGG	TATCCCTTGGAGAACCACCTTGTTGGGAGAGGCGGCTGTCCTTGGGTTTAAGAGCTAAGCTGGAAACAGCATA
CRISPRisgRNA_1153	LINC00264	Gene Target	GGGTGGGGGGAAGTTTggct	TATCCCTTGGAGAACCACCTTGTTGGGGTGGGGGGAAGTTTggctGTTTAAGAGCTAAGCTGGAAACAGCATA
CRISPRisgRNA_1154	LINC00264	Gene Target	GGTGGAGAGGCGGCTGTCCT	TATCCCTTGGAGAACCACCTTGTTGGGTGGAGAGGCGGCTGTCCTGTTTAAGAGCTAAGCTGGAAACAGCATA
CRISPRisgRNA_1155	LINC00264	Gene Target	GCTTAGAAAGGATCCCTCCA	TATCCCTTGGAGAACCACCTTGTTGGCTTAGAAAGGATCCCTCCAGTTTAAGAGCTAAGCTGGAAACAGCATA
CRISPRisgRNA_1156	LINC00264	Gene Target	GAAGTTTggctgggttctgg	TATCCCTTGGAGAACCACCTTGTTGGAAGTTTggctgggttctggGTTTAAGAGCTAAGCTGGAAACAGCATA
CRISPRisgRNA_1157	WAC-AS1	Gene Target	GAGCAGCGGCCCGAAGGCGC	TATCCCTTGGAGAACCACCTTGTTGGAGCAGCGGCCCGAAGGCGCGTTTAAGAGCTAAGCTGGAAACAGCATA
CRISPRisgRNA_1158	WAC-AS1	Gene Target	GGCTTCCAGCAGCGGCCCGA	TATCCCTTGGAGAACCACCTTGTTGGGCTTCCAGCAGCGGCCCGAGTTTAAGAGCTAAGCTGGAAACAGCATA
CRISPRisgRNA_1159	WAC-AS1	Gene Target	GAGCTGCGTTCTGGGGAGCG	TATCCCTTGGAGAACCACCTTGTTGGAGCTGCGTTCTGGGGAGCGGTTTAAGAGCTAAGCTGGAAACAGCATA
CRISPRisgRNA_1160	WAC-AS1	Gene Target	GTGGAAGCCGGAACCGAGCC	TATCCCTTGGAGAACCACCTTGTTGGTGGAAGCCGGAACCGAGCCGTTTAAGAGCTAAGCTGGAAACAGCATA
CRISPRisgRNA_1161	WAC-AS1	Gene Target	GGCGCGCGGCGTCCGGTGAG	TATCCCTTGGAGAACCACCTTGTTGGGCGCGCGGCGTCCGGTGAGGTTTAAGAGCTAAGCTGGAAACAGCATA
CRISPRisgRNA_1162	WAC-AS1	Gene Target	GCCGCGGAAGCTGCGTTCTG	TATCCCTTGGAGAACCACCTTGTTGGCCGCGGAAGCTGCGTTCTGGTTTAAGAGCTAAGCTGGAAACAGCATA
CRISPRisgRNA_1163	WAC-AS1	Gene Target	GAGCGTGCTCCGGCGCCTTC	TATCCCTTGGAGAACCACCTTGTTGGAGCGTGCTCCGGCGCCTTCGTTTAAGAGCTAAGCTGGAAACAGCATA
CRISPRisgRNA_1164	WAC-AS1	Gene Target	GTCACCCTGCGCCCCGAGGC	TATCCCTTGGAGAACCACCTTGTTGGTCACCCTGCGCCCCGAGGCGTTTAAGAGCTAAGCTGGAAACAGCATA
CRISPRisgRNA_1165	WAC-AS1	Gene Target	GGGCAGAAGGCCGTGCGTCA	TATCCCTTGGAGAACCACCTTGTTGGGGCAGAAGGCCGTGCGTCAGTTTAAGAGCTAAGCTGGAAACAGCATA
CRISPRisgRNA_1166	WAC-AS1	Gene Target	GCCAGAAACGGCTAATAGGA	TATCCCTTGGAGAACCACCTTGTTGGCCAGAAACGGCTAATAGGAGTTTAAGAGCTAAGCTGGAAACAGCATA
CRISPRisgRNA_1167	WAC-AS1	Gene Target	GGAAGCTGCGTTCTGGGGAG	TATCCCTTGGAGAACCACCTTGTTGGGAAGCTGCGTTCTGGGGAGGTTTAAGAGCTAAGCTGGAAACAGCATA
CRISPRisgRNA_1168	WAC-AS1	Gene Target	GCCCCTGGCGAGACCACGGG	TATCCCTTGGAGAACCACCTTGTTGGCCCCTGGCGAGACCACGGGGTTTAAGAGCTAAGCTGGAAACAGCATA
CRISPRisgRNA_1169	WAC-AS1	Gene Target	GGCCGCGGAAGCTGCGTTCT	TATCCCTTGGAGAACCACCTTGTTGGGCCGCGGAAGCTGCGTTCTGTTTAAGAGCTAAGCTGGAAACAGCATA
CRISPRisgRNA_1170	WAC-AS1	Gene Target	GCCCCAGAACGCAGCTTCCG	TATCCCTTGGAGAACCACCTTGTTGGCCCCAGAACGCAGCTTCCGGTTTAAGAGCTAAGCTGGAAACAGCATA
CRISPRisgRNA_1171	WAC-AS1	Gene Target	GAAACCCCCTGGCGAGACCA	TATCCCTTGGAGAACCACCTTGTTGGAAACCCCCTGGCGAGACCAGTTTAAGAGCTAAGCTGGAAACAGCATA
CRISPRisgRNA_1172	WAC-AS1	Gene Target	GTTCGGGAAGCGTCCGCCCG	TATCCCTTGGAGAACCACCTTGTTGGTTCGGGAAGCGTCCGCCCGGTTTAAGAGCTAAGCTGGAAACAGCATA
CRISPRisgRNA_1173	WAC-AS1	Gene Target	GTCCGCCCGTGGTCTCGCCA	TATCCCTTGGAGAACCACCTTGTTGGTCCGCCCGTGGTCTCGCCAGTTTAAGAGCTAAGCTGGAAACAGCATA
CRISPRisgRNA_1174	WAC-AS1	Gene Target	GGGGGAGGTCGGAAACCCCC	TATCCCTTGGAGAACCACCTTGTTGGGGGGAGGTCGGAAACCCCCGTTTAAGAGCTAAGCTGGAAACAGCATA
CRISPRisgRNA_1175	WAC-AS1	Gene Target	GGCCCAGAGGCGCAGCGGGA	TATCCCTTGGAGAACCACCTTGTTGGGCCCAGAGGCGCAGCGGGAGTTTAAGAGCTAAGCTGGAAACAGCATA
CRISPRisgRNA_1176	WAC-AS1	Gene Target	GGGTCGCGAAGAGAAGATCC	TATCCCTTGGAGAACCACCTTGTTGGGGTCGCGAAGAGAAGATCCGTTTAAGAGCTAAGCTGGAAACAGCATA
CRISPRisgRNA_1177	PTCHD3P1	Gene Target	GGAGAGCTGGGTTGAGGTCG	TATCCCTTGGAGAACCACCTTGTTGGGAGAGCTGGGTTGAGGTCGGTTTAAGAGCTAAGCTGGAAACAGCATA
CRISPRisgRNA_1178	PTCHD3P1	Gene Target	GGTGTCTTTGCTGACACGGT	TATCCCTTGGAGAACCACCTTGTTGGGTGTCTTTGCTGACACGGTGTTTAAGAGCTAAGCTGGAAACAGCATA
CRISPRisgRNA_1179	PTCHD3P1	Gene Target	GGTGTCAGCAAAGACACATA	TATCCCTTGGAGAACCACCTTGTTGGGTGTCAGCAAAGACACATAGTTTAAGAGCTAAGCTGGAAACAGCATA
CRISPRisgRNA_1180	PTCHD3P1	Gene Target	GCAGAAAGAGAGCTGGGTTG	TATCCCTTGGAGAACCACCTTGTTGGCAGAAAGAGAGCTGGGTTGGTTTAAGAGCTAAGCTGGAAACAGCATA
CRISPRisgRNA_1181	PTCHD3P1	Gene Target	GACATAAGGAACTCGCCCTC	TATCCCTTGGAGAACCACCTTGTTGGACATAAGGAACTCGCCCTCGTTTAAGAGCTAAGCTGGAAACAGCATA
CRISPRisgRNA_1182	PTCHD3P1	Gene Target	GGCCCTCCGGAAAGACGCGG	TATCCCTTGGAGAACCACCTTGTTGGGCCCTCCGGAAAGACGCGGGTTTAAGAGCTAAGCTGGAAACAGCATA
CRISPRisgRNA_1183	PTCHD3P1	Gene Target	GAGCTGGGCTCGGAGTGCAG	TATCCCTTGGAGAACCACCTTGTTGGAGCTGGGCTCGGAGTGCAGGTTTAAGAGCTAAGCTGGAAACAGCATA
CRISPRisgRNA_1184	PTCHD3P1	Gene Target	GCTCGCCCTCCGGAAAGACG	TATCCCTTGGAGAACCACCTTGTTGGCTCGCCCTCCGGAAAGACGGTTTAAGAGCTAAGCTGGAAACAGCATA
CRISPRisgRNA_1185	PTCHD3P1	Gene Target	GAAGTGTCCACGATGGCGGC	TATCCCTTGGAGAACCACCTTGTTGGAAGTGTCCACGATGGCGGCGTTTAAGAGCTAAGCTGGAAACAGCATA
CRISPRisgRNA_1186	PTCHD3P1	Gene Target	GCCATCGTGGACACTTGCAG	TATCCCTTGGAGAACCACCTTGTTGGCCATCGTGGACACTTGCAGGTTTAAGAGCTAAGCTGGAAACAGCATA
CRISPRisgRNA_1187	PTCHD3P1	Gene Target	GGAAAGACGCGGGGGAATTC	TATCCCTTGGAGAACCACCTTGTTGGGAAAGACGCGGGGGAATTCGTTTAAGAGCTAAGCTGGAAACAGCATA
CRISPRisgRNA_1188	PTCHD3P1	Gene Target	GTGTGTCTTTGCTGACACGG	TATCCCTTGGAGAACCACCTTGTTGGTGTGTCTTTGCTGACACGGGTTTAAGAGCTAAGCTGGAAACAGCATA
CRISPRisgRNA_1189	PTCHD3P1	Gene Target	GTTCCCCCGCGTCTTTCCGG	TATCCCTTGGAGAACCACCTTGTTGGTTCCCCCGCGTCTTTCCGGGTTTAAGAGCTAAGCTGGAAACAGCATA
CRISPRisgRNA_1190	PTCHD3P1	Gene Target	GCCTCGCCTCGAGCCCCTCG	TATCCCTTGGAGAACCACCTTGTTGGCCTCGCCTCGAGCCCCTCGGTTTAAGAGCTAAGCTGGAAACAGCATA
CRISPRisgRNA_1191	PTCHD3P1	Gene Target	GCTCCGCGCAGCAAACCGGC	TATCCCTTGGAGAACCACCTTGTTGGCTCCGCGCAGCAAACCGGCGTTTAAGAGCTAAGCTGGAAACAGCATA
CRISPRisgRNA_1192	PTCHD3P1	Gene Target	GGCTCGAGGCGAGGCGCCCC	TATCCCTTGGAGAACCACCTTGTTGGGCTCGAGGCGAGGCGCCCCGTTTAAGAGCTAAGCTGGAAACAGCATA
CRISPRisgRNA_1193	PTCHD3P1	Gene Target	GGTTTTCTCGGCGCCACAGG	TATCCCTTGGAGAACCACCTTGTTGGGTTTTCTCGGCGCCACAGGGTTTAAGAGCTAAGCTGGAAACAGCATA
CRISPRisgRNA_1194	PTCHD3P1	Gene Target	GGGTGTTTTCTCGGCGCCAC	TATCCCTTGGAGAACCACCTTGTTGGGGTGTTTTCTCGGCGCCACGTTTAAGAGCTAAGCTGGAAACAGCATA
CRISPRisgRNA_1195	PTCHD3P1	Gene Target	GAAACCGGCCGGCCGAGCGG	TATCCCTTGGAGAACCACCTTGTTGGAAACCGGCCGGCCGAGCGGGTTTAAGAGCTAAGCTGGAAACAGCATA
CRISPRisgRNA_1196	PTCHD3P1	Gene Target	GAGCAAACCGGCCGGCCGAG	TATCCCTTGGAGAACCACCTTGTTGGAGCAAACCGGCCGGCCGAGGTTTAAGAGCTAAGCTGGAAACAGCATA
CRISPRisgRNA_1197	PTCHD3P1	Gene Target	GCCGCTGCAAGTGTCCACGA	TATCCCTTGGAGAACCACCTTGTTGGCCGCTGCAAGTGTCCACGAGTTTAAGAGCTAAGCTGGAAACAGCATA
CRISPRisgRNA_1198	PTCHD3P1	Gene Target	GCTGAACCCCGAGGGGCTCG	TATCCCTTGGAGAACCACCTTGTTGGCTGAACCCCGAGGGGCTCGGTTTAAGAGCTAAGCTGGAAACAGCATA
CRISPRisgRNA_1199	PTCHD3P1	Gene Target	GGCAGGCAGCCTGAACCCCG	TATCCCTTGGAGAACCACCTTGTTGGGCAGGCAGCCTGAACCCCGGTTTAAGAGCTAAGCTGGAAACAGCATA
CRISPRisgRNA_1200	PTCHD3P1	Gene Target	GCCCCGAGGGGCTCGAGGCG	TATCCCTTGGAGAACCACCTTGTTGGCCCCGAGGGGCTCGAGGCGGTTTAAGAGCTAAGCTGGAAACAGCATA
CRISPRisgRNA_1201	PTCHD3P1	Gene Target	GCGCCTCGCCTCGAGCCCCT	TATCCCTTGGAGAACCACCTTGTTGGCGCCTCGCCTCGAGCCCCTGTTTAAGAGCTAAGCTGGAAACAGCATA
CRISPRisgRNA_1202	PTCHD3P1	Gene Target	GCGGGAAAGTTACGTCTTCT	TATCCCTTGGAGAACCACCTTGTTGGCGGGAAAGTTACGTCTTCTGTTTAAGAGCTAAGCTGGAAACAGCATA
CRISPRisgRNA_1203	PTCHD3P1	Gene Target	GGTTACGTCTTCTGGGTCTC	TATCCCTTGGAGAACCACCTTGTTGGGTTACGTCTTCTGGGTCTCGTTTAAGAGCTAAGCTGGAAACAGCATA
CRISPRisgRNA_1204	PTCHD3P1	Gene Target	GTCGTCTGTGAAAGAACAGC	TATCCCTTGGAGAACCACCTTGTTGGTCGTCTGTGAAAGAACAGCGTTTAAGAGCTAAGCTGGAAACAGCATA
CRISPRisgRNA_1205	PTCHD3P1	Gene Target	GGCTGGATCTTGTGAAGTGC	TATCCCTTGGAGAACCACCTTGTTGGGCTGGATCTTGTGAAGTGCGTTTAAGAGCTAAGCTGGAAACAGCATA
CRISPRisgRNA_1206	PTCHD3P1	Gene Target	GGACGTAACTTTCCCGCTTG	TATCCCTTGGAGAACCACCTTGTTGGGACGTAACTTTCCCGCTTGGTTTAAGAGCTAAGCTGGAAACAGCATA
CRISPRisgRNA_1207	RP11-472N13.2	Gene Target	GTCGGGACAGGTGCCTCAGT	TATCCCTTGGAGAACCACCTTGTTGGTCGGGACAGGTGCCTCAGTGTTTAAGAGCTAAGCTGGAAACAGCATA
CRISPRisgRNA_1208	RP11-472N13.2	Gene Target	GAATGGTCCTGTCTCGGGAC	TATCCCTTGGAGAACCACCTTGTTGGAATGGTCCTGTCTCGGGACGTTTAAGAGCTAAGCTGGAAACAGCATA
CRISPRisgRNA_1209	RP11-472N13.2	Gene Target	GGGTTCAAGGCCACCAACTG	TATCCCTTGGAGAACCACCTTGTTGGGGTTCAAGGCCACCAACTGGTTTAAGAGCTAAGCTGGAAACAGCATA
CRISPRisgRNA_1210	RP11-472N13.2	Gene Target	GGGTCTACAAGCCAGGTTCA	TATCCCTTGGAGAACCACCTTGTTGGGGTCTACAAGCCAGGTTCAGTTTAAGAGCTAAGCTGGAAACAGCATA
CRISPRisgRNA_1211	RP11-472N13.2	Gene Target	GGAGGCACCTGTCCCGAGAC	TATCCCTTGGAGAACCACCTTGTTGGGAGGCACCTGTCCCGAGACGTTTAAGAGCTAAGCTGGAAACAGCATA
CRISPRisgRNA_1212	RP11-472N13.2	Gene Target	GACAGTTAGGTCTACAAGCC	TATCCCTTGGAGAACCACCTTGTTGGACAGTTAGGTCTACAAGCCGTTTAAGAGCTAAGCTGGAAACAGCATA
CRISPRisgRNA_1213	RP11-472N13.2	Gene Target	GGGTCTATTCTTGCACAGTT	TATCCCTTGGAGAACCACCTTGTTGGGGTCTATTCTTGCACAGTTGTTTAAGAGCTAAGCTGGAAACAGCATA
CRISPRisgRNA_1214	RP11-472N13.2	Gene Target	GGATTAGAATGGTCCTGTCT	TATCCCTTGGAGAACCACCTTGTTGGGATTAGAATGGTCCTGTCTGTTTAAGAGCTAAGCTGGAAACAGCATA
CRISPRisgRNA_1215	RP11-472N13.2	Gene Target	GCTGTGCAAGAATAGACCAC	TATCCCTTGGAGAACCACCTTGTTGGCTGTGCAAGAATAGACCACGTTTAAGAGCTAAGCTGGAAACAGCATA
CRISPRisgRNA_1216	RP11-472N13.2	Gene Target	GAATGGAGCAGCTGAGGATG	TATCCCTTGGAGAACCACCTTGTTGGAATGGAGCAGCTGAGGATGGTTTAAGAGCTAAGCTGGAAACAGCATA
CRISPRisgRNA_1217	RP11-462L8.1	Gene Target	GGGAAGTGCGACCGGGACAA	TATCCCTTGGAGAACCACCTTGTTGGGGAAGTGCGACCGGGACAAGTTTAAGAGCTAAGCTGGAAACAGCATA
CRISPRisgRNA_1218	RP11-462L8.1	Gene Target	GTGGGGCAGGAAGTGCGACC	TATCCCTTGGAGAACCACCTTGTTGGTGGGGCAGGAAGTGCGACCGTTTAAGAGCTAAGCTGGAAACAGCATA
CRISPRisgRNA_1219	RP11-462L8.1	Gene Target	GGACAAAGGAACCGGCTGCG	TATCCCTTGGAGAACCACCTTGTTGGGACAAAGGAACCGGCTGCGGTTTAAGAGCTAAGCTGGAAACAGCATA
CRISPRisgRNA_1220	RP11-462L8.1	Gene Target	GCGCGCCTGAGGGAGGCCGC	TATCCCTTGGAGAACCACCTTGTTGGCGCGCCTGAGGGAGGCCGCGTTTAAGAGCTAAGCTGGAAACAGCATA
CRISPRisgRNA_1221	RP11-462L8.1	Gene Target	GAGGCGCGCTCCCGCGCAGC	TATCCCTTGGAGAACCACCTTGTTGGAGGCGCGCTCCCGCGCAGCGTTTAAGAGCTAAGCTGGAAACAGCATA
CRISPRisgRNA_1222	RP11-462L8.1	Gene Target	GGACTGTCTCAACGCAGTCC	TATCCCTTGGAGAACCACCTTGTTGGGACTGTCTCAACGCAGTCCGTTTAAGAGCTAAGCTGGAAACAGCATA
CRISPRisgRNA_1223	RP11-462L8.1	Gene Target	GAGGGAGGCCGCGGGGGGCA	TATCCCTTGGAGAACCACCTTGTTGGAGGGAGGCCGCGGGGGGCAGTTTAAGAGCTAAGCTGGAAACAGCATA
CRISPRisgRNA_1224	RP11-462L8.1	Gene Target	GGGAGCGAGGGTCGAACGCG	TATCCCTTGGAGAACCACCTTGTTGGGGAGCGAGGGTCGAACGCGGTTTAAGAGCTAAGCTGGAAACAGCATA
CRISPRisgRNA_1225	RP11-462L8.1	Gene Target	GCAGTGGACAAACGGGAGCG	TATCCCTTGGAGAACCACCTTGTTGGCAGTGGACAAACGGGAGCGGTTTAAGAGCTAAGCTGGAAACAGCATA
CRISPRisgRNA_1226	RP11-462L8.1	Gene Target	GCCGAGATGCAGGATCTCCC	TATCCCTTGGAGAACCACCTTGTTGGCCGAGATGCAGGATCTCCCGTTTAAGAGCTAAGCTGGAAACAGCATA
CRISPRisgRNA_1227	RP11-462L8.1	Gene Target	Ggcagagattgggtccttat	TATCCCTTGGAGAACCACCTTGTTGGgcagagattgggtccttatGTTTAAGAGCTAAGCTGGAAACAGCATA
CRISPRisgRNA_1228	RP11-462L8.1	Gene Target	GTCTTGAATTAGCTCTCAGT	TATCCCTTGGAGAACCACCTTGTTGGTCTTGAATTAGCTCTCAGTGTTTAAGAGCTAAGCTGGAAACAGCATA
CRISPRisgRNA_1229	RP11-462L8.1	Gene Target	Gattgggtccttataggacc	TATCCCTTGGAGAACCACCTTGTTGGattgggtccttataggaccGTTTAAGAGCTAAGCTGGAAACAGCATA
CRISPRisgRNA_1230	RP11-462L8.1	Gene Target	GGCCAAGAGCTCTTCTAGAC	TATCCCTTGGAGAACCACCTTGTTGGGCCAAGAGCTCTTCTAGACGTTTAAGAGCTAAGCTGGAAACAGCATA
CRISPRisgRNA_1231	RP11-462L8.1	Gene Target	Gctggcaaaattatcagcaa	TATCCCTTGGAGAACCACCTTGTTGGctggcaaaattatcagcaaGTTTAAGAGCTAAGCTGGAAACAGCATA
CRISPRisgRNA_1232	RP11-462L8.1	Gene Target	Gaattttgccaggtcctata	TATCCCTTGGAGAACCACCTTGTTGGaattttgccaggtcctataGTTTAAGAGCTAAGCTGGAAACAGCATA
CRISPRisgRNA_1233	RP11-462L8.1	Gene Target	Gactctgtagtcacccaggc	TATCCCTTGGAGAACCACCTTGTTGGactctgtagtcacccaggcGTTTAAGAGCTAAGCTGGAAACAGCATA
CRISPRisgRNA_1234	RP11-462L8.1	Gene Target	Gtctcactctgtagtcaccc	TATCCCTTGGAGAACCACCTTGTTGGtctcactctgtagtcacccGTTTAAGAGCTAAGCTGGAAACAGCATA
CRISPRisgRNA_1235	RP11-462L8.1	Gene Target	Gggacccaatctctgccttc	TATCCCTTGGAGAACCACCTTGTTGGggacccaatctctgccttcGTTTAAGAGCTAAGCTGGAAACAGCATA
CRISPRisgRNA_1236	RP11-462L8.1	Gene Target	Gagctcctgaaggcagagat	TATCCCTTGGAGAACCACCTTGTTGGagctcctgaaggcagagatGTTTAAGAGCTAAGCTGGAAACAGCATA
CRISPRisgRNA_1237	RP11-342D11.2	Gene Target	GAACTGGAGTTCCTTCTGAG	TATCCCTTGGAGAACCACCTTGTTGGAACTGGAGTTCCTTCTGAGGTTTAAGAGCTAAGCTGGAAACAGCATA
CRISPRisgRNA_1238	RP11-342D11.2	Gene Target	GCAGAACAGATCCACTCAGA	TATCCCTTGGAGAACCACCTTGTTGGCAGAACAGATCCACTCAGAGTTTAAGAGCTAAGCTGGAAACAGCATA
CRISPRisgRNA_1239	RP11-342D11.2	Gene Target	GCCGGCTACCACTAGAGCAG	TATCCCTTGGAGAACCACCTTGTTGGCCGGCTACCACTAGAGCAGGTTTAAGAGCTAAGCTGGAAACAGCATA
CRISPRisgRNA_1240	RP11-342D11.2	Gene Target	GCACTAGAGCAGCGGGCCAC	TATCCCTTGGAGAACCACCTTGTTGGCACTAGAGCAGCGGGCCACGTTTAAGAGCTAAGCTGGAAACAGCATA
CRISPRisgRNA_1241	RP11-342D11.2	Gene Target	GCGTGTCCCCGACAGGCCAC	TATCCCTTGGAGAACCACCTTGTTGGCGTGTCCCCGACAGGCCACGTTTAAGAGCTAAGCTGGAAACAGCATA
CRISPRisgRNA_1242	RP11-342D11.2	Gene Target	GCCCAAACAAGGCACAAAAG	TATCCCTTGGAGAACCACCTTGTTGGCCCAAACAAGGCACAAAAGGTTTAAGAGCTAAGCTGGAAACAGCATA
CRISPRisgRNA_1243	RP11-342D11.2	Gene Target	GCTCTCCCTTCCTTAACTTG	TATCCCTTGGAGAACCACCTTGTTGGCTCTCCCTTCCTTAACTTGGTTTAAGAGCTAAGCTGGAAACAGCATA
CRISPRisgRNA_1244	RP11-342D11.2	Gene Target	GTGCAGGCAGCAAAGAAGCC	TATCCCTTGGAGAACCACCTTGTTGGTGCAGGCAGCAAAGAAGCCGTTTAAGAGCTAAGCTGGAAACAGCATA
CRISPRisgRNA_1245	RP11-342D11.2	Gene Target	GTGGTAGCCGGTGGCCTGTC	TATCCCTTGGAGAACCACCTTGTTGGTGGTAGCCGGTGGCCTGTCGTTTAAGAGCTAAGCTGGAAACAGCATA
CRISPRisgRNA_1246	RP11-342D11.2	Gene Target	GGAAACCACAAGTTAAGGAA	TATCCCTTGGAGAACCACCTTGTTGGGAAACCACAAGTTAAGGAAGTTTAAGAGCTAAGCTGGAAACAGCATA
CRISPRisgRNA_1247	RP11-258F22.1	Gene Target	Gagacacctctttgggaggc	TATCCCTTGGAGAACCACCTTGTTGGagacacctctttgggaggcGTTTAAGAGCTAAGCTGGAAACAGCATA
CRISPRisgRNA_1248	RP11-258F22.1	Gene Target	Ggcatagacacctctttggg	TATCCCTTGGAGAACCACCTTGTTGGgcatagacacctctttgggGTTTAAGAGCTAAGCTGGAAACAGCATA
CRISPRisgRNA_1249	RP11-258F22.1	Gene Target	GTTGACATTAGGTGGTGTAA	TATCCCTTGGAGAACCACCTTGTTGGTTGACATTAGGTGGTGTAAGTTTAAGAGCTAAGCTGGAAACAGCATA
CRISPRisgRNA_1250	RP11-258F22.1	Gene Target	Gaaactctggatctcagaac	TATCCCTTGGAGAACCACCTTGTTGGaaactctggatctcagaacGTTTAAGAGCTAAGCTGGAAACAGCATA
CRISPRisgRNA_1251	RP11-258F22.1	Gene Target	Gtctttgggaggaatattaa	TATCCCTTGGAGAACCACCTTGTTGGtctttgggaggaatattaaGTTTAAGAGCTAAGCTGGAAACAGCATA
CRISPRisgRNA_1252	RP11-258F22.1	Gene Target	Ggagatccagagtttatgga	TATCCCTTGGAGAACCACCTTGTTGGgagatccagagtttatggaGTTTAAGAGCTAAGCTGGAAACAGCATA
CRISPRisgRNA_1253	RP11-258F22.1	Gene Target	GTGGATGGGTTGACATTAGG	TATCCCTTGGAGAACCACCTTGTTGGTGGATGGGTTGACATTAGGGTTTAAGAGCTAAGCTGGAAACAGCATA
CRISPRisgRNA_1254	RP11-258F22.1	Gene Target	Gagaaaaaagtctctttggg	TATCCCTTGGAGAACCACCTTGTTGGagaaaaaagtctctttgggGTTTAAGAGCTAAGCTGGAAACAGCATA
CRISPRisgRNA_1255	RP11-258F22.1	Gene Target	Gtaattgctatggctttggg	TATCCCTTGGAGAACCACCTTGTTGGtaattgctatggctttgggGTTTAAGAGCTAAGCTGGAAACAGCATA
CRISPRisgRNA_1256	RP11-258F22.1	Gene Target	Ggaaggaagaatctttttga	TATCCCTTGGAGAACCACCTTGTTGGgaaggaagaatctttttgaGTTTAAGAGCTAAGCTGGAAACAGCATA
CRISPRisgRNA_1257	RP11-162G10.5	Gene Target	GCGCAGGGACTGGACGCATA	TATCCCTTGGAGAACCACCTTGTTGGCGCAGGGACTGGACGCATAGTTTAAGAGCTAAGCTGGAAACAGCATA
CRISPRisgRNA_1258	RP11-162G10.5	Gene Target	GCTGGACGCATACGGACCCC	TATCCCTTGGAGAACCACCTTGTTGGCTGGACGCATACGGACCCCGTTTAAGAGCTAAGCTGGAAACAGCATA
CRISPRisgRNA_1259	RP11-162G10.5	Gene Target	GGCGTGGGAACGCGAGTTCC	TATCCCTTGGAGAACCACCTTGTTGGGCGTGGGAACGCGAGTTCCGTTTAAGAGCTAAGCTGGAAACAGCATA
CRISPRisgRNA_1260	RP11-162G10.5	Gene Target	GTGCGTCCAGTCCCTGCGCC	TATCCCTTGGAGAACCACCTTGTTGGTGCGTCCAGTCCCTGCGCCGTTTAAGAGCTAAGCTGGAAACAGCATA
CRISPRisgRNA_1261	RP11-162G10.5	Gene Target	GAAGTCCTGTAGCACGGGGT	TATCCCTTGGAGAACCACCTTGTTGGAAGTCCTGTAGCACGGGGTGTTTAAGAGCTAAGCTGGAAACAGCATA
CRISPRisgRNA_1262	RP11-162G10.5	Gene Target	GAGCGAAGTCCTGTAGCACG	TATCCCTTGGAGAACCACCTTGTTGGAGCGAAGTCCTGTAGCACGGTTTAAGAGCTAAGCTGGAAACAGCATA
CRISPRisgRNA_1263	RP11-162G10.5	Gene Target	GATTGCCTACCCCGTGCTAC	TATCCCTTGGAGAACCACCTTGTTGGATTGCCTACCCCGTGCTACGTTTAAGAGCTAAGCTGGAAACAGCATA
CRISPRisgRNA_1264	RP11-162G10.5	Gene Target	GCGGGGTAGGCAATGCGCAC	TATCCCTTGGAGAACCACCTTGTTGGCGGGGTAGGCAATGCGCACGTTTAAGAGCTAAGCTGGAAACAGCATA
CRISPRisgRNA_1265	RP11-162G10.5	Gene Target	GGAGCACTGGGCGAGGGCCA	TATCCCTTGGAGAACCACCTTGTTGGGAGCACTGGGCGAGGGCCAGTTTAAGAGCTAAGCTGGAAACAGCATA
CRISPRisgRNA_1266	RP11-162G10.5	Gene Target	GAGGGCGTCTCTGTCAGAAG	TATCCCTTGGAGAACCACCTTGTTGGAGGGCGTCTCTGTCAGAAGGTTTAAGAGCTAAGCTGGAAACAGCATA
CRISPRisgRNA_1267	RP11-20J15.3	Gene Target	GCCAGCCCTGAGAGGACGAG	TATCCCTTGGAGAACCACCTTGTTGGCCAGCCCTGAGAGGACGAGGTTTAAGAGCTAAGCTGGAAACAGCATA
CRISPRisgRNA_1268	RP11-20J15.3	Gene Target	GGCGTCCCCTCGTCCTCTCA	TATCCCTTGGAGAACCACCTTGTTGGGCGTCCCCTCGTCCTCTCAGTTTAAGAGCTAAGCTGGAAACAGCATA
CRISPRisgRNA_1269	RP11-20J15.3	Gene Target	GGAGGGGACGCTGCGCTGTG	TATCCCTTGGAGAACCACCTTGTTGGGAGGGGACGCTGCGCTGTGGTTTAAGAGCTAAGCTGGAAACAGCATA
CRISPRisgRNA_1270	RP11-20J15.3	Gene Target	GGCCCCCAGGAGAAGTACAC	TATCCCTTGGAGAACCACCTTGTTGGGCCCCCAGGAGAAGTACACGTTTAAGAGCTAAGCTGGAAACAGCATA
CRISPRisgRNA_1271	RP11-20J15.3	Gene Target	GgAAGGATGGAGCCCGCTGA	TATCCCTTGGAGAACCACCTTGTTGGgAAGGATGGAGCCCGCTGAGTTTAAGAGCTAAGCTGGAAACAGCATA
CRISPRisgRNA_1272	RP11-20J15.3	Gene Target	GAGCTTCCGTGGGCCTAGAA	TATCCCTTGGAGAACCACCTTGTTGGAGCTTCCGTGGGCCTAGAAGTTTAAGAGCTAAGCTGGAAACAGCATA
CRISPRisgRNA_1273	RP11-20J15.3	Gene Target	GTACCCGCAGACAGTGCAAA	TATCCCTTGGAGAACCACCTTGTTGGTACCCGCAGACAGTGCAAAGTTTAAGAGCTAAGCTGGAAACAGCATA
CRISPRisgRNA_1274	RP11-20J15.3	Gene Target	GAGGCCCAGTGTACTTCTCC	TATCCCTTGGAGAACCACCTTGTTGGAGGCCCAGTGTACTTCTCCGTTTAAGAGCTAAGCTGGAAACAGCATA
CRISPRisgRNA_1275	RP11-20J15.3	Gene Target	GCCCAGTGTACTTCTCCTGG	TATCCCTTGGAGAACCACCTTGTTGGCCCAGTGTACTTCTCCTGGGTTTAAGAGCTAAGCTGGAAACAGCATA
CRISPRisgRNA_1276	RP11-20J15.3	Gene Target	GAAGCGCCCTACAGTTTGCA	TATCCCTTGGAGAACCACCTTGTTGGAAGCGCCCTACAGTTTGCAGTTTAAGAGCTAAGCTGGAAACAGCATA
CRISPRisgRNA_1277	RP11-67C2.2	Gene Target	GGGTCATCTGGTTGAGCTCG	TATCCCTTGGAGAACCACCTTGTTGGGGTCATCTGGTTGAGCTCGGTTTAAGAGCTAAGCTGGAAACAGCATA
CRISPRisgRNA_1278	RP11-67C2.2	Gene Target	GCACCACTGGGGTGTCAGCC	TATCCCTTGGAGAACCACCTTGTTGGCACCACTGGGGTGTCAGCCGTTTAAGAGCTAAGCTGGAAACAGCATA
CRISPRisgRNA_1279	RP11-67C2.2	Gene Target	GGCCGCATTCCATGGTCATC	TATCCCTTGGAGAACCACCTTGTTGGGCCGCATTCCATGGTCATCGTTTAAGAGCTAAGCTGGAAACAGCATA
CRISPRisgRNA_1280	RP11-67C2.2	Gene Target	GGGGCAACTCCTCACCACTG	TATCCCTTGGAGAACCACCTTGTTGGGGGCAACTCCTCACCACTGGTTTAAGAGCTAAGCTGGAAACAGCATA
CRISPRisgRNA_1281	RP11-67C2.2	Gene Target	GCACTGGGGTGTCAGCCTGG	TATCCCTTGGAGAACCACCTTGTTGGCACTGGGGTGTCAGCCTGGGTTTAAGAGCTAAGCTGGAAACAGCATA
CRISPRisgRNA_1282	RP11-67C2.2	Gene Target	GACCAGATGACCATGGAATG	TATCCCTTGGAGAACCACCTTGTTGGACCAGATGACCATGGAATGGTTTAAGAGCTAAGCTGGAAACAGCATA
CRISPRisgRNA_1283	RP11-67C2.2	Gene Target	GAAAAGACAGCCGCATTCCA	TATCCCTTGGAGAACCACCTTGTTGGAAAAGACAGCCGCATTCCAGTTTAAGAGCTAAGCTGGAAACAGCATA
CRISPRisgRNA_1284	RP11-67C2.2	Gene Target	GGGCCCCTCAGGACAGTCAG	TATCCCTTGGAGAACCACCTTGTTGGGGCCCCTCAGGACAGTCAGGTTTAAGAGCTAAGCTGGAAACAGCATA
CRISPRisgRNA_1285	RP11-67C2.2	Gene Target	GATCAGTACAGCGGAGGGAA	TATCCCTTGGAGAACCACCTTGTTGGATCAGTACAGCGGAGGGAAGTTTAAGAGCTAAGCTGGAAACAGCATA
CRISPRisgRNA_1286	RP11-67C2.2	Gene Target	GTCTGCCCCTGACTGTCCTG	TATCCCTTGGAGAACCACCTTGTTGGTCTGCCCCTGACTGTCCTGGTTTAAGAGCTAAGCTGGAAACAGCATA
CRISPRisgRNA_1287	RP11-38L15.3	Gene Target	GctgcgggaggCTGTCGCTC	TATCCCTTGGAGAACCACCTTGTTGGctgcgggaggCTGTCGCTCGTTTAAGAGCTAAGCTGGAAACAGCATA
CRISPRisgRNA_1288	RP11-38L15.3	Gene Target	GGGTGCTGCACCGACAGGAG	TATCCCTTGGAGAACCACCTTGTTGGGGTGCTGCACCGACAGGAGGTTTAAGAGCTAAGCTGGAAACAGCATA
CRISPRisgRNA_1289	RP11-38L15.3	Gene Target	Gccccacggctctcctagcg	TATCCCTTGGAGAACCACCTTGTTGGccccacggctctcctagcgGTTTAAGAGCTAAGCTGGAAACAGCATA
CRISPRisgRNA_1290	RP11-38L15.3	Gene Target	Gagacggcggtgtccccgct	TATCCCTTGGAGAACCACCTTGTTGGagacggcggtgtccccgctGTTTAAGAGCTAAGCTGGAAACAGCATA
CRISPRisgRNA_1291	RP11-38L15.3	Gene Target	GACACAGAAAGAAGGACGGT	TATCCCTTGGAGAACCACCTTGTTGGACACAGAAAGAAGGACGGTGTTTAAGAGCTAAGCTGGAAACAGCATA
CRISPRisgRNA_1292	RP11-38L15.3	Gene Target	GCTGTGAGAGCCGCTCCTGT	TATCCCTTGGAGAACCACCTTGTTGGCTGTGAGAGCCGCTCCTGTGTTTAAGAGCTAAGCTGGAAACAGCATA
CRISPRisgRNA_1293	RP11-38L15.3	Gene Target	GTCCCCGGTGCTGCACCGAC	TATCCCTTGGAGAACCACCTTGTTGGTCCCCGGTGCTGCACCGACGTTTAAGAGCTAAGCTGGAAACAGCATA
CRISPRisgRNA_1294	RP11-38L15.3	Gene Target	GGCAGCCTGGTAGGGTCTGT	TATCCCTTGGAGAACCACCTTGTTGGGCAGCCTGGTAGGGTCTGTGTTTAAGAGCTAAGCTGGAAACAGCATA
CRISPRisgRNA_1295	RP11-38L15.3	Gene Target	GGCCTGGTAGGGTCTGTTGG	TATCCCTTGGAGAACCACCTTGTTGGGCCTGGTAGGGTCTGTTGGGTTTAAGAGCTAAGCTGGAAACAGCATA
CRISPRisgRNA_1296	RP11-38L15.3	Gene Target	GgctggcagagcgcgatcCG	TATCCCTTGGAGAACCACCTTGTTGGgctggcagagcgcgatcCGGTTTAAGAGCTAAGCTGGAAACAGCATA
CRISPRisgRNA_1297	RP11-442H21.2	Gene Target	GCCCGGGAGGAGTGCCATCT	TATCCCTTGGAGAACCACCTTGTTGGCCCGGGAGGAGTGCCATCTGTTTAAGAGCTAAGCTGGAAACAGCATA
CRISPRisgRNA_1298	RP11-442H21.2	Gene Target	GACCCAGATGGCACTCCTCC	TATCCCTTGGAGAACCACCTTGTTGGACCCAGATGGCACTCCTCCGTTTAAGAGCTAAGCTGGAAACAGCATA
CRISPRisgRNA_1299	RP11-442H21.2	Gene Target	GGCTGGAACCCCTCCCCGGG	TATCCCTTGGAGAACCACCTTGTTGGGCTGGAACCCCTCCCCGGGGTTTAAGAGCTAAGCTGGAAACAGCATA
CRISPRisgRNA_1300	RP11-442H21.2	Gene Target	GTGGCACTCCTCCCGGGGAG	TATCCCTTGGAGAACCACCTTGTTGGTGGCACTCCTCCCGGGGAGGTTTAAGAGCTAAGCTGGAAACAGCATA
CRISPRisgRNA_1301	RP11-442H21.2	Gene Target	GGTGGGTGTCAGGGATCACT	TATCCCTTGGAGAACCACCTTGTTGGGTGGGTGTCAGGGATCACTGTTTAAGAGCTAAGCTGGAAACAGCATA
CRISPRisgRNA_1302	RP11-442H21.2	Gene Target	GCCTCAGAGCAGCCGGAGGG	TATCCCTTGGAGAACCACCTTGTTGGCCTCAGAGCAGCCGGAGGGGTTTAAGAGCTAAGCTGGAAACAGCATA
CRISPRisgRNA_1303	RP11-442H21.2	Gene Target	GCTGCAGAGTTGAGCTGGCA	TATCCCTTGGAGAACCACCTTGTTGGCTGCAGAGTTGAGCTGGCAGTTTAAGAGCTAAGCTGGAAACAGCATA
CRISPRisgRNA_1304	RP11-442H21.2	Gene Target	GACTCTGCAGTACACGATGG	TATCCCTTGGAGAACCACCTTGTTGGACTCTGCAGTACACGATGGGTTTAAGAGCTAAGCTGGAAACAGCATA
CRISPRisgRNA_1305	RP11-442H21.2	Gene Target	GTGCTCCTCAGAGCAGCCGG	TATCCCTTGGAGAACCACCTTGTTGGTGCTCCTCAGAGCAGCCGGGTTTAAGAGCTAAGCTGGAAACAGCATA
CRISPRisgRNA_1306	RP11-442H21.2	Gene Target	GGGGAGGTCGGAGGTCGTGG	TATCCCTTGGAGAACCACCTTGTTGGGGGAGGTCGGAGGTCGTGGGTTTAAGAGCTAAGCTGGAAACAGCATA
CRISPRisgRNA_1307	RP13-39P12.3	Gene Target	GCTGACCTAATCAACAGGTG	TATCCCTTGGAGAACCACCTTGTTGGCTGACCTAATCAACAGGTGGTTTAAGAGCTAAGCTGGAAACAGCATA
CRISPRisgRNA_1308	RP13-39P12.3	Gene Target	GGCACACTGACCTAATCAAC	TATCCCTTGGAGAACCACCTTGTTGGGCACACTGACCTAATCAACGTTTAAGAGCTAAGCTGGAAACAGCATA
CRISPRisgRNA_1309	RP13-39P12.3	Gene Target	GCATGCTGTCTATTCACAAG	TATCCCTTGGAGAACCACCTTGTTGGCATGCTGTCTATTCACAAGGTTTAAGAGCTAAGCTGGAAACAGCATA
CRISPRisgRNA_1310	RP13-39P12.3	Gene Target	GTATCTACGCTGCCTGGGAA	TATCCCTTGGAGAACCACCTTGTTGGTATCTACGCTGCCTGGGAAGTTTAAGAGCTAAGCTGGAAACAGCATA
CRISPRisgRNA_1311	RP13-39P12.3	Gene Target	GCTGCCTGGGAACGGAGCTC	TATCCCTTGGAGAACCACCTTGTTGGCTGCCTGGGAACGGAGCTCGTTTAAGAGCTAAGCTGGAAACAGCATA
CRISPRisgRNA_1312	RP13-39P12.3	Gene Target	GATGCTGATCAGGTTCAGAG	TATCCCTTGGAGAACCACCTTGTTGGATGCTGATCAGGTTCAGAGGTTTAAGAGCTAAGCTGGAAACAGCATA
CRISPRisgRNA_1313	RP13-39P12.3	Gene Target	GTCTGCCGCACCTGTTGATT	TATCCCTTGGAGAACCACCTTGTTGGTCTGCCGCACCTGTTGATTGTTTAAGAGCTAAGCTGGAAACAGCATA
CRISPRisgRNA_1314	RP13-39P12.3	Gene Target	GGGCAGCGTAGATATTGCAC	TATCCCTTGGAGAACCACCTTGTTGGGGCAGCGTAGATATTGCACGTTTAAGAGCTAAGCTGGAAACAGCATA
CRISPRisgRNA_1315	RP13-39P12.3	Gene Target	GCATCCTGAGCTCCGTTCCC	TATCCCTTGGAGAACCACCTTGTTGGCATCCTGAGCTCCGTTCCCGTTTAAGAGCTAAGCTGGAAACAGCATA
CRISPRisgRNA_1316	RP13-39P12.3	Gene Target	GCACTTATAACCCAACTCCC	TATCCCTTGGAGAACCACCTTGTTGGCACTTATAACCCAACTCCCGTTTAAGAGCTAAGCTGGAAACAGCATA
CRISPRisgRNA_1317	RP13-39P12.3	Gene Target	GTGCAGCACGTAGCTGGAGT	TATCCCTTGGAGAACCACCTTGTTGGTGCAGCACGTAGCTGGAGTGTTTAAGAGCTAAGCTGGAAACAGCATA
CRISPRisgRNA_1318	RP13-39P12.3	Gene Target	GAGGCAGAGTGGGACTGAGA	TATCCCTTGGAGAACCACCTTGTTGGAGGCAGAGTGGGACTGAGAGTTTAAGAGCTAAGCTGGAAACAGCATA
CRISPRisgRNA_1319	RP13-39P12.3	Gene Target	GCTCCTCTGCAGCACGTAGC	TATCCCTTGGAGAACCACCTTGTTGGCTCCTCTGCAGCACGTAGCGTTTAAGAGCTAAGCTGGAAACAGCATA
CRISPRisgRNA_1320	RP13-39P12.3	Gene Target	GTGGTACAGTGTGCACAGAC	TATCCCTTGGAGAACCACCTTGTTGGTGGTACAGTGTGCACAGACGTTTAAGAGCTAAGCTGGAAACAGCATA
CRISPRisgRNA_1321	RP13-39P12.3	Gene Target	GCTGGAGTTGGCTGATGTGT	TATCCCTTGGAGAACCACCTTGTTGGCTGGAGTTGGCTGATGTGTGTTTAAGAGCTAAGCTGGAAACAGCATA
CRISPRisgRNA_1322	RP13-39P12.3	Gene Target	GGGTACTGAGCTGACAGACT	TATCCCTTGGAGAACCACCTTGTTGGGGTACTGAGCTGACAGACTGTTTAAGAGCTAAGCTGGAAACAGCATA
CRISPRisgRNA_1323	RP13-39P12.3	Gene Target	GACAGGAAAGCTGACTGACT	TATCCCTTGGAGAACCACCTTGTTGGACAGGAAAGCTGACTGACTGTTTAAGAGCTAAGCTGGAAACAGCATA
CRISPRisgRNA_1324	RP13-39P12.3	Gene Target	GTTCTAAGTTACAGGCAGAG	TATCCCTTGGAGAACCACCTTGTTGGTTCTAAGTTACAGGCAGAGGTTTAAGAGCTAAGCTGGAAACAGCATA
CRISPRisgRNA_1325	RP13-39P12.3	Gene Target	GTATTAACTCGCAGACCCTC	TATCCCTTGGAGAACCACCTTGTTGGTATTAACTCGCAGACCCTCGTTTAAGAGCTAAGCTGGAAACAGCATA
CRISPRisgRNA_1326	RP13-39P12.3	Gene Target	GAAACTGTAGACTATTCTCA	TATCCCTTGGAGAACCACCTTGTTGGAAACTGTAGACTATTCTCAGTTTAAGAGCTAAGCTGGAAACAGCATA
CRISPRisgRNA_1327	RP11-380G5.2	Gene Target	GACAAATGCGTCTCCGTCTC	TATCCCTTGGAGAACCACCTTGTTGGACAAATGCGTCTCCGTCTCGTTTAAGAGCTAAGCTGGAAACAGCATA
CRISPRisgRNA_1328	RP11-380G5.2	Gene Target	GAAAACCTCCTTGCCGGAGA	TATCCCTTGGAGAACCACCTTGTTGGAAAACCTCCTTGCCGGAGAGTTTAAGAGCTAAGCTGGAAACAGCATA
CRISPRisgRNA_1329	RP11-380G5.2	Gene Target	GAGTTTTGCAGTTGGCTTAT	TATCCCTTGGAGAACCACCTTGTTGGAGTTTTGCAGTTGGCTTATGTTTAAGAGCTAAGCTGGAAACAGCATA
CRISPRisgRNA_1330	RP11-380G5.2	Gene Target	GTTACTGCGTATGGAAATTC	TATCCCTTGGAGAACCACCTTGTTGGTTACTGCGTATGGAAATTCGTTTAAGAGCTAAGCTGGAAACAGCATA
CRISPRisgRNA_1331	RP11-380G5.2	Gene Target	GACTATAAAAGTTTTGCAGT	TATCCCTTGGAGAACCACCTTGTTGGACTATAAAAGTTTTGCAGTGTTTAAGAGCTAAGCTGGAAACAGCATA
CRISPRisgRNA_1332	RP11-380G5.2	Gene Target	GTCTGCATAATTACTGCGTA	TATCCCTTGGAGAACCACCTTGTTGGTCTGCATAATTACTGCGTAGTTTAAGAGCTAAGCTGGAAACAGCATA
CRISPRisgRNA_1333	RP11-380G5.2	Gene Target	GATATTGGTGAATTAGTTGA	TATCCCTTGGAGAACCACCTTGTTGGATATTGGTGAATTAGTTGAGTTTAAGAGCTAAGCTGGAAACAGCATA
CRISPRisgRNA_1334	RP11-380G5.2	Gene Target	GTTGAAACCTACTATAGGTA	TATCCCTTGGAGAACCACCTTGTTGGTTGAAACCTACTATAGGTAGTTTAAGAGCTAAGCTGGAAACAGCATA
CRISPRisgRNA_1335	RP11-380G5.2	Gene Target	GGAGGTGATTAACCTAAAAC	TATCCCTTGGAGAACCACCTTGTTGGGAGGTGATTAACCTAAAACGTTTAAGAGCTAAGCTGGAAACAGCATA
CRISPRisgRNA_1336	RP11-380G5.2	Gene Target	GATTAACCTAAAACAGGTTT	TATCCCTTGGAGAACCACCTTGTTGGATTAACCTAAAACAGGTTTGTTTAAGAGCTAAGCTGGAAACAGCATA
CRISPRisgRNA_1337	ACTA2-AS1	Gene Target	GCTGGGCATCTCATGGAGTC	TATCCCTTGGAGAACCACCTTGTTGGCTGGGCATCTCATGGAGTCGTTTAAGAGCTAAGCTGGAAACAGCATA
CRISPRisgRNA_1338	ACTA2-AS1	Gene Target	GTGATAGATGACTGGGAGGA	TATCCCTTGGAGAACCACCTTGTTGGTGATAGATGACTGGGAGGAGTTTAAGAGCTAAGCTGGAAACAGCATA
CRISPRisgRNA_1339	ACTA2-AS1	Gene Target	GTTACTGATAGATGACTGGG	TATCCCTTGGAGAACCACCTTGTTGGTTACTGATAGATGACTGGGGTTTAAGAGCTAAGCTGGAAACAGCATA
CRISPRisgRNA_1340	ACTA2-AS1	Gene Target	GCTTAGGCACTGCAGTTGAG	TATCCCTTGGAGAACCACCTTGTTGGCTTAGGCACTGCAGTTGAGGTTTAAGAGCTAAGCTGGAAACAGCATA
CRISPRisgRNA_1341	ACTA2-AS1	Gene Target	GTGCAGTTGAGTGGCTCACA	TATCCCTTGGAGAACCACCTTGTTGGTGCAGTTGAGTGGCTCACAGTTTAAGAGCTAAGCTGGAAACAGCATA
CRISPRisgRNA_1342	ACTA2-AS1	Gene Target	GACTAGGAGCTCATGCCGCC	TATCCCTTGGAGAACCACCTTGTTGGACTAGGAGCTCATGCCGCCGTTTAAGAGCTAAGCTGGAAACAGCATA
CRISPRisgRNA_1343	ACTA2-AS1	Gene Target	GTGAATTACTGATAGATGAC	TATCCCTTGGAGAACCACCTTGTTGGTGAATTACTGATAGATGACGTTTAAGAGCTAAGCTGGAAACAGCATA
CRISPRisgRNA_1344	ACTA2-AS1	Gene Target	GAGGAGCTCATGCCGCCTGG	TATCCCTTGGAGAACCACCTTGTTGGAGGAGCTCATGCCGCCTGGGTTTAAGAGCTAAGCTGGAAACAGCATA
CRISPRisgRNA_1345	ACTA2-AS1	Gene Target	GTAGAGATGACAGCAATGGT	TATCCCTTGGAGAACCACCTTGTTGGTAGAGATGACAGCAATGGTGTTTAAGAGCTAAGCTGGAAACAGCATA
CRISPRisgRNA_1346	ACTA2-AS1	Gene Target	GCTAATGCGTATTCAGTGGG	TATCCCTTGGAGAACCACCTTGTTGGCTAATGCGTATTCAGTGGGGTTTAAGAGCTAAGCTGGAAACAGCATA
CRISPRisgRNA_1347	ACTA2-AS1	Gene Target	GCCTACCGATGAAGGATGGC	TATCCCTTGGAGAACCACCTTGTTGGCCTACCGATGAAGGATGGCGTTTAAGAGCTAAGCTGGAAACAGCATA
CRISPRisgRNA_1348	ACTA2-AS1	Gene Target	GGTTGCCTACCGATGAAGGA	TATCCCTTGGAGAACCACCTTGTTGGGTTGCCTACCGATGAAGGAGTTTAAGAGCTAAGCTGGAAACAGCATA
CRISPRisgRNA_1349	ACTA2-AS1	Gene Target	GTGGCTGGAACAGGGTCTCT	TATCCCTTGGAGAACCACCTTGTTGGTGGCTGGAACAGGGTCTCTGTTTAAGAGCTAAGCTGGAAACAGCATA
CRISPRisgRNA_1350	ACTA2-AS1	Gene Target	GATGAAGGATGGCTGGAACA	TATCCCTTGGAGAACCACCTTGTTGGATGAAGGATGGCTGGAACAGTTTAAGAGCTAAGCTGGAAACAGCATA
CRISPRisgRNA_1351	ACTA2-AS1	Gene Target	GGTTTGTTGCCTACCGATGA	TATCCCTTGGAGAACCACCTTGTTGGGTTTGTTGCCTACCGATGAGTTTAAGAGCTAAGCTGGAAACAGCATA
CRISPRisgRNA_1352	ACTA2-AS1	Gene Target	GGAGTTACGAGTTGCCTGAT	TATCCCTTGGAGAACCACCTTGTTGGGAGTTACGAGTTGCCTGATGTTTAAGAGCTAAGCTGGAAACAGCATA
CRISPRisgRNA_1353	ACTA2-AS1	Gene Target	GCGGAAACGTTCATTTCCGA	TATCCCTTGGAGAACCACCTTGTTGGCGGAAACGTTCATTTCCGAGTTTAAGAGCTAAGCTGGAAACAGCATA
CRISPRisgRNA_1354	ACTA2-AS1	Gene Target	GCAAACATTAGGGTCTGCAC	TATCCCTTGGAGAACCACCTTGTTGGCAAACATTAGGGTCTGCACGTTTAAGAGCTAAGCTGGAAACAGCATA
CRISPRisgRNA_1355	ACTA2-AS1	Gene Target	GACGCCCTTTTCCTGGGAAG	TATCCCTTGGAGAACCACCTTGTTGGACGCCCTTTTCCTGGGAAGGTTTAAGAGCTAAGCTGGAAACAGCATA
CRISPRisgRNA_1356	ACTA2-AS1	Gene Target	GTGACGTAGTAGGGCCACCA	TATCCCTTGGAGAACCACCTTGTTGGTGACGTAGTAGGGCCACCAGTTTAAGAGCTAAGCTGGAAACAGCATA
CRISPRisgRNA_1357	RP11-549L6.3	Gene Target	GGCCGAAAGTTGGAAACCAT	TATCCCTTGGAGAACCACCTTGTTGGGCCGAAAGTTGGAAACCATGTTTAAGAGCTAAGCTGGAAACAGCATA
CRISPRisgRNA_1358	RP11-549L6.3	Gene Target	GCACGCCGTGGAGAGCTGTT	TATCCCTTGGAGAACCACCTTGTTGGCACGCCGTGGAGAGCTGTTGTTTAAGAGCTAAGCTGGAAACAGCATA
CRISPRisgRNA_1359	RP11-549L6.3	Gene Target	GAACCTCTGAGCTCTGCCTA	TATCCCTTGGAGAACCACCTTGTTGGAACCTCTGAGCTCTGCCTAGTTTAAGAGCTAAGCTGGAAACAGCATA
CRISPRisgRNA_1360	RP11-549L6.3	Gene Target	GGGGATTAGAAGCCGAAAGT	TATCCCTTGGAGAACCACCTTGTTGGGGGATTAGAAGCCGAAAGTGTTTAAGAGCTAAGCTGGAAACAGCATA
CRISPRisgRNA_1361	RP11-549L6.3	Gene Target	GGGATGGCCCAGCGGAGGAG	TATCCCTTGGAGAACCACCTTGTTGGGGATGGCCCAGCGGAGGAGGTTTAAGAGCTAAGCTGGAAACAGCATA
CRISPRisgRNA_1362	RP11-549L6.3	Gene Target	GTGGGAGGATGGCCCAGCGG	TATCCCTTGGAGAACCACCTTGTTGGTGGGAGGATGGCCCAGCGGGTTTAAGAGCTAAGCTGGAAACAGCATA
CRISPRisgRNA_1363	RP11-549L6.3	Gene Target	GTGGCCCAGCGGAGGAGCGG	TATCCCTTGGAGAACCACCTTGTTGGTGGCCCAGCGGAGGAGCGGGTTTAAGAGCTAAGCTGGAAACAGCATA
CRISPRisgRNA_1364	RP11-549L6.3	Gene Target	GCTGTTGCTCGTTCCTGGGT	TATCCCTTGGAGAACCACCTTGTTGGCTGTTGCTCGTTCCTGGGTGTTTAAGAGCTAAGCTGGAAACAGCATA
CRISPRisgRNA_1365	RP11-549L6.3	Gene Target	GGACAGACCGACGCACCGAC	TATCCCTTGGAGAACCACCTTGTTGGGACAGACCGACGCACCGACGTTTAAGAGCTAAGCTGGAAACAGCATA
CRISPRisgRNA_1366	RP11-549L6.3	Gene Target	GGATGTAACAAAGACGGGCG	TATCCCTTGGAGAACCACCTTGTTGGGATGTAACAAAGACGGGCGGTTTAAGAGCTAAGCTGGAAACAGCATA
CRISPRisgRNA_1367	RP11-282I1.1	Gene Target	GTTGCTCAGGGTCAGAGAGA	TATCCCTTGGAGAACCACCTTGTTGGTTGCTCAGGGTCAGAGAGAGTTTAAGAGCTAAGCTGGAAACAGCATA
CRISPRisgRNA_1368	RP11-282I1.1	Gene Target	GCTGGGATGCTGCAGGATTT	TATCCCTTGGAGAACCACCTTGTTGGCTGGGATGCTGCAGGATTTGTTTAAGAGCTAAGCTGGAAACAGCATA
CRISPRisgRNA_1369	RP11-282I1.1	Gene Target	GCCGAGTACCGGTGACAGAG	TATCCCTTGGAGAACCACCTTGTTGGCCGAGTACCGGTGACAGAGGTTTAAGAGCTAAGCTGGAAACAGCATA
CRISPRisgRNA_1370	RP11-282I1.1	Gene Target	GCTGTCACCGGTACTCGGTG	TATCCCTTGGAGAACCACCTTGTTGGCTGTCACCGGTACTCGGTGGTTTAAGAGCTAAGCTGGAAACAGCATA
CRISPRisgRNA_1371	RP11-282I1.1	Gene Target	GAAGAAGGTCGTTGGTTCTG	TATCCCTTGGAGAACCACCTTGTTGGAAGAAGGTCGTTGGTTCTGGTTTAAGAGCTAAGCTGGAAACAGCATA
CRISPRisgRNA_1372	RP11-282I1.1	Gene Target	GTCTGTAAAAAGAAGGTCGT	TATCCCTTGGAGAACCACCTTGTTGGTCTGTAAAAAGAAGGTCGTGTTTAAGAGCTAAGCTGGAAACAGCATA
CRISPRisgRNA_1373	RP11-282I1.1	Gene Target	GGAAGACAAAGCAAGTGGGA	TATCCCTTGGAGAACCACCTTGTTGGGAAGACAAAGCAAGTGGGAGTTTAAGAGCTAAGCTGGAAACAGCATA
CRISPRisgRNA_1374	RP11-282I1.1	Gene Target	GATGGCTTGTCCTACGGATG	TATCCCTTGGAGAACCACCTTGTTGGATGGCTTGTCCTACGGATGGTTTAAGAGCTAAGCTGGAAACAGCATA
CRISPRisgRNA_1375	RP11-282I1.1	Gene Target	GCTCTTTCCCCACCGAGTAC	TATCCCTTGGAGAACCACCTTGTTGGCTCTTTCCCCACCGAGTACGTTTAAGAGCTAAGCTGGAAACAGCATA
CRISPRisgRNA_1376	RP11-282I1.1	Gene Target	GTTTCAGGACCCACATCCGT	TATCCCTTGGAGAACCACCTTGTTGGTTTCAGGACCCACATCCGTGTTTAAGAGCTAAGCTGGAAACAGCATA
CRISPRisgRNA_1377	RP11-282I1.1	Gene Target	GCCGTGCTGCTAGGAGATCC	TATCCCTTGGAGAACCACCTTGTTGGCCGTGCTGCTAGGAGATCCGTTTAAGAGCTAAGCTGGAAACAGCATA
CRISPRisgRNA_1378	RP11-282I1.1	Gene Target	GTGTGGGCATCCCCTAGGTG	TATCCCTTGGAGAACCACCTTGTTGGTGTGGGCATCCCCTAGGTGGTTTAAGAGCTAAGCTGGAAACAGCATA
CRISPRisgRNA_1379	RP11-282I1.1	Gene Target	GCCACAGCCTCCCAGCCGCT	TATCCCTTGGAGAACCACCTTGTTGGCCACAGCCTCCCAGCCGCTGTTTAAGAGCTAAGCTGGAAACAGCATA
CRISPRisgRNA_1380	RP11-282I1.1	Gene Target	GTAGCAGCACGGAGCTCCTC	TATCCCTTGGAGAACCACCTTGTTGGTAGCAGCACGGAGCTCCTCGTTTAAGAGCTAAGCTGGAAACAGCATA
CRISPRisgRNA_1381	RP11-282I1.1	Gene Target	GGATCCAGGCAGAAACATCC	TATCCCTTGGAGAACCACCTTGTTGGGATCCAGGCAGAAACATCCGTTTAAGAGCTAAGCTGGAAACAGCATA
CRISPRisgRNA_1382	RP11-282I1.1	Gene Target	GGGCCTGCCATGTGGACAGG	TATCCCTTGGAGAACCACCTTGTTGGGGCCTGCCATGTGGACAGGGTTTAAGAGCTAAGCTGGAAACAGCATA
CRISPRisgRNA_1383	RP11-282I1.1	Gene Target	GACTCCTGGATGTTTCTGCC	TATCCCTTGGAGAACCACCTTGTTGGACTCCTGGATGTTTCTGCCGTTTAAGAGCTAAGCTGGAAACAGCATA
CRISPRisgRNA_1384	RP11-282I1.1	Gene Target	GCCTGGCCTGCCATGTGGAC	TATCCCTTGGAGAACCACCTTGTTGGCCTGGCCTGCCATGTGGACGTTTAAGAGCTAAGCTGGAAACAGCATA
CRISPRisgRNA_1385	RP11-282I1.1	Gene Target	GCATCTTGTGGGCATCCCCT	TATCCCTTGGAGAACCACCTTGTTGGCATCTTGTGGGCATCCCCTGTTTAAGAGCTAAGCTGGAAACAGCATA
CRISPRisgRNA_1386	RP11-282I1.1	Gene Target	GCTCGGCCTGGCCTGCCATG	TATCCCTTGGAGAACCACCTTGTTGGCTCGGCCTGGCCTGCCATGGTTTAAGAGCTAAGCTGGAAACAGCATA
CRISPRisgRNA_1387	RP11-4C20.3	Gene Target	GGCTGGGCTACCTCTCTACA	TATCCCTTGGAGAACCACCTTGTTGGGCTGGGCTACCTCTCTACAGTTTAAGAGCTAAGCTGGAAACAGCATA
CRISPRisgRNA_1388	RP11-4C20.3	Gene Target	GGCTATCCTCAAATTGAGCT	TATCCCTTGGAGAACCACCTTGTTGGGCTATCCTCAAATTGAGCTGTTTAAGAGCTAAGCTGGAAACAGCATA
CRISPRisgRNA_1389	RP11-4C20.3	Gene Target	GTAGGTTTTCCCATGTAGAG	TATCCCTTGGAGAACCACCTTGTTGGTAGGTTTTCCCATGTAGAGGTTTAAGAGCTAAGCTGGAAACAGCATA
CRISPRisgRNA_1390	RP11-4C20.3	Gene Target	GGGTAGCCCAGCTCAATTTG	TATCCCTTGGAGAACCACCTTGTTGGGGTAGCCCAGCTCAATTTGGTTTAAGAGCTAAGCTGGAAACAGCATA
CRISPRisgRNA_1391	RP11-4C20.3	Gene Target	GTTCACAGAAAGCTCGGTGA	TATCCCTTGGAGAACCACCTTGTTGGTTCACAGAAAGCTCGGTGAGTTTAAGAGCTAAGCTGGAAACAGCATA
CRISPRisgRNA_1392	RP11-4C20.3	Gene Target	GGGGGATGAGTGCGGCATTC	TATCCCTTGGAGAACCACCTTGTTGGGGGGATGAGTGCGGCATTCGTTTAAGAGCTAAGCTGGAAACAGCATA
CRISPRisgRNA_1393	RP11-4C20.3	Gene Target	GAAGTACTTCACAGAAAGCT	TATCCCTTGGAGAACCACCTTGTTGGAAGTACTTCACAGAAAGCTGTTTAAGAGCTAAGCTGGAAACAGCATA
CRISPRisgRNA_1394	RP11-4C20.3	Gene Target	GTTATCCTTGGGGATGAGTG	TATCCCTTGGAGAACCACCTTGTTGGTTATCCTTGGGGATGAGTGGTTTAAGAGCTAAGCTGGAAACAGCATA
CRISPRisgRNA_1395	RP11-4C20.3	Gene Target	GTACAACAAGGTTCACATTC	TATCCCTTGGAGAACCACCTTGTTGGTACAACAAGGTTCACATTCGTTTAAGAGCTAAGCTGGAAACAGCATA
CRISPRisgRNA_1396	RP11-4C20.3	Gene Target	GTTCACATTCAGGCTCTCAA	TATCCCTTGGAGAACCACCTTGTTGGTTCACATTCAGGCTCTCAAGTTTAAGAGCTAAGCTGGAAACAGCATA
CRISPRisgRNA_1397	RP11-4C20.4	Gene Target	GTCGCCATGGAAAGGAGCAT	TATCCCTTGGAGAACCACCTTGTTGGTCGCCATGGAAAGGAGCATGTTTAAGAGCTAAGCTGGAAACAGCATA
CRISPRisgRNA_1398	RP11-4C20.4	Gene Target	GCTCCTCCTTCGCCATGGAA	TATCCCTTGGAGAACCACCTTGTTGGCTCCTCCTTCGCCATGGAAGTTTAAGAGCTAAGCTGGAAACAGCATA
CRISPRisgRNA_1399	RP11-4C20.4	Gene Target	GAGCTTCTCCTCCTTCGCCA	TATCCCTTGGAGAACCACCTTGTTGGAGCTTCTCCTCCTTCGCCAGTTTAAGAGCTAAGCTGGAAACAGCATA
CRISPRisgRNA_1400	RP11-4C20.4	Gene Target	GCTCCTTTCCATGGCGAAGG	TATCCCTTGGAGAACCACCTTGTTGGCTCCTTTCCATGGCGAAGGGTTTAAGAGCTAAGCTGGAAACAGCATA
CRISPRisgRNA_1401	RP11-4C20.4	Gene Target	GAAGCTCGCCGCCACCCCAC	TATCCCTTGGAGAACCACCTTGTTGGAAGCTCGCCGCCACCCCACGTTTAAGAGCTAAGCTGGAAACAGCATA
CRISPRisgRNA_1402	RP11-4C20.4	Gene Target	GACGGATGACCACCGTTCCA	TATCCCTTGGAGAACCACCTTGTTGGACGGATGACCACCGTTCCAGTTTAAGAGCTAAGCTGGAAACAGCATA
CRISPRisgRNA_1403	RP11-4C20.4	Gene Target	GGGTGGTCAGCATATGTGCG	TATCCCTTGGAGAACCACCTTGTTGGGGTGGTCAGCATATGTGCGGTTTAAGAGCTAAGCTGGAAACAGCATA
CRISPRisgRNA_1404	RP11-4C20.4	Gene Target	GAACCCACCTCCTGAGGCCG	TATCCCTTGGAGAACCACCTTGTTGGAACCCACCTCCTGAGGCCGGTTTAAGAGCTAAGCTGGAAACAGCATA
CRISPRisgRNA_1405	RP11-4C20.4	Gene Target	GGGAGGCTATGCTCATAGCG	TATCCCTTGGAGAACCACCTTGTTGGGGAGGCTATGCTCATAGCGGTTTAAGAGCTAAGCTGGAAACAGCATA
CRISPRisgRNA_1406	RP11-4C20.4	Gene Target	GGGTGGTCATCCGTGAGCCA	TATCCCTTGGAGAACCACCTTGTTGGGGTGGTCATCCGTGAGCCAGTTTAAGAGCTAAGCTGGAAACAGCATA
CRISPRisgRNA_1407	RP11-304M2.5	Gene Target	GGGGAAGGGTGAGCAAAGTG	TATCCCTTGGAGAACCACCTTGTTGGGGGAAGGGTGAGCAAAGTGGTTTAAGAGCTAAGCTGGAAACAGCATA
CRISPRisgRNA_1408	RP11-304M2.5	Gene Target	GGAGGCAGTTCTGGATTGAC	TATCCCTTGGAGAACCACCTTGTTGGGAGGCAGTTCTGGATTGACGTTTAAGAGCTAAGCTGGAAACAGCATA
CRISPRisgRNA_1409	RP11-304M2.5	Gene Target	GTCTGGATTGACAGGACATA	TATCCCTTGGAGAACCACCTTGTTGGTCTGGATTGACAGGACATAGTTTAAGAGCTAAGCTGGAAACAGCATA
CRISPRisgRNA_1410	RP11-304M2.5	Gene Target	GGGTCCTCGCCCCCTTGTCT	TATCCCTTGGAGAACCACCTTGTTGGGGTCCTCGCCCCCTTGTCTGTTTAAGAGCTAAGCTGGAAACAGCATA
CRISPRisgRNA_1411	RP11-304M2.5	Gene Target	GCGAGGACCTCATCTTGAGG	TATCCCTTGGAGAACCACCTTGTTGGCGAGGACCTCATCTTGAGGGTTTAAGAGCTAAGCTGGAAACAGCATA
CRISPRisgRNA_1412	RP11-304M2.5	Gene Target	GTATGGTGTGGCCACACAGG	TATCCCTTGGAGAACCACCTTGTTGGTATGGTGTGGCCACACAGGGTTTAAGAGCTAAGCTGGAAACAGCATA
CRISPRisgRNA_1413	RP11-304M2.5	Gene Target	GATTGACAGGACATATGGTG	TATCCCTTGGAGAACCACCTTGTTGGATTGACAGGACATATGGTGGTTTAAGAGCTAAGCTGGAAACAGCATA
CRISPRisgRNA_1414	RP11-304M2.5	Gene Target	GGGGCGAGGACCTCATCTTG	TATCCCTTGGAGAACCACCTTGTTGGGGGCGAGGACCTCATCTTGGTTTAAGAGCTAAGCTGGAAACAGCATA
CRISPRisgRNA_1415	RP11-304M2.5	Gene Target	GATGCCAAGACAAGGGGGCG	TATCCCTTGGAGAACCACCTTGTTGGATGCCAAGACAAGGGGGCGGTTTAAGAGCTAAGCTGGAAACAGCATA
CRISPRisgRNA_1416	RP11-304M2.5	Gene Target	GACATATGGTGTGGCCACAC	TATCCCTTGGAGAACCACCTTGTTGGACATATGGTGTGGCCACACGTTTAAGAGCTAAGCTGGAAACAGCATA
CRISPRisgRNA_1417	MIR210HG	Gene Target	GCAGCGGCCGCAGCTGAAGT	TATCCCTTGGAGAACCACCTTGTTGGCAGCGGCCGCAGCTGAAGTGTTTAAGAGCTAAGCTGGAAACAGCATA
CRISPRisgRNA_1418	MIR210HG	Gene Target	GCTGAAGTTGGGCCGAGAGC	TATCCCTTGGAGAACCACCTTGTTGGCTGAAGTTGGGCCGAGAGCGTTTAAGAGCTAAGCTGGAAACAGCATA
CRISPRisgRNA_1419	MIR210HG	Gene Target	GTCACCTGCGACCCCGGCGC	TATCCCTTGGAGAACCACCTTGTTGGTCACCTGCGACCCCGGCGCGTTTAAGAGCTAAGCTGGAAACAGCATA
CRISPRisgRNA_1420	MIR210HG	Gene Target	GTTGGGCCGAGAGCCGGCGA	TATCCCTTGGAGAACCACCTTGTTGGTTGGGCCGAGAGCCGGCGAGTTTAAGAGCTAAGCTGGAAACAGCATA
CRISPRisgRNA_1421	MIR210HG	Gene Target	GGGTCGCAGGTGACGCGCGA	TATCCCTTGGAGAACCACCTTGTTGGGGTCGCAGGTGACGCGCGAGTTTAAGAGCTAAGCTGGAAACAGCATA
CRISPRisgRNA_1422	MIR210HG	Gene Target	GCCCGGCGCGGGGCCGTCGC	TATCCCTTGGAGAACCACCTTGTTGGCCCGGCGCGGGGCCGTCGCGTTTAAGAGCTAAGCTGGAAACAGCATA
CRISPRisgRNA_1423	MIR210HG	Gene Target	GCGCGCGAGGGATCCCAGGT	TATCCCTTGGAGAACCACCTTGTTGGCGCGCGAGGGATCCCAGGTGTTTAAGAGCTAAGCTGGAAACAGCATA
CRISPRisgRNA_1424	MIR210HG	Gene Target	GGTGACGCGCGAGGGATCCC	TATCCCTTGGAGAACCACCTTGTTGGGTGACGCGCGAGGGATCCCGTTTAAGAGCTAAGCTGGAAACAGCATA
CRISPRisgRNA_1425	MIR210HG	Gene Target	Gccccccggcccgacccgac	TATCCCTTGGAGAACCACCTTGTTGGccccccggcccgacccgacGTTTAAGAGCTAAGCTGGAAACAGCATA
CRISPRisgRNA_1426	MIR210HG	Gene Target	GCTGGCACCCTCTCgccccc	TATCCCTTGGAGAACCACCTTGTTGGCTGGCACCCTCTCgcccccGTTTAAGAGCTAAGCTGGAAACAGCATA
CRISPRisgRNA_1427	AP006621.8	Gene Target	GATTAAGGCACAGGTGCGCG	TATCCCTTGGAGAACCACCTTGTTGGATTAAGGCACAGGTGCGCGGTTTAAGAGCTAAGCTGGAAACAGCATA
CRISPRisgRNA_1428	AP006621.8	Gene Target	GTGCTCGGGCAGCACAGGGG	TATCCCTTGGAGAACCACCTTGTTGGTGCTCGGGCAGCACAGGGGGTTTAAGAGCTAAGCTGGAAACAGCATA
CRISPRisgRNA_1429	AP006621.8	Gene Target	GCACAGGGGAGGGAAGATTA	TATCCCTTGGAGAACCACCTTGTTGGCACAGGGGAGGGAAGATTAGTTTAAGAGCTAAGCTGGAAACAGCATA
CRISPRisgRNA_1430	AP006621.8	Gene Target	GCCAGCTGCATGCACTGAGA	TATCCCTTGGAGAACCACCTTGTTGGCCAGCTGCATGCACTGAGAGTTTAAGAGCTAAGCTGGAAACAGCATA
CRISPRisgRNA_1431	AP006621.8	Gene Target	GGAGGTGCTCGGGCAGCACA	TATCCCTTGGAGAACCACCTTGTTGGGAGGTGCTCGGGCAGCACAGTTTAAGAGCTAAGCTGGAAACAGCATA
CRISPRisgRNA_1432	AP006621.8	Gene Target	GCGGGGCCTCAGCGGCCCAG	TATCCCTTGGAGAACCACCTTGTTGGCGGGGCCTCAGCGGCCCAGGTTTAAGAGCTAAGCTGGAAACAGCATA
CRISPRisgRNA_1433	AP006621.8	Gene Target	GAGCCCCAGGGCCCCGATCA	TATCCCTTGGAGAACCACCTTGTTGGAGCCCCAGGGCCCCGATCAGTTTAAGAGCTAAGCTGGAAACAGCATA
CRISPRisgRNA_1434	AP006621.8	Gene Target	GCCGAGGCCCGGCCCGTGAT	TATCCCTTGGAGAACCACCTTGTTGGCCGAGGCCCGGCCCGTGATGTTTAAGAGCTAAGCTGGAAACAGCATA
CRISPRisgRNA_1435	AP006621.8	Gene Target	GCAGGGCCCCGATCACGGGC	TATCCCTTGGAGAACCACCTTGTTGGCAGGGCCCCGATCACGGGCGTTTAAGAGCTAAGCTGGAAACAGCATA
CRISPRisgRNA_1436	AP006621.8	Gene Target	GCACTGCGCAGTGGTAATGG	TATCCCTTGGAGAACCACCTTGTTGGCACTGCGCAGTGGTAATGGGTTTAAGAGCTAAGCTGGAAACAGCATA
CRISPRisgRNA_1437	AP006621.8	Gene Target	GTCTGAACCCGCGTGGGTGT	TATCCCTTGGAGAACCACCTTGTTGGTCTGAACCCGCGTGGGTGTGTTTAAGAGCTAAGCTGGAAACAGCATA
CRISPRisgRNA_1438	AP006621.8	Gene Target	GCCGCGTGGGTGTAGGCGCT	TATCCCTTGGAGAACCACCTTGTTGGCCGCGTGGGTGTAGGCGCTGTTTAAGAGCTAAGCTGGAAACAGCATA
CRISPRisgRNA_1439	AP006621.8	Gene Target	GCGGCAGGTCTGAACCCGCG	TATCCCTTGGAGAACCACCTTGTTGGCGGCAGGTCTGAACCCGCGGTTTAAGAGCTAAGCTGGAAACAGCATA
CRISPRisgRNA_1440	AP006621.8	Gene Target	GGGTCGACCTGGCACTGCGG	TATCCCTTGGAGAACCACCTTGTTGGGGTCGACCTGGCACTGCGGGTTTAAGAGCTAAGCTGGAAACAGCATA
CRISPRisgRNA_1441	AP006621.8	Gene Target	GGACCTGGCACTGCGGAGGC	TATCCCTTGGAGAACCACCTTGTTGGGACCTGGCACTGCGGAGGCGTTTAAGAGCTAAGCTGGAAACAGCATA
CRISPRisgRNA_1442	AP006621.8	Gene Target	GTAGGCGCTGGGGGTCGACC	TATCCCTTGGAGAACCACCTTGTTGGTAGGCGCTGGGGGTCGACCGTTTAAGAGCTAAGCTGGAAACAGCATA
CRISPRisgRNA_1443	AP006621.8	Gene Target	Gcggcctcaagcccctcccg	TATCCCTTGGAGAACCACCTTGTTGGcggcctcaagcccctcccgGTTTAAGAGCTAAGCTGGAAACAGCATA
CRISPRisgRNA_1444	AP006621.8	Gene Target	GTGGGCTATTGGCGCCCCCA	TATCCCTTGGAGAACCACCTTGTTGGTGGGCTATTGGCGCCCCCAGTTTAAGAGCTAAGCTGGAAACAGCATA
CRISPRisgRNA_1445	AP006621.8	Gene Target	GGGACGGGATGGGCCCTTGC	TATCCCTTGGAGAACCACCTTGTTGGGGACGGGATGGGCCCTTGCGTTTAAGAGCTAAGCTGGAAACAGCATA
CRISPRisgRNA_1446	AP006621.8	Gene Target	GGCCCTGGGCTGTGGCGACC	TATCCCTTGGAGAACCACCTTGTTGGGCCCTGGGCTGTGGCGACCGTTTAAGAGCTAAGCTGGAAACAGCATA
CRISPRisgRNA_1447	AC068580.6	Gene Target	GCAGCCTGGTCCCAGCTCTA	TATCCCTTGGAGAACCACCTTGTTGGCAGCCTGGTCCCAGCTCTAGTTTAAGAGCTAAGCTGGAAACAGCATA
CRISPRisgRNA_1448	AC068580.6	Gene Target	GGAGGCTGGACAGTAGGCCC	TATCCCTTGGAGAACCACCTTGTTGGGAGGCTGGACAGTAGGCCCGTTTAAGAGCTAAGCTGGAAACAGCATA
CRISPRisgRNA_1449	AC068580.6	Gene Target	GGCTCTATGGGGTCAGTTCG	TATCCCTTGGAGAACCACCTTGTTGGGCTCTATGGGGTCAGTTCGGTTTAAGAGCTAAGCTGGAAACAGCATA
CRISPRisgRNA_1450	AC068580.6	Gene Target	GATGGGGTCAGTTCGAGGCC	TATCCCTTGGAGAACCACCTTGTTGGATGGGGTCAGTTCGAGGCCGTTTAAGAGCTAAGCTGGAAACAGCATA
CRISPRisgRNA_1451	AC068580.6	Gene Target	GGGAAGCCACCTAGCAAGCT	TATCCCTTGGAGAACCACCTTGTTGGGGAAGCCACCTAGCAAGCTGTTTAAGAGCTAAGCTGGAAACAGCATA
CRISPRisgRNA_1452	AC068580.6	Gene Target	GTGGGCCAGAGCCCCGAGGC	TATCCCTTGGAGAACCACCTTGTTGGTGGGCCAGAGCCCCGAGGCGTTTAAGAGCTAAGCTGGAAACAGCATA
CRISPRisgRNA_1453	AC068580.6	Gene Target	GAGCTGGGGCTTGGTCAGCC	TATCCCTTGGAGAACCACCTTGTTGGAGCTGGGGCTTGGTCAGCCGTTTAAGAGCTAAGCTGGAAACAGCATA
CRISPRisgRNA_1454	AC068580.6	Gene Target	GACAGTGGGCCAGAGCCCCG	TATCCCTTGGAGAACCACCTTGTTGGACAGTGGGCCAGAGCCCCGGTTTAAGAGCTAAGCTGGAAACAGCATA
CRISPRisgRNA_1455	AC068580.6	Gene Target	GGGCAAGGCTCCCCCACAGT	TATCCCTTGGAGAACCACCTTGTTGGGGCAAGGCTCCCCCACAGTGTTTAAGAGCTAAGCTGGAAACAGCATA
CRISPRisgRNA_1456	AC068580.6	Gene Target	GGGAGGCCACGAGTCACCAC	TATCCCTTGGAGAACCACCTTGTTGGGGAGGCCACGAGTCACCACGTTTAAGAGCTAAGCTGGAAACAGCATA
CRISPRisgRNA_1457	RP11-540A21.2	Gene Target	GCAGGTCTGCACGGCCAAGG	TATCCCTTGGAGAACCACCTTGTTGGCAGGTCTGCACGGCCAAGGGTTTAAGAGCTAAGCTGGAAACAGCATA
CRISPRisgRNA_1458	RP11-540A21.2	Gene Target	GGGAAACGACCCTGTGGCGC	TATCCCTTGGAGAACCACCTTGTTGGGGAAACGACCCTGTGGCGCGTTTAAGAGCTAAGCTGGAAACAGCATA
CRISPRisgRNA_1459	RP11-540A21.2	Gene Target	GCCTGTGGCGCAGGTCTGCA	TATCCCTTGGAGAACCACCTTGTTGGCCTGTGGCGCAGGTCTGCAGTTTAAGAGCTAAGCTGGAAACAGCATA
CRISPRisgRNA_1460	RP11-540A21.2	Gene Target	GCCTCGCCCAGGGACTTCCT	TATCCCTTGGAGAACCACCTTGTTGGCCTCGCCCAGGGACTTCCTGTTTAAGAGCTAAGCTGGAAACAGCATA
CRISPRisgRNA_1461	RP11-540A21.2	Gene Target	GAGGGGAGGAAACGACCCTG	TATCCCTTGGAGAACCACCTTGTTGGAGGGGAGGAAACGACCCTGGTTTAAGAGCTAAGCTGGAAACAGCATA
CRISPRisgRNA_1462	RP11-540A21.2	Gene Target	GCTGGTGGAGCGGCGTGGCG	TATCCCTTGGAGAACCACCTTGTTGGCTGGTGGAGCGGCGTGGCGGTTTAAGAGCTAAGCTGGAAACAGCATA
CRISPRisgRNA_1463	RP11-540A21.2	Gene Target	GTACGCTTTCGAGGGAAGGA	TATCCCTTGGAGAACCACCTTGTTGGTACGCTTTCGAGGGAAGGAGTTTAAGAGCTAAGCTGGAAACAGCATA
CRISPRisgRNA_1464	RP11-540A21.2	Gene Target	GAGTCCCTGGGCGAGGGAGG	TATCCCTTGGAGAACCACCTTGTTGGAGTCCCTGGGCGAGGGAGGGTTTAAGAGCTAAGCTGGAAACAGCATA
CRISPRisgRNA_1465	RP11-540A21.2	Gene Target	GTGCATACGCTTTCGAGGGA	TATCCCTTGGAGAACCACCTTGTTGGTGCATACGCTTTCGAGGGAGTTTAAGAGCTAAGCTGGAAACAGCATA
CRISPRisgRNA_1466	RP11-540A21.2	Gene Target	GGAGCGGCGTGGCGTGGCCT	TATCCCTTGGAGAACCACCTTGTTGGGAGCGGCGTGGCGTGGCCTGTTTAAGAGCTAAGCTGGAAACAGCATA
CRISPRisgRNA_1467	RP11-540A21.2	Gene Target	GTGCTGGAGGTCCCTAGCTC	TATCCCTTGGAGAACCACCTTGTTGGTGCTGGAGGTCCCTAGCTCGTTTAAGAGCTAAGCTGGAAACAGCATA
CRISPRisgRNA_1468	RP11-540A21.2	Gene Target	GTGGAATAAGTCCTGAGCTA	TATCCCTTGGAGAACCACCTTGTTGGTGGAATAAGTCCTGAGCTAGTTTAAGAGCTAAGCTGGAAACAGCATA
CRISPRisgRNA_1469	RP11-540A21.2	Gene Target	GTGTGTGCACCTGGGACCGG	TATCCCTTGGAGAACCACCTTGTTGGTGTGTGCACCTGGGACCGGGTTTAAGAGCTAAGCTGGAAACAGCATA
CRISPRisgRNA_1470	RP11-540A21.2	Gene Target	GTCGTGTGTGCACCTGGGAC	TATCCCTTGGAGAACCACCTTGTTGGTCGTGTGTGCACCTGGGACGTTTAAGAGCTAAGCTGGAAACAGCATA
CRISPRisgRNA_1471	RP11-540A21.2	Gene Target	GGACCAGGCCCAGAGGTACA	TATCCCTTGGAGAACCACCTTGTTGGGACCAGGCCCAGAGGTACAGTTTAAGAGCTAAGCTGGAAACAGCATA
CRISPRisgRNA_1472	RP11-540A21.2	Gene Target	GAGCCCTGTACCTCTGGGCC	TATCCCTTGGAGAACCACCTTGTTGGAGCCCTGTACCTCTGGGCCGTTTAAGAGCTAAGCTGGAAACAGCATA
CRISPRisgRNA_1473	RP11-540A21.2	Gene Target	GGGTGATGTAGAGTCAATGA	TATCCCTTGGAGAACCACCTTGTTGGGGTGATGTAGAGTCAATGAGTTTAAGAGCTAAGCTGGAAACAGCATA
CRISPRisgRNA_1474	RP11-540A21.2	Gene Target	GCAGGTGCACACACGAGACC	TATCCCTTGGAGAACCACCTTGTTGGCAGGTGCACACACGAGACCGTTTAAGAGCTAAGCTGGAAACAGCATA
CRISPRisgRNA_1475	RP11-540A21.2	Gene Target	GGGCCACAGCCCTGTACCTC	TATCCCTTGGAGAACCACCTTGTTGGGGCCACAGCCCTGTACCTCGTTTAAGAGCTAAGCTGGAAACAGCATA
CRISPRisgRNA_1476	RP11-540A21.2	Gene Target	GGGCCGCCGAGATGGGAAGT	TATCCCTTGGAGAACCACCTTGTTGGGGCCGCCGAGATGGGAAGTGTTTAAGAGCTAAGCTGGAAACAGCATA
CRISPRisgRNA_1477	CTD-2003C8.2	Gene Target	GGGTACTCACCTGAGACCAG	TATCCCTTGGAGAACCACCTTGTTGGGGTACTCACCTGAGACCAGGTTTAAGAGCTAAGCTGGAAACAGCATA
CRISPRisgRNA_1478	CTD-2003C8.2	Gene Target	GCTGAGACCAGGGGTGACGC	TATCCCTTGGAGAACCACCTTGTTGGCTGAGACCAGGGGTGACGCGTTTAAGAGCTAAGCTGGAAACAGCATA
CRISPRisgRNA_1479	CTD-2003C8.2	Gene Target	GAGGGTCTGGGCCTGAATCA	TATCCCTTGGAGAACCACCTTGTTGGAGGGTCTGGGCCTGAATCAGTTTAAGAGCTAAGCTGGAAACAGCATA
CRISPRisgRNA_1480	CTD-2003C8.2	Gene Target	GGCCATGCCAGCGTCACCCC	TATCCCTTGGAGAACCACCTTGTTGGGCCATGCCAGCGTCACCCCGTTTAAGAGCTAAGCTGGAAACAGCATA
CRISPRisgRNA_1481	CTD-2003C8.2	Gene Target	GACCAGGGGTGACGCTGGCA	TATCCCTTGGAGAACCACCTTGTTGGACCAGGGGTGACGCTGGCAGTTTAAGAGCTAAGCTGGAAACAGCATA
CRISPRisgRNA_1482	CTD-2003C8.2	Gene Target	GTGCATGACCAGGGAAGTCC	TATCCCTTGGAGAACCACCTTGTTGGTGCATGACCAGGGAAGTCCGTTTAAGAGCTAAGCTGGAAACAGCATA
CRISPRisgRNA_1483	CTD-2003C8.2	Gene Target	GATGCCCGGGTGCATGACCA	TATCCCTTGGAGAACCACCTTGTTGGATGCCCGGGTGCATGACCAGTTTAAGAGCTAAGCTGGAAACAGCATA
CRISPRisgRNA_1484	CTD-2003C8.2	Gene Target	GCAGAAACATGTGACAGCTG	TATCCCTTGGAGAACCACCTTGTTGGCAGAAACATGTGACAGCTGGTTTAAGAGCTAAGCTGGAAACAGCATA
CRISPRisgRNA_1485	CTD-2003C8.2	Gene Target	GGGTGAGTACCCCATGATTC	TATCCCTTGGAGAACCACCTTGTTGGGGTGAGTACCCCATGATTCGTTTAAGAGCTAAGCTGGAAACAGCATA
CRISPRisgRNA_1486	CTD-2003C8.2	Gene Target	GACTTCCCTGGTCATGCACC	TATCCCTTGGAGAACCACCTTGTTGGACTTCCCTGGTCATGCACCGTTTAAGAGCTAAGCTGGAAACAGCATA
CRISPRisgRNA_1487	CTD-2003C8.2	Gene Target	GGCCAGAAATCTGAGAACCA	TATCCCTTGGAGAACCACCTTGTTGGGCCAGAAATCTGAGAACCAGTTTAAGAGCTAAGCTGGAAACAGCATA
CRISPRisgRNA_1488	CTD-2003C8.2	Gene Target	GGGTCCAGGGTGAACAGGGT	TATCCCTTGGAGAACCACCTTGTTGGGGTCCAGGGTGAACAGGGTGTTTAAGAGCTAAGCTGGAAACAGCATA
CRISPRisgRNA_1489	CTD-2003C8.2	Gene Target	GTAGTAGGTCCAGGGTGAAC	TATCCCTTGGAGAACCACCTTGTTGGTAGTAGGTCCAGGGTGAACGTTTAAGAGCTAAGCTGGAAACAGCATA
CRISPRisgRNA_1490	CTD-2003C8.2	Gene Target	GGTGCAAAAATAGTAGGTCC	TATCCCTTGGAGAACCACCTTGTTGGGTGCAAAAATAGTAGGTCCGTTTAAGAGCTAAGCTGGAAACAGCATA
CRISPRisgRNA_1491	CTD-2003C8.2	Gene Target	GCTCAATGAGATAGGGAGGG	TATCCCTTGGAGAACCACCTTGTTGGCTCAATGAGATAGGGAGGGGTTTAAGAGCTAAGCTGGAAACAGCATA
CRISPRisgRNA_1492	CTD-2003C8.2	Gene Target	GTGACCTCAATGAGATAGGG	TATCCCTTGGAGAACCACCTTGTTGGTGACCTCAATGAGATAGGGGTTTAAGAGCTAAGCTGGAAACAGCATA
CRISPRisgRNA_1493	CTD-2003C8.2	Gene Target	GAAACCAACCCTGTTCACCC	TATCCCTTGGAGAACCACCTTGTTGGAAACCAACCCTGTTCACCCGTTTAAGAGCTAAGCTGGAAACAGCATA
CRISPRisgRNA_1494	CTD-2003C8.2	Gene Target	GCGGAGTCCCTCACTCACCT	TATCCCTTGGAGAACCACCTTGTTGGCGGAGTCCCTCACTCACCTGTTTAAGAGCTAAGCTGGAAACAGCATA
CRISPRisgRNA_1495	CTD-2003C8.2	Gene Target	GTGTTGCCTGTGGCTCACTC	TATCCCTTGGAGAACCACCTTGTTGGTGTTGCCTGTGGCTCACTCGTTTAAGAGCTAAGCTGGAAACAGCATA
CRISPRisgRNA_1496	CTD-2003C8.2	Gene Target	GTGCCTGTGGCTCACTCTGG	TATCCCTTGGAGAACCACCTTGTTGGTGCCTGTGGCTCACTCTGGGTTTAAGAGCTAAGCTGGAAACAGCATA
CRISPRisgRNA_1497	RP11-483L5.1	Gene Target	GAGAAGGCGGAGCCCCGGAC	TATCCCTTGGAGAACCACCTTGTTGGAGAAGGCGGAGCCCCGGACGTTTAAGAGCTAAGCTGGAAACAGCATA
CRISPRisgRNA_1498	RP11-483L5.1	Gene Target	GGAAAAGAGAACTCCATCTC	TATCCCTTGGAGAACCACCTTGTTGGGAAAAGAGAACTCCATCTCGTTTAAGAGCTAAGCTGGAAACAGCATA
CRISPRisgRNA_1499	RP11-483L5.1	Gene Target	GTGTCCAGAAGGCGGAGCCC	TATCCCTTGGAGAACCACCTTGTTGGTGTCCAGAAGGCGGAGCCCGTTTAAGAGCTAAGCTGGAAACAGCATA
CRISPRisgRNA_1500	RP11-483L5.1	Gene Target	GCAAACCATGGTTCCTGAGA	TATCCCTTGGAGAACCACCTTGTTGGCAAACCATGGTTCCTGAGAGTTTAAGAGCTAAGCTGGAAACAGCATA
CRISPRisgRNA_1501	RP11-483L5.1	Gene Target	GCCAGCCAGGGCGTCTAAGA	TATCCCTTGGAGAACCACCTTGTTGGCCAGCCAGGGCGTCTAAGAGTTTAAGAGCTAAGCTGGAAACAGCATA
CRISPRisgRNA_1502	RP11-483L5.1	Gene Target	GCCAGGGCGTCTAAGAAGGG	TATCCCTTGGAGAACCACCTTGTTGGCCAGGGCGTCTAAGAAGGGGTTTAAGAGCTAAGCTGGAAACAGCATA
CRISPRisgRNA_1503	RP11-483L5.1	Gene Target	GGGCGGAGCCCCGGACTGGC	TATCCCTTGGAGAACCACCTTGTTGGGGCGGAGCCCCGGACTGGCGTTTAAGAGCTAAGCTGGAAACAGCATA
CRISPRisgRNA_1504	RP11-483L5.1	Gene Target	GggctagatcatgtgaGGGC	TATCCCTTGGAGAACCACCTTGTTGGggctagatcatgtgaGGGCGTTTAAGAGCTAAGCTGGAAACAGCATA
CRISPRisgRNA_1505	RP11-483L5.1	Gene Target	Gaggcttgggtcgtgcgcag	TATCCCTTGGAGAACCACCTTGTTGGaggcttgggtcgtgcgcagGTTTAAGAGCTAAGCTGGAAACAGCATA
CRISPRisgRNA_1506	RP11-483L5.1	Gene Target	GACGGCATGGAGAACAGAGC	TATCCCTTGGAGAACCACCTTGTTGGACGGCATGGAGAACAGAGCGTTTAAGAGCTAAGCTGGAAACAGCATA
CRISPRisgRNA_1507	AC084117.3	Gene Target	GACAGAGAGTCCAATAGCCC	TATCCCTTGGAGAACCACCTTGTTGGACAGAGAGTCCAATAGCCCGTTTAAGAGCTAAGCTGGAAACAGCATA
CRISPRisgRNA_1508	AC084117.3	Gene Target	GCATAGACCTACCTTAATCA	TATCCCTTGGAGAACCACCTTGTTGGCATAGACCTACCTTAATCAGTTTAAGAGCTAAGCTGGAAACAGCATA
CRISPRisgRNA_1509	AC084117.3	Gene Target	GATGTGTTGAACAGGCCTAA	TATCCCTTGGAGAACCACCTTGTTGGATGTGTTGAACAGGCCTAAGTTTAAGAGCTAAGCTGGAAACAGCATA
CRISPRisgRNA_1510	AC084117.3	Gene Target	GTTTCAAAAAAGGTAAGCTG	TATCCCTTGGAGAACCACCTTGTTGGTTTCAAAAAAGGTAAGCTGGTTTAAGAGCTAAGCTGGAAACAGCATA
CRISPRisgRNA_1511	AC084117.3	Gene Target	GAAGTATCTATGTGTTGAAC	TATCCCTTGGAGAACCACCTTGTTGGAAGTATCTATGTGTTGAACGTTTAAGAGCTAAGCTGGAAACAGCATA
CRISPRisgRNA_1512	AC084117.3	Gene Target	GTCAATTATGCTGAGGTAGG	TATCCCTTGGAGAACCACCTTGTTGGTCAATTATGCTGAGGTAGGGTTTAAGAGCTAAGCTGGAAACAGCATA
CRISPRisgRNA_1513	AC084117.3	Gene Target	GTTTAGGATTAATGTCCATT	TATCCCTTGGAGAACCACCTTGTTGGTTTAGGATTAATGTCCATTGTTTAAGAGCTAAGCTGGAAACAGCATA
CRISPRisgRNA_1514	AC084117.3	Gene Target	GCATAACTGAACACCTGGAA	TATCCCTTGGAGAACCACCTTGTTGGCATAACTGAACACCTGGAAGTTTAAGAGCTAAGCTGGAAACAGCATA
CRISPRisgRNA_1515	AC084117.3	Gene Target	GATTTCACTTAAGTCAGTAA	TATCCCTTGGAGAACCACCTTGTTGGATTTCACTTAAGTCAGTAAGTTTAAGAGCTAAGCTGGAAACAGCATA
CRISPRisgRNA_1516	AC084117.3	Gene Target	GGTCTTGTTCAATTATGCTG	TATCCCTTGGAGAACCACCTTGTTGGGTCTTGTTCAATTATGCTGGTTTAAGAGCTAAGCTGGAAACAGCATA
CRISPRisgRNA_1517	RP11-428C19.4	Gene Target	GCCCAGAGAGTCGTGCCAGG	TATCCCTTGGAGAACCACCTTGTTGGCCCAGAGAGTCGTGCCAGGGTTTAAGAGCTAAGCTGGAAACAGCATA
CRISPRisgRNA_1518	RP11-428C19.4	Gene Target	GTGGCCCAGAGAGTCGTGCC	TATCCCTTGGAGAACCACCTTGTTGGTGGCCCAGAGAGTCGTGCCGTTTAAGAGCTAAGCTGGAAACAGCATA
CRISPRisgRNA_1519	RP11-428C19.4	Gene Target	GACCACCTGGCACGACTCTC	TATCCCTTGGAGAACCACCTTGTTGGACCACCTGGCACGACTCTCGTTTAAGAGCTAAGCTGGAAACAGCATA
CRISPRisgRNA_1520	RP11-428C19.4	Gene Target	GGTCGTGCCAGGTGGTATGA	TATCCCTTGGAGAACCACCTTGTTGGGTCGTGCCAGGTGGTATGAGTTTAAGAGCTAAGCTGGAAACAGCATA
CRISPRisgRNA_1521	RP11-428C19.4	Gene Target	GACATAGTCATCTCAGGGAC	TATCCCTTGGAGAACCACCTTGTTGGACATAGTCATCTCAGGGACGTTTAAGAGCTAAGCTGGAAACAGCATA
CRISPRisgRNA_1522	RP11-428C19.4	Gene Target	GCAATCTCCATCATACCACC	TATCCCTTGGAGAACCACCTTGTTGGCAATCTCCATCATACCACCGTTTAAGAGCTAAGCTGGAAACAGCATA
CRISPRisgRNA_1523	RP11-428C19.4	Gene Target	GATGATGGAGATTGTGACCC	TATCCCTTGGAGAACCACCTTGTTGGATGATGGAGATTGTGACCCGTTTAAGAGCTAAGCTGGAAACAGCATA
CRISPRisgRNA_1524	RP11-428C19.4	Gene Target	GGCACAAGGTAGTCTCTCAC	TATCCCTTGGAGAACCACCTTGTTGGGCACAAGGTAGTCTCTCACGTTTAAGAGCTAAGCTGGAAACAGCATA
CRISPRisgRNA_1525	RP11-428C19.4	Gene Target	GCTCGGCCCTGTTTGTAACC	TATCCCTTGGAGAACCACCTTGTTGGCTCGGCCCTGTTTGTAACCGTTTAAGAGCTAAGCTGGAAACAGCATA
CRISPRisgRNA_1526	RP11-428C19.4	Gene Target	GGTTGTCAAAGACAAATCGT	TATCCCTTGGAGAACCACCTTGTTGGGTTGTCAAAGACAAATCGTGTTTAAGAGCTAAGCTGGAAACAGCATA
CRISPRisgRNA_1527	RP11-359E10.1	Gene Target	GTTTCAGGAACGCAGGGGTG	TATCCCTTGGAGAACCACCTTGTTGGTTTCAGGAACGCAGGGGTGGTTTAAGAGCTAAGCTGGAAACAGCATA
CRISPRisgRNA_1528	RP11-359E10.1	Gene Target	GCCGCGAGTACAAAGCGGGC	TATCCCTTGGAGAACCACCTTGTTGGCCGCGAGTACAAAGCGGGCGTTTAAGAGCTAAGCTGGAAACAGCATA
CRISPRisgRNA_1529	RP11-359E10.1	Gene Target	GTTGGCCGCGAGTACAAAGC	TATCCCTTGGAGAACCACCTTGTTGGTTGGCCGCGAGTACAAAGCGTTTAAGAGCTAAGCTGGAAACAGCATA
CRISPRisgRNA_1530	RP11-359E10.1	Gene Target	GAGAAGGGTTTCAGGAACGC	TATCCCTTGGAGAACCACCTTGTTGGAGAAGGGTTTCAGGAACGCGTTTAAGAGCTAAGCTGGAAACAGCATA
CRISPRisgRNA_1531	RP11-359E10.1	Gene Target	GCCGGGGCAGTGCCGCAAAG	TATCCCTTGGAGAACCACCTTGTTGGCCGGGGCAGTGCCGCAAAGGTTTAAGAGCTAAGCTGGAAACAGCATA
CRISPRisgRNA_1532	RP11-359E10.1	Gene Target	GGCCCTGCCCAAGCCAGATG	TATCCCTTGGAGAACCACCTTGTTGGGCCCTGCCCAAGCCAGATGGTTTAAGAGCTAAGCTGGAAACAGCATA
CRISPRisgRNA_1533	RP11-359E10.1	Gene Target	GCGGGCTGGTGGCCGCTTTG	TATCCCTTGGAGAACCACCTTGTTGGCGGGCTGGTGGCCGCTTTGGTTTAAGAGCTAAGCTGGAAACAGCATA
CRISPRisgRNA_1534	RP11-359E10.1	Gene Target	GCGAGTACAAAGCGGGCTGG	TATCCCTTGGAGAACCACCTTGTTGGCGAGTACAAAGCGGGCTGGGTTTAAGAGCTAAGCTGGAAACAGCATA
CRISPRisgRNA_1535	RP11-359E10.1	Gene Target	GGAAACTCTGGGGCCGCGCT	TATCCCTTGGAGAACCACCTTGTTGGGAAACTCTGGGGCCGCGCTGTTTAAGAGCTAAGCTGGAAACAGCATA
CRISPRisgRNA_1536	RP11-359E10.1	Gene Target	GGCGGACGGTTGCGTTCGAA	TATCCCTTGGAGAACCACCTTGTTGGGCGGACGGTTGCGTTCGAAGTTTAAGAGCTAAGCTGGAAACAGCATA
CRISPRisgRNA_1537	RP1-65P5.3	Gene Target	GCACTGTTAAATAGTTGGAA	TATCCCTTGGAGAACCACCTTGTTGGCACTGTTAAATAGTTGGAAGTTTAAGAGCTAAGCTGGAAACAGCATA
CRISPRisgRNA_1538	RP1-65P5.3	Gene Target	GAATTCTGATTAAGCGAAAG	TATCCCTTGGAGAACCACCTTGTTGGAATTCTGATTAAGCGAAAGGTTTAAGAGCTAAGCTGGAAACAGCATA
CRISPRisgRNA_1539	RP1-65P5.3	Gene Target	GGGTAAATTGCAATTCTTTC	TATCCCTTGGAGAACCACCTTGTTGGGGTAAATTGCAATTCTTTCGTTTAAGAGCTAAGCTGGAAACAGCATA
CRISPRisgRNA_1540	RP1-65P5.3	Gene Target	GAAAAGCCCTGTTCTTCAGA	TATCCCTTGGAGAACCACCTTGTTGGAAAAGCCCTGTTCTTCAGAGTTTAAGAGCTAAGCTGGAAACAGCATA
CRISPRisgRNA_1541	RP1-65P5.3	Gene Target	GCATACTGGAAAATGCATGG	TATCCCTTGGAGAACCACCTTGTTGGCATACTGGAAAATGCATGGGTTTAAGAGCTAAGCTGGAAACAGCATA
CRISPRisgRNA_1542	RP1-65P5.3	Gene Target	GATCCATACTGGAAAATGCA	TATCCCTTGGAGAACCACCTTGTTGGATCCATACTGGAAAATGCAGTTTAAGAGCTAAGCTGGAAACAGCATA
CRISPRisgRNA_1543	RP1-65P5.3	Gene Target	GCATATTAGCAGATCCATAC	TATCCCTTGGAGAACCACCTTGTTGGCATATTAGCAGATCCATACGTTTAAGAGCTAAGCTGGAAACAGCATA
CRISPRisgRNA_1544	RP1-65P5.3	Gene Target	GAGTTATTACTTACTGTAAG	TATCCCTTGGAGAACCACCTTGTTGGAGTTATTACTTACTGTAAGGTTTAAGAGCTAAGCTGGAAACAGCATA
CRISPRisgRNA_1545	RP1-65P5.3	Gene Target	GGCGAAAGTGGTATCATCCT	TATCCCTTGGAGAACCACCTTGTTGGGCGAAAGTGGTATCATCCTGTTTAAGAGCTAAGCTGGAAACAGCATA
CRISPRisgRNA_1546	RP1-65P5.3	Gene Target	GGTGGCAAATATAAAAAATC	TATCCCTTGGAGAACCACCTTGTTGGGTGGCAAATATAAAAAATCGTTTAAGAGCTAAGCTGGAAACAGCATA
CRISPRisgRNA_1547	RP4-607I7.1	Gene Target	GTGCCAGGACTTCTGAGGGA	TATCCCTTGGAGAACCACCTTGTTGGTGCCAGGACTTCTGAGGGAGTTTAAGAGCTAAGCTGGAAACAGCATA
CRISPRisgRNA_1548	RP4-607I7.1	Gene Target	GACCATGCCAGGACTTCTGA	TATCCCTTGGAGAACCACCTTGTTGGACCATGCCAGGACTTCTGAGTTTAAGAGCTAAGCTGGAAACAGCATA
CRISPRisgRNA_1549	RP4-607I7.1	Gene Target	GGTGGCTGTGGCAAGATGAA	TATCCCTTGGAGAACCACCTTGTTGGGTGGCTGTGGCAAGATGAAGTTTAAGAGCTAAGCTGGAAACAGCATA
CRISPRisgRNA_1550	RP4-607I7.1	Gene Target	GTACCTTCCCTCAGAAGTCC	TATCCCTTGGAGAACCACCTTGTTGGTACCTTCCCTCAGAAGTCCGTTTAAGAGCTAAGCTGGAAACAGCATA
CRISPRisgRNA_1551	RP4-607I7.1	Gene Target	GaatgcatAGGGGGATGGCT	TATCCCTTGGAGAACCACCTTGTTGGaatgcatAGGGGGATGGCTGTTTAAGAGCTAAGCTGGAAACAGCATA
CRISPRisgRNA_1552	RP4-607I7.1	Gene Target	Gagcaggccattaccatgca	TATCCCTTGGAGAACCACCTTGTTGGagcaggccattaccatgcaGTTTAAGAGCTAAGCTGGAAACAGCATA
CRISPRisgRNA_1553	RP4-607I7.1	Gene Target	GgaatgaatgcatAGGGGGA	TATCCCTTGGAGAACCACCTTGTTGGgaatgaatgcatAGGGGGAGTTTAAGAGCTAAGCTGGAAACAGCATA
CRISPRisgRNA_1554	RP4-607I7.1	Gene Target	Ggtgctaccattcctagaga	TATCCCTTGGAGAACCACCTTGTTGGgtgctaccattcctagagaGTTTAAGAGCTAAGCTGGAAACAGCATA
CRISPRisgRNA_1555	RP4-607I7.1	Gene Target	Gggacaagtaagtcatccac	TATCCCTTGGAGAACCACCTTGTTGGggacaagtaagtcatccacGTTTAAGAGCTAAGCTGGAAACAGCATA
CRISPRisgRNA_1556	RP4-607I7.1	Gene Target	Gctctctcctggagaacacc	TATCCCTTGGAGAACCACCTTGTTGGctctctcctggagaacaccGTTTAAGAGCTAAGCTGGAAACAGCATA
CRISPRisgRNA_1557	RP4-607I7.1	Gene Target	GGACCTAAGTGGTTAGTGGA	TATCCCTTGGAGAACCACCTTGTTGGGACCTAAGTGGTTAGTGGAGTTTAAGAGCTAAGCTGGAAACAGCATA
CRISPRisgRNA_1558	RP4-607I7.1	Gene Target	GGTCCATCCACTAACCACTT	TATCCCTTGGAGAACCACCTTGTTGGGTCCATCCACTAACCACTTGTTTAAGAGCTAAGCTGGAAACAGCATA
CRISPRisgRNA_1559	RP4-607I7.1	Gene Target	GGAATGAGTGGGATGATAGA	TATCCCTTGGAGAACCACCTTGTTGGGAATGAGTGGGATGATAGAGTTTAAGAGCTAAGCTGGAAACAGCATA
CRISPRisgRNA_1560	RP4-607I7.1	Gene Target	GGATGGACCTAAGTGGTTAG	TATCCCTTGGAGAACCACCTTGTTGGGATGGACCTAAGTGGTTAGGTTTAAGAGCTAAGCTGGAAACAGCATA
CRISPRisgRNA_1561	RP4-607I7.1	Gene Target	GTAGTGGATGGACAGGAGGA	TATCCCTTGGAGAACCACCTTGTTGGTAGTGGATGGACAGGAGGAGTTTAAGAGCTAAGCTGGAAACAGCATA
CRISPRisgRNA_1562	RP4-607I7.1	Gene Target	GGAATAAATTAAAAGGTGTG	TATCCCTTGGAGAACCACCTTGTTGGGAATAAATTAAAAGGTGTGGTTTAAGAGCTAAGCTGGAAACAGCATA
CRISPRisgRNA_1563	RP4-607I7.1	Gene Target	GATATCAATAAACAGATATG	TATCCCTTGGAGAACCACCTTGTTGGATATCAATAAACAGATATGGTTTAAGAGCTAAGCTGGAAACAGCATA
CRISPRisgRNA_1564	RP4-607I7.1	Gene Target	GAAACAGATATGTGGGTGGA	TATCCCTTGGAGAACCACCTTGTTGGAAACAGATATGTGGGTGGAGTTTAAGAGCTAAGCTGGAAACAGCATA
CRISPRisgRNA_1565	RP4-607I7.1	Gene Target	GAGATGAATAGAAGAATAGG	TATCCCTTGGAGAACCACCTTGTTGGAGATGAATAGAAGAATAGGGTTTAAGAGCTAAGCTGGAAACAGCATA
CRISPRisgRNA_1566	RP4-607I7.1	Gene Target	GGTATGGGTGGATGAGAGAA	TATCCCTTGGAGAACCACCTTGTTGGGTATGGGTGGATGAGAGAAGTTTAAGAGCTAAGCTGGAAACAGCATA
CRISPRisgRNA_1567	RP1-68D18.4	Gene Target	GACTGGGGTGGAATGTGTCT	TATCCCTTGGAGAACCACCTTGTTGGACTGGGGTGGAATGTGTCTGTTTAAGAGCTAAGCTGGAAACAGCATA
CRISPRisgRNA_1568	RP1-68D18.4	Gene Target	GTGGTATGGGACCCCCCACT	TATCCCTTGGAGAACCACCTTGTTGGTGGTATGGGACCCCCCACTGTTTAAGAGCTAAGCTGGAAACAGCATA
CRISPRisgRNA_1569	RP1-68D18.4	Gene Target	GCTTCCTGATTGCTCATTAC	TATCCCTTGGAGAACCACCTTGTTGGCTTCCTGATTGCTCATTACGTTTAAGAGCTAAGCTGGAAACAGCATA
CRISPRisgRNA_1570	RP1-68D18.4	Gene Target	GTCTCCTGTAATGAGCAATC	TATCCCTTGGAGAACCACCTTGTTGGTCTCCTGTAATGAGCAATCGTTTAAGAGCTAAGCTGGAAACAGCATA
CRISPRisgRNA_1571	RP1-68D18.4	Gene Target	GTCAGATCCATGAGTGGTAT	TATCCCTTGGAGAACCACCTTGTTGGTCAGATCCATGAGTGGTATGTTTAAGAGCTAAGCTGGAAACAGCATA
CRISPRisgRNA_1572	RP1-68D18.4	Gene Target	GGGCTAAGAAGGATGACCAC	TATCCCTTGGAGAACCACCTTGTTGGGGCTAAGAAGGATGACCACGTTTAAGAGCTAAGCTGGAAACAGCATA
CRISPRisgRNA_1573	RP1-68D18.4	Gene Target	GGTTCTAGCTCATTTATCAG	TATCCCTTGGAGAACCACCTTGTTGGGTTCTAGCTCATTTATCAGGTTTAAGAGCTAAGCTGGAAACAGCATA
CRISPRisgRNA_1574	RP1-68D18.4	Gene Target	GAACATTGTGGACCCATTCA	TATCCCTTGGAGAACCACCTTGTTGGAACATTGTGGACCCATTCAGTTTAAGAGCTAAGCTGGAAACAGCATA
CRISPRisgRNA_1575	RP1-68D18.4	Gene Target	GAGGCTGTATAAGAATGCAA	TATCCCTTGGAGAACCACCTTGTTGGAGGCTGTATAAGAATGCAAGTTTAAGAGCTAAGCTGGAAACAGCATA
CRISPRisgRNA_1576	RP1-68D18.4	Gene Target	GTGAACGGTAATTAACATTG	TATCCCTTGGAGAACCACCTTGTTGGTGAACGGTAATTAACATTGGTTTAAGAGCTAAGCTGGAAACAGCATA
CRISPRisgRNA_1577	CTD-2589M5.5	Gene Target	GGGTCCGGACGGAGGACAGA	TATCCCTTGGAGAACCACCTTGTTGGGGTCCGGACGGAGGACAGAGTTTAAGAGCTAAGCTGGAAACAGCATA
CRISPRisgRNA_1578	CTD-2589M5.5	Gene Target	GAACGAGCTGGTCCGGACGG	TATCCCTTGGAGAACCACCTTGTTGGAACGAGCTGGTCCGGACGGGTTTAAGAGCTAAGCTGGAAACAGCATA
CRISPRisgRNA_1579	CTD-2589M5.5	Gene Target	GGCAAACGAGCTGGTCCGGA	TATCCCTTGGAGAACCACCTTGTTGGGCAAACGAGCTGGTCCGGAGTTTAAGAGCTAAGCTGGAAACAGCATA
CRISPRisgRNA_1580	CTD-2589M5.5	Gene Target	GGACAGCAAACGAGCTGGTC	TATCCCTTGGAGAACCACCTTGTTGGGACAGCAAACGAGCTGGTCGTTTAAGAGCTAAGCTGGAAACAGCATA
CRISPRisgRNA_1581	CTD-2589M5.5	Gene Target	GCCGCTGACAGCAAACGAGC	TATCCCTTGGAGAACCACCTTGTTGGCCGCTGACAGCAAACGAGCGTTTAAGAGCTAAGCTGGAAACAGCATA
CRISPRisgRNA_1582	CTD-2589M5.5	Gene Target	GGAAACGGAGGGAGTCGCTG	TATCCCTTGGAGAACCACCTTGTTGGGAAACGGAGGGAGTCGCTGGTTTAAGAGCTAAGCTGGAAACAGCATA
CRISPRisgRNA_1583	CTD-2589M5.5	Gene Target	GGTGGAGAGCCACTCTCAAG	TATCCCTTGGAGAACCACCTTGTTGGGTGGAGAGCCACTCTCAAGGTTTAAGAGCTAAGCTGGAAACAGCATA
CRISPRisgRNA_1584	CTD-2589M5.5	Gene Target	GGAGATGCCGACGCCCGCTC	TATCCCTTGGAGAACCACCTTGTTGGGAGATGCCGACGCCCGCTCGTTTAAGAGCTAAGCTGGAAACAGCATA
CRISPRisgRNA_1585	CTD-2589M5.5	Gene Target	GACGGCGACGAGTGGGATCC	TATCCCTTGGAGAACCACCTTGTTGGACGGCGACGAGTGGGATCCGTTTAAGAGCTAAGCTGGAAACAGCATA
CRISPRisgRNA_1586	CTD-2589M5.5	Gene Target	GAAGAGGCACCTCCCACCTC	TATCCCTTGGAGAACCACCTTGTTGGAAGAGGCACCTCCCACCTCGTTTAAGAGCTAAGCTGGAAACAGCATA
CRISPRisgRNA_1587	RP11-17G12.2	Gene Target	GaTAGTGTACACATGCACAG	TATCCCTTGGAGAACCACCTTGTTGGaTAGTGTACACATGCACAGGTTTAAGAGCTAAGCTGGAAACAGCATA
CRISPRisgRNA_1588	RP11-17G12.2	Gene Target	Gtaccaaaaatataaaattc	TATCCCTTGGAGAACCACCTTGTTGGtaccaaaaatataaaattcGTTTAAGAGCTAAGCTGGAAACAGCATA
CRISPRisgRNA_1589	RP11-17G12.2	Gene Target	Gaaaaatataaaattcaggc	TATCCCTTGGAGAACCACCTTGTTGGaaaaatataaaattcaggcGTTTAAGAGCTAAGCTGGAAACAGCATA
CRISPRisgRNA_1590	RP11-17G12.2	Gene Target	Gacagagcaagactcagact	TATCCCTTGGAGAACCACCTTGTTGGacagagcaagactcagactGTTTAAGAGCTAAGCTGGAAACAGCATA
CRISPRisgRNA_1591	RP11-659P15.1	Gene Target	Gggagacttgctgggagact	TATCCCTTGGAGAACCACCTTGTTGGggagacttgctgggagactGTTTAAGAGCTAAGCTGGAAACAGCATA
CRISPRisgRNA_1592	RP11-659P15.1	Gene Target	Gcttctggtaggagacttgc	TATCCCTTGGAGAACCACCTTGTTGGcttctggtaggagacttgcGTTTAAGAGCTAAGCTGGAAACAGCATA
CRISPRisgRNA_1593	RP11-659P15.1	Gene Target	Gctggagagtgtgtcaagac	TATCCCTTGGAGAACCACCTTGTTGGctggagagtgtgtcaagacGTTTAAGAGCTAAGCTGGAAACAGCATA
CRISPRisgRNA_1594	RP11-659P15.1	Gene Target	Ggtctcctaccagaaggcag	TATCCCTTGGAGAACCACCTTGTTGGgtctcctaccagaaggcagGTTTAAGAGCTAAGCTGGAAACAGCATA
CRISPRisgRNA_1595	RP11-659P15.1	Gene Target	Ggagctattacagagaagcc	TATCCCTTGGAGAACCACCTTGTTGGgagctattacagagaagccGTTTAAGAGCTAAGCTGGAAACAGCATA
CRISPRisgRNA_1596	RP11-659P15.1	Gene Target	GagcacGCTCTTCGTAAGTA	TATCCCTTGGAGAACCACCTTGTTGGagcacGCTCTTCGTAAGTAGTTTAAGAGCTAAGCTGGAAACAGCATA
CRISPRisgRNA_1597	RP11-659P15.1	Gene Target	Gccagaagggctgatctttg	TATCCCTTGGAGAACCACCTTGTTGGccagaagggctgatctttgGTTTAAGAGCTAAGCTGGAAACAGCATA
CRISPRisgRNA_1598	RP11-659P15.1	Gene Target	GAGCAGTCAGCTTAAATGAT	TATCCCTTGGAGAACCACCTTGTTGGAGCAGTCAGCTTAAATGATGTTTAAGAGCTAAGCTGGAAACAGCATA
CRISPRisgRNA_1599	RP11-659P15.1	Gene Target	Gatagctctgagctccagaa	TATCCCTTGGAGAACCACCTTGTTGGatagctctgagctccagaaGTTTAAGAGCTAAGCTGGAAACAGCATA
CRISPRisgRNA_1600	RP11-659P15.1	Gene Target	GTTTAAGCTGACTGCTGATA	TATCCCTTGGAGAACCACCTTGTTGGTTTAAGCTGACTGCTGATAGTTTAAGAGCTAAGCTGGAAACAGCATA
CRISPRisgRNA_1601	RP11-881M11.4	Gene Target	GCCCAGCTAGCCCAGGCCAA	TATCCCTTGGAGAACCACCTTGTTGGCCCAGCTAGCCCAGGCCAAGTTTAAGAGCTAAGCTGGAAACAGCATA
CRISPRisgRNA_1602	RP11-881M11.4	Gene Target	GTCCCTTGGCCTGGGCTAGC	TATCCCTTGGAGAACCACCTTGTTGGTCCCTTGGCCTGGGCTAGCGTTTAAGAGCTAAGCTGGAAACAGCATA
CRISPRisgRNA_1603	RP11-881M11.4	Gene Target	GGCCACAGCCCAGCTAGCCC	TATCCCTTGGAGAACCACCTTGTTGGGCCACAGCCCAGCTAGCCCGTTTAAGAGCTAAGCTGGAAACAGCATA
CRISPRisgRNA_1604	RP11-881M11.4	Gene Target	GGGTCGGACTCCCTTGGCCT	TATCCCTTGGAGAACCACCTTGTTGGGGTCGGACTCCCTTGGCCTGTTTAAGAGCTAAGCTGGAAACAGCATA
CRISPRisgRNA_1605	RP11-881M11.4	Gene Target	GCCTGGAGACGCCAAGGTCA	TATCCCTTGGAGAACCACCTTGTTGGCCTGGAGACGCCAAGGTCAGTTTAAGAGCTAAGCTGGAAACAGCATA
CRISPRisgRNA_1606	RP11-881M11.4	Gene Target	GGCAACTTCCCTGTGCTTCG	TATCCCTTGGAGAACCACCTTGTTGGGCAACTTCCCTGTGCTTCGGTTTAAGAGCTAAGCTGGAAACAGCATA
CRISPRisgRNA_1607	RP11-881M11.4	Gene Target	GGTTGCAGGTCCCAGGCAAA	TATCCCTTGGAGAACCACCTTGTTGGGTTGCAGGTCCCAGGCAAAGTTTAAGAGCTAAGCTGGAAACAGCATA
CRISPRisgRNA_1608	RP11-881M11.4	Gene Target	GTCCCTGTGCTTCGGGGTGG	TATCCCTTGGAGAACCACCTTGTTGGTCCCTGTGCTTCGGGGTGGGTTTAAGAGCTAAGCTGGAAACAGCATA
CRISPRisgRNA_1609	RP11-881M11.4	Gene Target	GGAGGGCTTGCGTCTGTTGC	TATCCCTTGGAGAACCACCTTGTTGGGAGGGCTTGCGTCTGTTGCGTTTAAGAGCTAAGCTGGAAACAGCATA
CRISPRisgRNA_1610	RP11-881M11.4	Gene Target	GCTCGGCTCTCTCGGTGGGG	TATCCCTTGGAGAACCACCTTGTTGGCTCGGCTCTCTCGGTGGGGGTTTAAGAGCTAAGCTGGAAACAGCATA
CRISPRisgRNA_1611	C11orf95	Gene Target	GAACAGCTGGGATGCACACc	TATCCCTTGGAGAACCACCTTGTTGGAACAGCTGGGATGCACACcGTTTAAGAGCTAAGCTGGAAACAGCATA
CRISPRisgRNA_1612	C11orf95	Gene Target	GGGAAGTCATCAGCAACAGC	TATCCCTTGGAGAACCACCTTGTTGGGGAAGTCATCAGCAACAGCGTTTAAGAGCTAAGCTGGAAACAGCATA
CRISPRisgRNA_1613	C11orf95	Gene Target	GCATTGGAGTCCCCGGGAGA	TATCCCTTGGAGAACCACCTTGTTGGCATTGGAGTCCCCGGGAGAGTTTAAGAGCTAAGCTGGAAACAGCATA
CRISPRisgRNA_1614	C11orf95	Gene Target	Gaggccctcggcctctccgc	TATCCCTTGGAGAACCACCTTGTTGGaggccctcggcctctccgcGTTTAAGAGCTAAGCTGGAAACAGCATA
CRISPRisgRNA_1615	C11orf95	Gene Target	GATGCAGATTCTGTACAGGC	TATCCCTTGGAGAACCACCTTGTTGGATGCAGATTCTGTACAGGCGTTTAAGAGCTAAGCTGGAAACAGCATA
CRISPRisgRNA_1616	C11orf95	Gene Target	Gctcaagaacaccagctcct	TATCCCTTGGAGAACCACCTTGTTGGctcaagaacaccagctcctGTTTAAGAGCTAAGCTGGAAACAGCATA
CRISPRisgRNA_1617	C11orf95	Gene Target	Ggagctggtgttcttgagca	TATCCCTTGGAGAACCACCTTGTTGGgagctggtgttcttgagcaGTTTAAGAGCTAAGCTGGAAACAGCATA
CRISPRisgRNA_1618	C11orf95	Gene Target	Ggcactgctcctcctctggg	TATCCCTTGGAGAACCACCTTGTTGGgcactgctcctcctctgggGTTTAAGAGCTAAGCTGGAAACAGCATA
CRISPRisgRNA_1619	C11orf95	Gene Target	GCATTACCTGGGCCCTTGGG	TATCCCTTGGAGAACCACCTTGTTGGCATTACCTGGGCCCTTGGGGTTTAAGAGCTAAGCTGGAAACAGCATA
CRISPRisgRNA_1620	C11orf95	Gene Target	GGTCCCAGCTTGCCCGCCCA	TATCCCTTGGAGAACCACCTTGTTGGGTCCCAGCTTGCCCGCCCAGTTTAAGAGCTAAGCTGGAAACAGCATA
CRISPRisgRNA_1621	C11orf95	Gene Target	GGGGACCAGCATCTTCAGGC	TATCCCTTGGAGAACCACCTTGTTGGGGGACCAGCATCTTCAGGCGTTTAAGAGCTAAGCTGGAAACAGCATA
CRISPRisgRNA_1622	C11orf95	Gene Target	GCCAGGGGACCAGCATCTTC	TATCCCTTGGAGAACCACCTTGTTGGCCAGGGGACCAGCATCTTCGTTTAAGAGCTAAGCTGGAAACAGCATA
CRISPRisgRNA_1623	C11orf95	Gene Target	GTTCAGACCACTGTGAGGCC	TATCCCTTGGAGAACCACCTTGTTGGTTCAGACCACTGTGAGGCCGTTTAAGAGCTAAGCTGGAAACAGCATA
CRISPRisgRNA_1624	C11orf95	Gene Target	GGGACTCCAATGCAAGGAGT	TATCCCTTGGAGAACCACCTTGTTGGGGACTCCAATGCAAGGAGTGTTTAAGAGCTAAGCTGGAAACAGCATA
CRISPRisgRNA_1625	C11orf95	Gene Target	GCGGCTCTTTCCAGGCCTCG	TATCCCTTGGAGAACCACCTTGTTGGCGGCTCTTTCCAGGCCTCGGTTTAAGAGCTAAGCTGGAAACAGCATA
CRISPRisgRNA_1626	C11orf95	Gene Target	GatggtgtgcGGCAGCTCCC	TATCCCTTGGAGAACCACCTTGTTGGatggtgtgcGGCAGCTCCCGTTTAAGAGCTAAGCTGGAAACAGCATA
CRISPRisgRNA_1627	C11orf95	Gene Target	GTCCCGGGGACTCCAATGCA	TATCCCTTGGAGAACCACCTTGTTGGTCCCGGGGACTCCAATGCAGTTTAAGAGCTAAGCTGGAAACAGCATA
CRISPRisgRNA_1628	C11orf95	Gene Target	GGTAGTAGCGCCGGTGGTCA	TATCCCTTGGAGAACCACCTTGTTGGGTAGTAGCGCCGGTGGTCAGTTTAAGAGCTAAGCTGGAAACAGCATA
CRISPRisgRNA_1629	C11orf95	Gene Target	GGTCGTGGTAGTAGCGCCGG	TATCCCTTGGAGAACCACCTTGTTGGGTCGTGGTAGTAGCGCCGGGTTTAAGAGCTAAGCTGGAAACAGCATA
CRISPRisgRNA_1630	C11orf95	Gene Target	GATTTCCTGCCTGAAGATGC	TATCCCTTGGAGAACCACCTTGTTGGATTTCCTGCCTGAAGATGCGTTTAAGAGCTAAGCTGGAAACAGCATA
CRISPRisgRNA_1631	C11orf95,RP11-466C23.4	Gene Target	Ggggcgcggggcgcatgcac	TATCCCTTGGAGAACCACCTTGTTGGgggcgcggggcgcatgcacGTTTAAGAGCTAAGCTGGAAACAGCATA
CRISPRisgRNA_1632	C11orf95,RP11-466C23.4	Gene Target	GGAGCAGCCTGccgtccgtg	TATCCCTTGGAGAACCACCTTGTTGGGAGCAGCCTGccgtccgtgGTTTAAGAGCTAAGCTGGAAACAGCATA
CRISPRisgRNA_1633	C11orf95,RP11-466C23.4	Gene Target	Ggggcggccggccgcacgga	TATCCCTTGGAGAACCACCTTGTTGGgggcggccggccgcacggaGTTTAAGAGCTAAGCTGGAAACAGCATA
CRISPRisgRNA_1634	C11orf95,RP11-466C23.4	Gene Target	GggacggCAGGCTGCTCGCT	TATCCCTTGGAGAACCACCTTGTTGGggacggCAGGCTGCTCGCTGTTTAAGAGCTAAGCTGGAAACAGCATA
CRISPRisgRNA_1635	C11orf95,RP11-466C23.4	Gene Target	Ggcggggcgcatgcacgggg	TATCCCTTGGAGAACCACCTTGTTGGgcggggcgcatgcacggggGTTTAAGAGCTAAGCTGGAAACAGCATA
CRISPRisgRNA_1636	C11orf95,RP11-466C23.4	Gene Target	GCAGACAGGAATCCCCACCC	TATCCCTTGGAGAACCACCTTGTTGGCAGACAGGAATCCCCACCCGTTTAAGAGCTAAGCTGGAAACAGCATA
CRISPRisgRNA_1637	C11orf95,RP11-466C23.4	Gene Target	GcggCAGGCTGCTCGCTCGG	TATCCCTTGGAGAACCACCTTGTTGGcggCAGGCTGCTCGCTCGGGTTTAAGAGCTAAGCTGGAAACAGCATA
CRISPRisgRNA_1638	C11orf95,RP11-466C23.4	Gene Target	GACCACCGGAGCCGGAGCAG	TATCCCTTGGAGAACCACCTTGTTGGACCACCGGAGCCGGAGCAGGTTTAAGAGCTAAGCTGGAAACAGCATA
CRISPRisgRNA_1639	C11orf95,RP11-466C23.4	Gene Target	Ggcgcggagcgctcgctgcg	TATCCCTTGGAGAACCACCTTGTTGGgcgcggagcgctcgctgcgGTTTAAGAGCTAAGCTGGAAACAGCATA
CRISPRisgRNA_1640	C11orf95,RP11-466C23.4	Gene Target	GCAGCAGTGGCCTCGGCACG	TATCCCTTGGAGAACCACCTTGTTGGCAGCAGTGGCCTCGGCACGGTTTAAGAGCTAAGCTGGAAACAGCATA
CRISPRisgRNA_1641	NEAT1	Gene Target	GACAGGGAGGGATGCGCGCC	TATCCCTTGGAGAACCACCTTGTTGGACAGGGAGGGATGCGCGCCGTTTAAGAGCTAAGCTGGAAACAGCATA
CRISPRisgRNA_1642	NEAT1	Gene Target	GGCGCGCCTGGGTGTAGTTG	TATCCCTTGGAGAACCACCTTGTTGGGCGCGCCTGGGTGTAGTTGGTTTAAGAGCTAAGCTGGAAACAGCATA
CRISPRisgRNA_1643	NEAT1	Gene Target	GCGCCTGGGTGTAGTTGTGG	TATCCCTTGGAGAACCACCTTGTTGGCGCCTGGGTGTAGTTGTGGGTTTAAGAGCTAAGCTGGAAACAGCATA
CRISPRisgRNA_1644	NEAT1	Gene Target	GGGAGGAAGTGGCTAGCTCA	TATCCCTTGGAGAACCACCTTGTTGGGGAGGAAGTGGCTAGCTCAGTTTAAGAGCTAAGCTGGAAACAGCATA
CRISPRisgRNA_1645	NEAT1	Gene Target	GCTCCCCCACAACTACACCC	TATCCCTTGGAGAACCACCTTGTTGGCTCCCCCACAACTACACCCGTTTAAGAGCTAAGCTGGAAACAGCATA
CRISPRisgRNA_1646	NEAT1	Gene Target	GCCGGAGTTAGCGACAGGGA	TATCCCTTGGAGAACCACCTTGTTGGCCGGAGTTAGCGACAGGGAGTTTAAGAGCTAAGCTGGAAACAGCATA
CRISPRisgRNA_1647	NEAT1	Gene Target	GCCAGCCGGAGTTAGCGACA	TATCCCTTGGAGAACCACCTTGTTGGCCAGCCGGAGTTAGCGACAGTTTAAGAGCTAAGCTGGAAACAGCATA
CRISPRisgRNA_1648	NEAT1	Gene Target	GAAGTTGTGGCAAGTCCAGC	TATCCCTTGGAGAACCACCTTGTTGGAAGTTGTGGCAAGTCCAGCGTTTAAGAGCTAAGCTGGAAACAGCATA
CRISPRisgRNA_1649	NEAT1	Gene Target	GGACTGAGTTAGATGAGACG	TATCCCTTGGAGAACCACCTTGTTGGGACTGAGTTAGATGAGACGGTTTAAGAGCTAAGCTGGAAACAGCATA
CRISPRisgRNA_1650	NEAT1	Gene Target	GTGAGTTAGATGAGACGAGG	TATCCCTTGGAGAACCACCTTGTTGGTGAGTTAGATGAGACGAGGGTTTAAGAGCTAAGCTGGAAACAGCATA
CRISPRisgRNA_1651	NEAT1	Gene Target	GaccaggtgggctCCGAGCC	TATCCCTTGGAGAACCACCTTGTTGGaccaggtgggctCCGAGCCGTTTAAGAGCTAAGCTGGAAACAGCATA
CRISPRisgRNA_1652	NEAT1	Gene Target	GGGCCTCAGACCTCTCAAAG	TATCCCTTGGAGAACCACCTTGTTGGGGCCTCAGACCTCTCAAAGGTTTAAGAGCTAAGCTGGAAACAGCATA
CRISPRisgRNA_1653	NEAT1	Gene Target	Gcagtctgaggactaccagg	TATCCCTTGGAGAACCACCTTGTTGGcagtctgaggactaccaggGTTTAAGAGCTAAGCTGGAAACAGCATA
CRISPRisgRNA_1654	NEAT1	Gene Target	GCACCCCTTTGAGAGGTCTG	TATCCCTTGGAGAACCACCTTGTTGGCACCCCTTTGAGAGGTCTGGTTTAAGAGCTAAGCTGGAAACAGCATA
CRISPRisgRNA_1655	NEAT1	Gene Target	GACCTGGCTCGGagcccacc	TATCCCTTGGAGAACCACCTTGTTGGACCTGGCTCGGagcccaccGTTTAAGAGCTAAGCTGGAAACAGCATA
CRISPRisgRNA_1656	NEAT1	Gene Target	Gacacagtctgaggactacc	TATCCCTTGGAGAACCACCTTGTTGGacacagtctgaggactaccGTTTAAGAGCTAAGCTGGAAACAGCATA
CRISPRisgRNA_1657	NEAT1	Gene Target	GCATTCCCCACCCCTTTGAG	TATCCCTTGGAGAACCACCTTGTTGGCATTCCCCACCCCTTTGAGGTTTAAGAGCTAAGCTGGAAACAGCATA
CRISPRisgRNA_1658	NEAT1	Gene Target	Ggctcagggacacacatgtc	TATCCCTTGGAGAACCACCTTGTTGGgctcagggacacacatgtcGTTTAAGAGCTAAGCTGGAAACAGCATA
CRISPRisgRNA_1659	NEAT1	Gene Target	Gggacacacatgtcaggcca	TATCCCTTGGAGAACCACCTTGTTGGggacacacatgtcaggccaGTTTAAGAGCTAAGCTGGAAACAGCATA
CRISPRisgRNA_1660	NEAT1	Gene Target	Gtcaggccagggtgagagct	TATCCCTTGGAGAACCACCTTGTTGGtcaggccagggtgagagctGTTTAAGAGCTAAGCTGGAAACAGCATA
CRISPRisgRNA_1661	MALAT1	Gene Target	GGCCGCGCAGGGATACGCGA	TATCCCTTGGAGAACCACCTTGTTGGGCCGCGCAGGGATACGCGAGTTTAAGAGCTAAGCTGGAAACAGCATA
CRISPRisgRNA_1662	MALAT1	Gene Target	GGGCTCGCGAGCGCCGCGCA	TATCCCTTGGAGAACCACCTTGTTGGGGCTCGCGAGCGCCGCGCAGTTTAAGAGCTAAGCTGGAAACAGCATA
CRISPRisgRNA_1663	MALAT1	Gene Target	GGCCCTCGCGTATCCCTGCG	TATCCCTTGGAGAACCACCTTGTTGGGCCCTCGCGTATCCCTGCGGTTTAAGAGCTAAGCTGGAAACAGCATA
CRISPRisgRNA_1664	MALAT1	Gene Target	GGCCAGCGCCTCACAAAGGG	TATCCCTTGGAGAACCACCTTGTTGGGCCAGCGCCTCACAAAGGGGTTTAAGAGCTAAGCTGGAAACAGCATA
CRISPRisgRNA_1665	MALAT1	Gene Target	GGCGCCTCACAAAGGGAGGG	TATCCCTTGGAGAACCACCTTGTTGGGCGCCTCACAAAGGGAGGGGTTTAAGAGCTAAGCTGGAAACAGCATA
CRISPRisgRNA_1666	MALAT1	Gene Target	GTGCGTCAGGGACAAACGCC	TATCCCTTGGAGAACCACCTTGTTGGTGCGTCAGGGACAAACGCCGTTTAAGAGCTAAGCTGGAAACAGCATA
CRISPRisgRNA_1667	MALAT1	Gene Target	GACAAAGGGAGGGCGGCTCA	TATCCCTTGGAGAACCACCTTGTTGGACAAAGGGAGGGCGGCTCAGTTTAAGAGCTAAGCTGGAAACAGCATA
CRISPRisgRNA_1668	MALAT1	Gene Target	GCAGGGACAAACGCCGGGGG	TATCCCTTGGAGAACCACCTTGTTGGCAGGGACAAACGCCGGGGGGTTTAAGAGCTAAGCTGGAAACAGCATA
CRISPRisgRNA_1669	MALAT1	Gene Target	GACGAGCCAGCGCCTCACAA	TATCCCTTGGAGAACCACCTTGTTGGACGAGCCAGCGCCTCACAAGTTTAAGAGCTAAGCTGGAAACAGCATA
CRISPRisgRNA_1670	MALAT1	Gene Target	GAGGGACTGCGCAACCGGTG	TATCCCTTGGAGAACCACCTTGTTGGAGGGACTGCGCAACCGGTGGTTTAAGAGCTAAGCTGGAAACAGCATA
CRISPRisgRNA_1671	MALAT1	Gene Target	GGCATTGAGGCAGCCAGCGC	TATCCCTTGGAGAACCACCTTGTTGGGCATTGAGGCAGCCAGCGCGTTTAAGAGCTAAGCTGGAAACAGCATA
CRISPRisgRNA_1672	MALAT1	Gene Target	GTCAGCAGAAGCCCCTGCGC	TATCCCTTGGAGAACCACCTTGTTGGTCAGCAGAAGCCCCTGCGCGTTTAAGAGCTAAGCTGGAAACAGCATA
CRISPRisgRNA_1673	MALAT1	Gene Target	GAGCTGTGCGGTAGGCATTG	TATCCCTTGGAGAACCACCTTGTTGGAGCTGTGCGGTAGGCATTGGTTTAAGAGCTAAGCTGGAAACAGCATA
CRISPRisgRNA_1674	MALAT1	Gene Target	GCTCGCCCGAGCTGTGCGGT	TATCCCTTGGAGAACCACCTTGTTGGCTCGCCCGAGCTGTGCGGTGTTTAAGAGCTAAGCTGGAAACAGCATA
CRISPRisgRNA_1675	MALAT1	Gene Target	GACGCCTCGCCCGAGCTGTG	TATCCCTTGGAGAACCACCTTGTTGGACGCCTCGCCCGAGCTGTGGTTTAAGAGCTAAGCTGGAAACAGCATA
CRISPRisgRNA_1676	MALAT1	Gene Target	GTAGAAGAGTAGCATGAGGA	TATCCCTTGGAGAACCACCTTGTTGGTAGAAGAGTAGCATGAGGAGTTTAAGAGCTAAGCTGGAAACAGCATA
CRISPRisgRNA_1677	MALAT1	Gene Target	GGACTTAGAAGAGTAGCATG	TATCCCTTGGAGAACCACCTTGTTGGGACTTAGAAGAGTAGCATGGTTTAAGAGCTAAGCTGGAAACAGCATA
CRISPRisgRNA_1678	MALAT1	Gene Target	GGGTTTCTAAAACATGACGG	TATCCCTTGGAGAACCACCTTGTTGGGGTTTCTAAAACATGACGGGTTTAAGAGCTAAGCTGGAAACAGCATA
CRISPRisgRNA_1679	MALAT1	Gene Target	GCTTCTATTGGTATTAATTC	TATCCCTTGGAGAACCACCTTGTTGGCTTCTATTGGTATTAATTCGTTTAAGAGCTAAGCTGGAAACAGCATA
CRISPRisgRNA_1680	MALAT1	Gene Target	GAAAAGCATTGCCCTTCTAT	TATCCCTTGGAGAACCACCTTGTTGGAAAAGCATTGCCCTTCTATGTTTAAGAGCTAAGCTGGAAACAGCATA
CRISPRisgRNA_1681	MALAT1	Gene Target	GCTGAAGGGATTTCTTCTGA	TATCCCTTGGAGAACCACCTTGTTGGCTGAAGGGATTTCTTCTGAGTTTAAGAGCTAAGCTGGAAACAGCATA
CRISPRisgRNA_1682	MALAT1	Gene Target	GAGTGGCTTAATGATCCTGA	TATCCCTTGGAGAACCACCTTGTTGGAGTGGCTTAATGATCCTGAGTTTAAGAGCTAAGCTGGAAACAGCATA
CRISPRisgRNA_1683	MALAT1	Gene Target	GAACTGCAGAGCAAAGGAAG	TATCCCTTGGAGAACCACCTTGTTGGAACTGCAGAGCAAAGGAAGGTTTAAGAGCTAAGCTGGAAACAGCATA
CRISPRisgRNA_1684	MALAT1	Gene Target	GTTGAATGTCTCTTAGAGGG	TATCCCTTGGAGAACCACCTTGTTGGTTGAATGTCTCTTAGAGGGGTTTAAGAGCTAAGCTGGAAACAGCATA
CRISPRisgRNA_1685	MALAT1	Gene Target	GGGCCATCATACTGCCAGGC	TATCCCTTGGAGAACCACCTTGTTGGGGCCATCATACTGCCAGGCGTTTAAGAGCTAAGCTGGAAACAGCATA
CRISPRisgRNA_1686	MALAT1	Gene Target	GAGCTTGAATGTCTCTTAGA	TATCCCTTGGAGAACCACCTTGTTGGAGCTTGAATGTCTCTTAGAGTTTAAGAGCTAAGCTGGAAACAGCATA
CRISPRisgRNA_1687	MALAT1	Gene Target	GAACCAGCCTGGCAGTATGA	TATCCCTTGGAGAACCACCTTGTTGGAACCAGCCTGGCAGTATGAGTTTAAGAGCTAAGCTGGAAACAGCATA
CRISPRisgRNA_1688	MALAT1	Gene Target	GTCTAGGCCATCATACTGCC	TATCCCTTGGAGAACCACCTTGTTGGTCTAGGCCATCATACTGCCGTTTAAGAGCTAAGCTGGAAACAGCATA
CRISPRisgRNA_1689	MALAT1	Gene Target	GGGTGGGCTTTTGTTGATGA	TATCCCTTGGAGAACCACCTTGTTGGGGTGGGCTTTTGTTGATGAGTTTAAGAGCTAAGCTGGAAACAGCATA
CRISPRisgRNA_1690	MALAT1	Gene Target	GTATGCTTATTCCCCAATGG	TATCCCTTGGAGAACCACCTTGTTGGTATGCTTATTCCCCAATGGGTTTAAGAGCTAAGCTGGAAACAGCATA
CRISPRisgRNA_1691	RP11-867G23.4	Gene Target	GGGTTTTTGCAAGGAAGTTG	TATCCCTTGGAGAACCACCTTGTTGGGGTTTTTGCAAGGAAGTTGGTTTAAGAGCTAAGCTGGAAACAGCATA
CRISPRisgRNA_1692	RP11-867G23.4	Gene Target	GGTGGGCTCCAGAGACGGAG	TATCCCTTGGAGAACCACCTTGTTGGGTGGGCTCCAGAGACGGAGGTTTAAGAGCTAAGCTGGAAACAGCATA
CRISPRisgRNA_1693	RP11-867G23.4	Gene Target	GAGAGGCCCCCAATCCTGGA	TATCCCTTGGAGAACCACCTTGTTGGAGAGGCCCCCAATCCTGGAGTTTAAGAGCTAAGCTGGAAACAGCATA
CRISPRisgRNA_1694	RP11-867G23.4	Gene Target	GGTGGGTTCCATCCAGGATT	TATCCCTTGGAGAACCACCTTGTTGGGTGGGTTCCATCCAGGATTGTTTAAGAGCTAAGCTGGAAACAGCATA
CRISPRisgRNA_1695	RP11-867G23.4	Gene Target	GTGAGCCAGATGTGCTACCT	TATCCCTTGGAGAACCACCTTGTTGGTGAGCCAGATGTGCTACCTGTTTAAGAGCTAAGCTGGAAACAGCATA
CRISPRisgRNA_1696	RP11-867G23.4	Gene Target	GTTCCCCAAGGTAGCACATC	TATCCCTTGGAGAACCACCTTGTTGGTTCCCCAAGGTAGCACATCGTTTAAGAGCTAAGCTGGAAACAGCATA
CRISPRisgRNA_1697	RP11-867G23.4	Gene Target	GGTCCCTGGGCTGCCCCCTT	TATCCCTTGGAGAACCACCTTGTTGGGTCCCTGGGCTGCCCCCTTGTTTAAGAGCTAAGCTGGAAACAGCATA
CRISPRisgRNA_1698	RP11-867G23.4	Gene Target	GTCACTCCCCACTCCGTCTC	TATCCCTTGGAGAACCACCTTGTTGGTCACTCCCCACTCCGTCTCGTTTAAGAGCTAAGCTGGAAACAGCATA
CRISPRisgRNA_1699	RP11-867G23.4	Gene Target	GAGCGGGGGGCACCCCAAGG	TATCCCTTGGAGAACCACCTTGTTGGAGCGGGGGGCACCCCAAGGGTTTAAGAGCTAAGCTGGAAACAGCATA
CRISPRisgRNA_1700	RP11-867G23.4	Gene Target	GCAGCTCACCCGAGGGCCAA	TATCCCTTGGAGAACCACCTTGTTGGCAGCTCACCCGAGGGCCAAGTTTAAGAGCTAAGCTGGAAACAGCATA
CRISPRisgRNA_1701	RP11-867G23.3	Gene Target	GCCCGACGGACTAATGGAGG	TATCCCTTGGAGAACCACCTTGTTGGCCCGACGGACTAATGGAGGGTTTAAGAGCTAAGCTGGAAACAGCATA
CRISPRisgRNA_1702	RP11-867G23.3	Gene Target	GAATGGAGGCGGCTGGATGG	TATCCCTTGGAGAACCACCTTGTTGGAATGGAGGCGGCTGGATGGGTTTAAGAGCTAAGCTGGAAACAGCATA
CRISPRisgRNA_1703	RP11-867G23.3	Gene Target	GACTAATGGAGGCGGCTGGA	TATCCCTTGGAGAACCACCTTGTTGGACTAATGGAGGCGGCTGGAGTTTAAGAGCTAAGCTGGAAACAGCATA
CRISPRisgRNA_1704	RP11-867G23.3	Gene Target	GACGGACTAATGGAGGCGGC	TATCCCTTGGAGAACCACCTTGTTGGACGGACTAATGGAGGCGGCGTTTAAGAGCTAAGCTGGAAACAGCATA
CRISPRisgRNA_1705	RP11-867G23.3	Gene Target	GGAGGCGGCTGGATGGTGGT	TATCCCTTGGAGAACCACCTTGTTGGGAGGCGGCTGGATGGTGGTGTTTAAGAGCTAAGCTGGAAACAGCATA
CRISPRisgRNA_1706	RP11-867G23.3	Gene Target	GCTGCCCGACGGACTAATGG	TATCCCTTGGAGAACCACCTTGTTGGCTGCCCGACGGACTAATGGGTTTAAGAGCTAAGCTGGAAACAGCATA
CRISPRisgRNA_1707	RP11-867G23.3	Gene Target	GAAACTGCCCGACGGACTAA	TATCCCTTGGAGAACCACCTTGTTGGAAACTGCCCGACGGACTAAGTTTAAGAGCTAAGCTGGAAACAGCATA
CRISPRisgRNA_1708	RP11-867G23.3	Gene Target	GATGCAGCCCGTGAGGTGGG	TATCCCTTGGAGAACCACCTTGTTGGATGCAGCCCGTGAGGTGGGGTTTAAGAGCTAAGCTGGAAACAGCATA
CRISPRisgRNA_1709	RP11-867G23.3	Gene Target	GAGACAGACAAACTGCCCGA	TATCCCTTGGAGAACCACCTTGTTGGAGACAGACAAACTGCCCGAGTTTAAGAGCTAAGCTGGAAACAGCATA
CRISPRisgRNA_1710	RP11-867G23.3	Gene Target	Gggaagaaagccgaccacgg	TATCCCTTGGAGAACCACCTTGTTGGggaagaaagccgaccacggGTTTAAGAGCTAAGCTGGAAACAGCATA
CRISPRisgRNA_1711	RP11-867G23.12	Gene Target	GCCTCCGGCAGAACATGTCC	TATCCCTTGGAGAACCACCTTGTTGGCCTCCGGCAGAACATGTCCGTTTAAGAGCTAAGCTGGAAACAGCATA
CRISPRisgRNA_1712	RP11-867G23.12	Gene Target	GTCTGCCGGAGGGAcaggga	TATCCCTTGGAGAACCACCTTGTTGGTCTGCCGGAGGGAcagggaGTTTAAGAGCTAAGCTGGAAACAGCATA
CRISPRisgRNA_1713	RP11-867G23.12	Gene Target	GATGTTCTGCCGGAGGGAca	TATCCCTTGGAGAACCACCTTGTTGGATGTTCTGCCGGAGGGAcaGTTTAAGAGCTAAGCTGGAAACAGCATA
CRISPRisgRNA_1714	RP11-867G23.12	Gene Target	GtgacccctccctgTCCCTC	TATCCCTTGGAGAACCACCTTGTTGGtgacccctccctgTCCCTCGTTTAAGAGCTAAGCTGGAAACAGCATA
CRISPRisgRNA_1715	RP11-867G23.12	Gene Target	GCTGCCAGGATGGGCCGGAG	TATCCCTTGGAGAACCACCTTGTTGGCTGCCAGGATGGGCCGGAGGTTTAAGAGCTAAGCTGGAAACAGCATA
CRISPRisgRNA_1716	RP11-867G23.12	Gene Target	GTCTCCAGGACATGTTCTGC	TATCCCTTGGAGAACCACCTTGTTGGTCTCCAGGACATGTTCTGCGTTTAAGAGCTAAGCTGGAAACAGCATA
CRISPRisgRNA_1717	RP11-867G23.12	Gene Target	GGCAATGCAATGACTTCTCC	TATCCCTTGGAGAACCACCTTGTTGGGCAATGCAATGACTTCTCCGTTTAAGAGCTAAGCTGGAAACAGCATA
CRISPRisgRNA_1718	RP11-867G23.12	Gene Target	GAAGCCTCTCCGGCCCATCC	TATCCCTTGGAGAACCACCTTGTTGGAAGCCTCTCCGGCCCATCCGTTTAAGAGCTAAGCTGGAAACAGCATA
CRISPRisgRNA_1719	RP11-867G23.12	Gene Target	GATGGAACTCTCTCGAACAG	TATCCCTTGGAGAACCACCTTGTTGGATGGAACTCTCTCGAACAGGTTTAAGAGCTAAGCTGGAAACAGCATA
CRISPRisgRNA_1720	RP11-867G23.12	Gene Target	GGGAGGTAGCCTGGGTGAGA	TATCCCTTGGAGAACCACCTTGTTGGGGAGGTAGCCTGGGTGAGAGTTTAAGAGCTAAGCTGGAAACAGCATA
CRISPRisgRNA_1721	RP11-211G23.2	Gene Target	Gtctaaaggatgattactgc	TATCCCTTGGAGAACCACCTTGTTGGtctaaaggatgattactgcGTTTAAGAGCTAAGCTGGAAACAGCATA
CRISPRisgRNA_1722	RP11-211G23.2	Gene Target	Ggattactgctgggctttga	TATCCCTTGGAGAACCACCTTGTTGGgattactgctgggctttgaGTTTAAGAGCTAAGCTGGAAACAGCATA
CRISPRisgRNA_1723	RP11-211G23.2	Gene Target	Ggggatggtaacagtgtcta	TATCCCTTGGAGAACCACCTTGTTGGgggatggtaacagtgtctaGTTTAAGAGCTAAGCTGGAAACAGCATA
CRISPRisgRNA_1724	RP11-211G23.2	Gene Target	Gaaaatggtgcaaagcgcaa	TATCCCTTGGAGAACCACCTTGTTGGaaaatggtgcaaagcgcaaGTTTAAGAGCTAAGCTGGAAACAGCATA
CRISPRisgRNA_1725	RP11-211G23.2	Gene Target	GagtgtctaGGGGTACTGCT	TATCCCTTGGAGAACCACCTTGTTGGagtgtctaGGGGTACTGCTGTTTAAGAGCTAAGCTGGAAACAGCATA
CRISPRisgRNA_1726	RP11-211G23.2	Gene Target	Gagaagttcaccaaggaaaa	TATCCCTTGGAGAACCACCTTGTTGGagaagttcaccaaggaaaaGTTTAAGAGCTAAGCTGGAAACAGCATA
CRISPRisgRNA_1727	RP11-211G23.2	Gene Target	Gtggtgcaaagcgcaaaggc	TATCCCTTGGAGAACCACCTTGTTGGtggtgcaaagcgcaaaggcGTTTAAGAGCTAAGCTGGAAACAGCATA
CRISPRisgRNA_1728	RP11-211G23.2	Gene Target	Ggcaggcactagcagagtgc	TATCCCTTGGAGAACCACCTTGTTGGgcaggcactagcagagtgcGTTTAAGAGCTAAGCTGGAAACAGCATA
CRISPRisgRNA_1729	RP11-211G23.2	Gene Target	GGAACCAAAAAGGTAATCGC	TATCCCTTGGAGAACCACCTTGTTGGGAACCAAAAAGGTAATCGCGTTTAAGAGCTAAGCTGGAAACAGCATA
CRISPRisgRNA_1730	RP11-211G23.2	Gene Target	Gcgctttgcaccattttcct	TATCCCTTGGAGAACCACCTTGTTGGcgctttgcaccattttcctGTTTAAGAGCTAAGCTGGAAACAGCATA
CRISPRisgRNA_1731	AP000439.1	Gene Target	Gaagtcatgggaagactcac	TATCCCTTGGAGAACCACCTTGTTGGaagtcatgggaagactcacGTTTAAGAGCTAAGCTGGAAACAGCATA
CRISPRisgRNA_1732	AP000439.1	Gene Target	Gggatgagctcgcaagtcat	TATCCCTTGGAGAACCACCTTGTTGGggatgagctcgcaagtcatGTTTAAGAGCTAAGCTGGAAACAGCATA
CRISPRisgRNA_1733	AP000439.1	Gene Target	Gtagaagaaccaatccgaaa	TATCCCTTGGAGAACCACCTTGTTGGtagaagaaccaatccgaaaGTTTAAGAGCTAAGCTGGAAACAGCATA
CRISPRisgRNA_1734	AP000439.1	Gene Target	Gctgtaggatactggcgcgg	TATCCCTTGGAGAACCACCTTGTTGGctgtaggatactggcgcggGTTTAAGAGCTAAGCTGGAAACAGCATA
CRISPRisgRNA_1735	AP000439.1	Gene Target	Gggaggagcacaggatgctt	TATCCCTTGGAGAACCACCTTGTTGGggaggagcacaggatgcttGTTTAAGAGCTAAGCTGGAAACAGCATA
CRISPRisgRNA_1736	AP000439.1	Gene Target	Gggatggacaggaggagcac	TATCCCTTGGAGAACCACCTTGTTGGggatggacaggaggagcacGTTTAAGAGCTAAGCTGGAAACAGCATA
CRISPRisgRNA_1737	AP000439.1	Gene Target	Gcttctgtaggatactggcg	TATCCCTTGGAGAACCACCTTGTTGGcttctgtaggatactggcgGTTTAAGAGCTAAGCTGGAAACAGCATA
CRISPRisgRNA_1738	AP000439.1	Gene Target	Ggtcacaactgaggagcgcc	TATCCCTTGGAGAACCACCTTGTTGGgtcacaactgaggagcgccGTTTAAGAGCTAAGCTGGAAACAGCATA
CRISPRisgRNA_1739	AP000439.1	Gene Target	Gaaactcttctgtaggatac	TATCCCTTGGAGAACCACCTTGTTGGaaactcttctgtaggatacGTTTAAGAGCTAAGCTGGAAACAGCATA
CRISPRisgRNA_1740	AP000439.1	Gene Target	Gacaaaggagccgatcagcg	TATCCCTTGGAGAACCACCTTGTTGGacaaaggagccgatcagcgGTTTAAGAGCTAAGCTGGAAACAGCATA
CRISPRisgRNA_1741	AP000439.3	Gene Target	GAGTGGGCAGCTCACCAGAG	TATCCCTTGGAGAACCACCTTGTTGGAGTGGGCAGCTCACCAGAGGTTTAAGAGCTAAGCTGGAAACAGCATA
CRISPRisgRNA_1742	AP000439.3	Gene Target	Gctcagaaggcagctctttc	TATCCCTTGGAGAACCACCTTGTTGGctcagaaggcagctctttcGTTTAAGAGCTAAGCTGGAAACAGCATA
CRISPRisgRNA_1743	AP000439.3	Gene Target	GCTGACTCAAGGAAGAGAGT	TATCCCTTGGAGAACCACCTTGTTGGCTGACTCAAGGAAGAGAGTGTTTAAGAGCTAAGCTGGAAACAGCATA
CRISPRisgRNA_1744	AP000439.3	Gene Target	Gcctggggggcctgctcaga	TATCCCTTGGAGAACCACCTTGTTGGcctggggggcctgctcagaGTTTAAGAGCTAAGCTGGAAACAGCATA
CRISPRisgRNA_1745	AP000439.3	Gene Target	Gggtgcacatcttcctagcc	TATCCCTTGGAGAACCACCTTGTTGGggtgcacatcttcctagccGTTTAAGAGCTAAGCTGGAAACAGCATA
CRISPRisgRNA_1746	AP000439.3	Gene Target	Gggaaggtgagtgtgcgttc	TATCCCTTGGAGAACCACCTTGTTGGggaaggtgagtgtgcgttcGTTTAAGAGCTAAGCTGGAAACAGCATA
CRISPRisgRNA_1747	AP000439.3	Gene Target	Ggatgtgcacctgccgagct	TATCCCTTGGAGAACCACCTTGTTGGgatgtgcacctgccgagctGTTTAAGAGCTAAGCTGGAAACAGCATA
CRISPRisgRNA_1748	AP000439.3	Gene Target	Ggcctcttggcttgcactct	TATCCCTTGGAGAACCACCTTGTTGGgcctcttggcttgcactctGTTTAAGAGCTAAGCTGGAAACAGCATA
CRISPRisgRNA_1749	AP000439.3	Gene Target	GCACCTTGAACTCTGACTCA	TATCCCTTGGAGAACCACCTTGTTGGCACCTTGAACTCTGACTCAGTTTAAGAGCTAAGCTGGAAACAGCATA
CRISPRisgRNA_1750	AP000439.3	Gene Target	GgctggagGCTGTGACCCTC	TATCCCTTGGAGAACCACCTTGTTGGgctggagGCTGTGACCCTCGTTTAAGAGCTAAGCTGGAAACAGCATA
CRISPRisgRNA_1751	RP11-849H4.4	Gene Target	GAGCGCTGCAGGCTATGGAG	TATCCCTTGGAGAACCACCTTGTTGGAGCGCTGCAGGCTATGGAGGTTTAAGAGCTAAGCTGGAAACAGCATA
CRISPRisgRNA_1752	RP11-849H4.4	Gene Target	GCTGCAGGCTATGGAGCGGG	TATCCCTTGGAGAACCACCTTGTTGGCTGCAGGCTATGGAGCGGGGTTTAAGAGCTAAGCTGGAAACAGCATA
CRISPRisgRNA_1753	RP11-849H4.4	Gene Target	GCAGGCAGCGCTGCAGGCTA	TATCCCTTGGAGAACCACCTTGTTGGCAGGCAGCGCTGCAGGCTAGTTTAAGAGCTAAGCTGGAAACAGCATA
CRISPRisgRNA_1754	RP11-849H4.4	Gene Target	GCGCCAGTTCTGCAGCACAC	TATCCCTTGGAGAACCACCTTGTTGGCGCCAGTTCTGCAGCACACGTTTAAGAGCTAAGCTGGAAACAGCATA
CRISPRisgRNA_1755	RP11-849H4.4	Gene Target	GGACAGACAGCCCGAGTGGC	TATCCCTTGGAGAACCACCTTGTTGGGACAGACAGCCCGAGTGGCGTTTAAGAGCTAAGCTGGAAACAGCATA
CRISPRisgRNA_1756	RP11-849H4.4	Gene Target	GTGCCTGTGTGCTGCAGAAC	TATCCCTTGGAGAACCACCTTGTTGGTGCCTGTGTGCTGCAGAACGTTTAAGAGCTAAGCTGGAAACAGCATA
CRISPRisgRNA_1757	RP11-849H4.4	Gene Target	GTCAAGGAGCCTGCGAGGGC	TATCCCTTGGAGAACCACCTTGTTGGTCAAGGAGCCTGCGAGGGCGTTTAAGAGCTAAGCTGGAAACAGCATA
CRISPRisgRNA_1758	RP11-849H4.4	Gene Target	GCTCCAGCAGGTCCAAGAGA	TATCCCTTGGAGAACCACCTTGTTGGCTCCAGCAGGTCCAAGAGAGTTTAAGAGCTAAGCTGGAAACAGCATA
CRISPRisgRNA_1759	RP11-849H4.4	Gene Target	GAATGAGCTGGAACGGCTGC	TATCCCTTGGAGAACCACCTTGTTGGAATGAGCTGGAACGGCTGCGTTTAAGAGCTAAGCTGGAAACAGCATA
CRISPRisgRNA_1760	RP11-849H4.4	Gene Target	GAGCAAAGAGGTGGCCCGCT	TATCCCTTGGAGAACCACCTTGTTGGAGCAAAGAGGTGGCCCGCTGTTTAAGAGCTAAGCTGGAAACAGCATA
CRISPRisgRNA_1761	RP11-167N4.2	Gene Target	GCGGGATCTCTACCTGTCCC	TATCCCTTGGAGAACCACCTTGTTGGCGGGATCTCTACCTGTCCCGTTTAAGAGCTAAGCTGGAAACAGCATA
CRISPRisgRNA_1762	RP11-167N4.2	Gene Target	GGCAGGACCCCCAAGTCGAA	TATCCCTTGGAGAACCACCTTGTTGGGCAGGACCCCCAAGTCGAAGTTTAAGAGCTAAGCTGGAAACAGCATA
CRISPRisgRNA_1763	RP11-167N4.2	Gene Target	GGAATAAGTCCTCCAGGGAC	TATCCCTTGGAGAACCACCTTGTTGGGAATAAGTCCTCCAGGGACGTTTAAGAGCTAAGCTGGAAACAGCATA
CRISPRisgRNA_1764	RP11-167N4.2	Gene Target	GGTAGAGATCCCGTTCGACT	TATCCCTTGGAGAACCACCTTGTTGGGTAGAGATCCCGTTCGACTGTTTAAGAGCTAAGCTGGAAACAGCATA
CRISPRisgRNA_1765	RP11-167N4.2	Gene Target	GGAGATCCCGTTCGACTTGG	TATCCCTTGGAGAACCACCTTGTTGGGAGATCCCGTTCGACTTGGGTTTAAGAGCTAAGCTGGAAACAGCATA
CRISPRisgRNA_1766	RP11-167N4.2	Gene Target	GGGCCGAGGGGTCAAGAAGC	TATCCCTTGGAGAACCACCTTGTTGGGGCCGAGGGGTCAAGAAGCGTTTAAGAGCTAAGCTGGAAACAGCATA
CRISPRisgRNA_1767	RP11-167N4.2	Gene Target	GGCCAAAGAATAAGTCCTCC	TATCCCTTGGAGAACCACCTTGTTGGGCCAAAGAATAAGTCCTCCGTTTAAGAGCTAAGCTGGAAACAGCATA
CRISPRisgRNA_1768	RP11-167N4.2	Gene Target	GCCCTGGAGGACTTATTCTT	TATCCCTTGGAGAACCACCTTGTTGGCCCTGGAGGACTTATTCTTGTTTAAGAGCTAAGCTGGAAACAGCATA
CRISPRisgRNA_1769	RP11-167N4.2	Gene Target	GCTGGAGATCTTAATTTTTT	TATCCCTTGGAGAACCACCTTGTTGGCTGGAGATCTTAATTTTTTGTTTAAGAGCTAAGCTGGAAACAGCATA
CRISPRisgRNA_1770	RP11-167N4.2	Gene Target	GGGAGCATATCTGGATAGGG	TATCCCTTGGAGAACCACCTTGTTGGGGAGCATATCTGGATAGGGGTTTAAGAGCTAAGCTGGAAACAGCATA
CRISPRisgRNA_1771	RP11-167N4.2	Gene Target	GTACAAGGGTGGGATGGCGC	TATCCCTTGGAGAACCACCTTGTTGGTACAAGGGTGGGATGGCGCGTTTAAGAGCTAAGCTGGAAACAGCATA
CRISPRisgRNA_1772	RP11-167N4.2	Gene Target	GGTGGGTGTAGCTGGAGGAC	TATCCCTTGGAGAACCACCTTGTTGGGTGGGTGTAGCTGGAGGACGTTTAAGAGCTAAGCTGGAAACAGCATA
CRISPRisgRNA_1773	RP11-167N4.2	Gene Target	GATATGATACAAGGGTGGGA	TATCCCTTGGAGAACCACCTTGTTGGATATGATACAAGGGTGGGAGTTTAAGAGCTAAGCTGGAAACAGCATA
CRISPRisgRNA_1774	RP11-167N4.2	Gene Target	GACAGATATGATACAAGGGT	TATCCCTTGGAGAACCACCTTGTTGGACAGATATGATACAAGGGTGTTTAAGAGCTAAGCTGGAAACAGCATA
CRISPRisgRNA_1775	RP11-167N4.2	Gene Target	GGCTGCACAGATATGATACA	TATCCCTTGGAGAACCACCTTGTTGGGCTGCACAGATATGATACAGTTTAAGAGCTAAGCTGGAAACAGCATA
CRISPRisgRNA_1776	RP11-167N4.2	Gene Target	GGTACTCTCGTGGGTGTAGC	TATCCCTTGGAGAACCACCTTGTTGGGTACTCTCGTGGGTGTAGCGTTTAAGAGCTAAGCTGGAAACAGCATA
CRISPRisgRNA_1777	RP11-167N4.2	Gene Target	GCGGAGGACCCCACTAAGAA	TATCCCTTGGAGAACCACCTTGTTGGCGGAGGACCCCACTAAGAAGTTTAAGAGCTAAGCTGGAAACAGCATA
CRISPRisgRNA_1778	RP11-167N4.2	Gene Target	GCCCTACCCGCCACAGCCTC	TATCCCTTGGAGAACCACCTTGTTGGCCCTACCCGCCACAGCCTCGTTTAAGAGCTAAGCTGGAAACAGCATA
CRISPRisgRNA_1779	RP11-167N4.2	Gene Target	GCCCTGAGGCTGTGGCGGGT	TATCCCTTGGAGAACCACCTTGTTGGCCCTGAGGCTGTGGCGGGTGTTTAAGAGCTAAGCTGGAAACAGCATA
CRISPRisgRNA_1780	RP11-167N4.2	Gene Target	GTCTGGGGTGTGAGGCGGGT	TATCCCTTGGAGAACCACCTTGTTGGTCTGGGGTGTGAGGCGGGTGTTTAAGAGCTAAGCTGGAAACAGCATA
CRISPRisgRNA_1781	RP11-632K5.3	Gene Target	GGCTGAGGCGGTACCTGCGC	TATCCCTTGGAGAACCACCTTGTTGGGCTGAGGCGGTACCTGCGCGTTTAAGAGCTAAGCTGGAAACAGCATA
CRISPRisgRNA_1782	RP11-632K5.3	Gene Target	GGTCGTGCCCTCACCTAGTC	TATCCCTTGGAGAACCACCTTGTTGGGTCGTGCCCTCACCTAGTCGTTTAAGAGCTAAGCTGGAAACAGCATA
CRISPRisgRNA_1783	RP11-632K5.3	Gene Target	GGCGGCTGCGGGACCTGACT	TATCCCTTGGAGAACCACCTTGTTGGGCGGCTGCGGGACCTGACTGTTTAAGAGCTAAGCTGGAAACAGCATA
CRISPRisgRNA_1784	RP11-632K5.3	Gene Target	GTGCGGGACCTGACTAGGTG	TATCCCTTGGAGAACCACCTTGTTGGTGCGGGACCTGACTAGGTGGTTTAAGAGCTAAGCTGGAAACAGCATA
CRISPRisgRNA_1785	RP11-632K5.3	Gene Target	GTAGGTGAGGGCACGACGAG	TATCCCTTGGAGAACCACCTTGTTGGTAGGTGAGGGCACGACGAGGTTTAAGAGCTAAGCTGGAAACAGCATA
CRISPRisgRNA_1786	RP11-632K5.3	Gene Target	GCGACGAGTGGGAGCGACCG	TATCCCTTGGAGAACCACCTTGTTGGCGACGAGTGGGAGCGACCGGTTTAAGAGCTAAGCTGGAAACAGCATA
CRISPRisgRNA_1787	RP11-632K5.3	Gene Target	GAGCGCTGGCTATGGGTCCT	TATCCCTTGGAGAACCACCTTGTTGGAGCGCTGGCTATGGGTCCTGTTTAAGAGCTAAGCTGGAAACAGCATA
CRISPRisgRNA_1788	RP11-632K5.3	Gene Target	GAGGGGAAGTTCGCGAGCGC	TATCCCTTGGAGAACCACCTTGTTGGAGGGGAAGTTCGCGAGCGCGTTTAAGAGCTAAGCTGGAAACAGCATA
CRISPRisgRNA_1789	RP11-632K5.3	Gene Target	GAGTTCGCGAGCGCTGGCTA	TATCCCTTGGAGAACCACCTTGTTGGAGTTCGCGAGCGCTGGCTAGTTTAAGAGCTAAGCTGGAAACAGCATA
CRISPRisgRNA_1790	RP11-632K5.3	Gene Target	GGGCACAGTGTATCCCACTG	TATCCCTTGGAGAACCACCTTGTTGGGGCACAGTGTATCCCACTGGTTTAAGAGCTAAGCTGGAAACAGCATA
CRISPRisgRNA_1791	CTD-2562J17.2	Gene Target	GTAAGAAATACCTGATGATG	TATCCCTTGGAGAACCACCTTGTTGGTAAGAAATACCTGATGATGGTTTAAGAGCTAAGCTGGAAACAGCATA
CRISPRisgRNA_1792	CTD-2562J17.2	Gene Target	GTTAAGTGCAAGCTCTGAGC	TATCCCTTGGAGAACCACCTTGTTGGTTAAGTGCAAGCTCTGAGCGTTTAAGAGCTAAGCTGGAAACAGCATA
CRISPRisgRNA_1793	CTD-2562J17.2	Gene Target	GGGACTGGGAGGCagtatag	TATCCCTTGGAGAACCACCTTGTTGGGGACTGGGAGGCagtatagGTTTAAGAGCTAAGCTGGAAACAGCATA
CRISPRisgRNA_1794	CTD-2562J17.2	Gene Target	GCCCATTGAACGGGACTGGG	TATCCCTTGGAGAACCACCTTGTTGGCCCATTGAACGGGACTGGGGTTTAAGAGCTAAGCTGGAAACAGCATA
CRISPRisgRNA_1795	CTD-2562J17.2	Gene Target	GaaatggaggattgataatC	TATCCCTTGGAGAACCACCTTGTTGGaaatggaggattgataatCGTTTAAGAGCTAAGCTGGAAACAGCATA
CRISPRisgRNA_1796	CTD-2562J17.2	Gene Target	GGTTCCCCATTGAACGGGAC	TATCCCTTGGAGAACCACCTTGTTGGGTTCCCCATTGAACGGGACGTTTAAGAGCTAAGCTGGAAACAGCATA
CRISPRisgRNA_1797	CTD-2562J17.2	Gene Target	Gattagtctggcaccaagat	TATCCCTTGGAGAACCACCTTGTTGGattagtctggcaccaagatGTTTAAGAGCTAAGCTGGAAACAGCATA
CRISPRisgRNA_1798	CTD-2562J17.2	Gene Target	Gtctcagagagctaaatgcc	TATCCCTTGGAGAACCACCTTGTTGGtctcagagagctaaatgccGTTTAAGAGCTAAGCTGGAAACAGCATA
CRISPRisgRNA_1799	CTD-2562J17.2	Gene Target	Ggcttgaatccaaattagtc	TATCCCTTGGAGAACCACCTTGTTGGgcttgaatccaaattagtcGTTTAAGAGCTAAGCTGGAAACAGCATA
CRISPRisgRNA_1800	CTD-2562J17.2	Gene Target	Gtggttaaatgctccgatct	TATCCCTTGGAGAACCACCTTGTTGGtggttaaatgctccgatctGTTTAAGAGCTAAGCTGGAAACAGCATA
CRISPRisgRNA_1801	CTD-2562J17.4	Gene Target	Gtgcccaaggccatctagta	TATCCCTTGGAGAACCACCTTGTTGGtgcccaaggccatctagtaGTTTAAGAGCTAAGCTGGAAACAGCATA
CRISPRisgRNA_1802	CTD-2562J17.4	Gene Target	GCACTCAGAgaatcccagaa	TATCCCTTGGAGAACCACCTTGTTGGCACTCAGAgaatcccagaaGTTTAAGAGCTAAGCTGGAAACAGCATA
CRISPRisgRNA_1803	CTD-2562J17.4	Gene Target	GTTGCcttactagatggcct	TATCCCTTGGAGAACCACCTTGTTGGTTGCcttactagatggcctGTTTAAGAGCTAAGCTGGAAACAGCATA
CRISPRisgRNA_1804	CTD-2562J17.4	Gene Target	GCAAGAGTTGCcttactaga	TATCCCTTGGAGAACCACCTTGTTGGCAAGAGTTGCcttactagaGTTTAAGAGCTAAGCTGGAAACAGCATA
CRISPRisgRNA_1805	CTD-2562J17.4	Gene Target	Ggcaagtcacaaaacctttc	TATCCCTTGGAGAACCACCTTGTTGGgcaagtcacaaaacctttcGTTTAAGAGCTAAGCTGGAAACAGCATA
CRISPRisgRNA_1806	CTD-2562J17.4	Gene Target	GTGCCTGAAGATGGAGGCTA	TATCCCTTGGAGAACCACCTTGTTGGTGCCTGAAGATGGAGGCTAGTTTAAGAGCTAAGCTGGAAACAGCATA
CRISPRisgRNA_1807	CTD-2562J17.4	Gene Target	GCAGATAGGATTGCATTAAT	TATCCCTTGGAGAACCACCTTGTTGGCAGATAGGATTGCATTAATGTTTAAGAGCTAAGCTGGAAACAGCATA
CRISPRisgRNA_1808	CTD-2562J17.4	Gene Target	GTAATTAAGATTATGGGGAA	TATCCCTTGGAGAACCACCTTGTTGGTAATTAAGATTATGGGGAAGTTTAAGAGCTAAGCTGGAAACAGCATA
CRISPRisgRNA_1809	CTD-2562J17.4	Gene Target	GAAGGAAGTTAAAAACAGAT	TATCCCTTGGAGAACCACCTTGTTGGAAGGAAGTTAAAAACAGATGTTTAAGAGCTAAGCTGGAAACAGCATA
CRISPRisgRNA_1810	CTD-2562J17.4	Gene Target	Gtagcactggggtagaagcc	TATCCCTTGGAGAACCACCTTGTTGGtagcactggggtagaagccGTTTAAGAGCTAAGCTGGAAACAGCATA
CRISPRisgRNA_1811	CTD-2562J17.4	Gene Target	GGCGCAGCGCAGCAGCAGCT	TATCCCTTGGAGAACCACCTTGTTGGGCGCAGCGCAGCAGCAGCTGTTTAAGAGCTAAGCTGGAAACAGCATA
CRISPRisgRNA_1812	CTD-2562J17.4	Gene Target	GCTGCTGCTGCGCTGCGCGT	TATCCCTTGGAGAACCACCTTGTTGGCTGCTGCTGCGCTGCGCGTGTTTAAGAGCTAAGCTGGAAACAGCATA
CRISPRisgRNA_1813	CTD-2562J17.4	Gene Target	GCGTCGGGCGGCACGTCCCG	TATCCCTTGGAGAACCACCTTGTTGGCGTCGGGCGGCACGTCCCGGTTTAAGAGCTAAGCTGGAAACAGCATA
CRISPRisgRNA_1814	CTD-2562J17.4	Gene Target	GTCCAGTGCTACTGCTTCGG	TATCCCTTGGAGAACCACCTTGTTGGTCCAGTGCTACTGCTTCGGGTTTAAGAGCTAAGCTGGAAACAGCATA
CRISPRisgRNA_1815	CTD-2562J17.4	Gene Target	GCGGCACGTCCCGCGGAGGC	TATCCCTTGGAGAACCACCTTGTTGGCGGCACGTCCCGCGGAGGCGTTTAAGAGCTAAGCTGGAAACAGCATA
CRISPRisgRNA_1816	CTD-2562J17.4	Gene Target	GGCCGCCGAAGCAGTAGCAC	TATCCCTTGGAGAACCACCTTGTTGGGCCGCCGAAGCAGTAGCACGTTTAAGAGCTAAGCTGGAAACAGCATA
CRISPRisgRNA_1817	CTD-2562J17.4	Gene Target	GTGAGGTTGCGCGCGTCGGG	TATCCCTTGGAGAACCACCTTGTTGGTGAGGTTGCGCGCGTCGGGGTTTAAGAGCTAAGCTGGAAACAGCATA
CRISPRisgRNA_1818	CTD-2562J17.4	Gene Target	GATGGTGAGGTTGCGCGCGT	TATCCCTTGGAGAACCACCTTGTTGGATGGTGAGGTTGCGCGCGTGTTTAAGAGCTAAGCTGGAAACAGCATA
CRISPRisgRNA_1819	CTD-2562J17.4	Gene Target	GCCTTCCAGTGCTACTGCTT	TATCCCTTGGAGAACCACCTTGTTGGCCTTCCAGTGCTACTGCTTGTTTAAGAGCTAAGCTGGAAACAGCATA
CRISPRisgRNA_1820	CTD-2562J17.4	Gene Target	GCGGGCGGCACGTCCCGCGG	TATCCCTTGGAGAACCACCTTGTTGGCGGGCGGCACGTCCCGCGGGTTTAAGAGCTAAGCTGGAAACAGCATA
CRISPRisgRNA_1821	RP11-685N10.1	Gene Target	GAAATAAGGCAAAATGCAGA	TATCCCTTGGAGAACCACCTTGTTGGAAATAAGGCAAAATGCAGAGTTTAAGAGCTAAGCTGGAAACAGCATA
CRISPRisgRNA_1822	RP11-685N10.1	Gene Target	GGTTGATGTAGAGAAACAAA	TATCCCTTGGAGAACCACCTTGTTGGGTTGATGTAGAGAAACAAAGTTTAAGAGCTAAGCTGGAAACAGCATA
CRISPRisgRNA_1823	RP11-685N10.1	Gene Target	GAAGGGAGGATGATGCTGGT	TATCCCTTGGAGAACCACCTTGTTGGAAGGGAGGATGATGCTGGTGTTTAAGAGCTAAGCTGGAAACAGCATA
CRISPRisgRNA_1824	RP11-685N10.1	Gene Target	GAAGAAGGTTTTCACAGATT	TATCCCTTGGAGAACCACCTTGTTGGAAGAAGGTTTTCACAGATTGTTTAAGAGCTAAGCTGGAAACAGCATA
CRISPRisgRNA_1825	RP11-685N10.1	Gene Target	GGCACTCAATGAAGGCACAA	TATCCCTTGGAGAACCACCTTGTTGGGCACTCAATGAAGGCACAAGTTTAAGAGCTAAGCTGGAAACAGCATA
CRISPRisgRNA_1826	RP11-685N10.1	Gene Target	GGTTCTTTCCCGGAAGAAGA	TATCCCTTGGAGAACCACCTTGTTGGGTTCTTTCCCGGAAGAAGAGTTTAAGAGCTAAGCTGGAAACAGCATA
CRISPRisgRNA_1827	RP11-685N10.1	Gene Target	GGGATATTGTGATCACTTCT	TATCCCTTGGAGAACCACCTTGTTGGGGATATTGTGATCACTTCTGTTTAAGAGCTAAGCTGGAAACAGCATA
CRISPRisgRNA_1828	RP11-685N10.1	Gene Target	GAATGGCATCATGTTGTATT	TATCCCTTGGAGAACCACCTTGTTGGAATGGCATCATGTTGTATTGTTTAAGAGCTAAGCTGGAAACAGCATA
CRISPRisgRNA_1829	RP11-685N10.1	Gene Target	GTTGAGTGCTGGTTCTTTCC	TATCCCTTGGAGAACCACCTTGTTGGTTGAGTGCTGGTTCTTTCCGTTTAAGAGCTAAGCTGGAAACAGCATA
CRISPRisgRNA_1830	RP11-685N10.1	Gene Target	GAAGAACCAGCACTCAATGA	TATCCCTTGGAGAACCACCTTGTTGGAAGAACCAGCACTCAATGAGTTTAAGAGCTAAGCTGGAAACAGCATA
CRISPRisgRNA_1831	CTD-2383M3.1	Gene Target	GCGCATCTGGAGAGTCCCCG	TATCCCTTGGAGAACCACCTTGTTGGCGCATCTGGAGAGTCCCCGGTTTAAGAGCTAAGCTGGAAACAGCATA
CRISPRisgRNA_1832	CTD-2383M3.1	Gene Target	GGGGAGTGGACACCCGCATC	TATCCCTTGGAGAACCACCTTGTTGGGGGAGTGGACACCCGCATCGTTTAAGAGCTAAGCTGGAAACAGCATA
CRISPRisgRNA_1833	CTD-2383M3.1	Gene Target	GCGCGGGGTGCGGGTCCGAA	TATCCCTTGGAGAACCACCTTGTTGGCGCGGGGTGCGGGTCCGAAGTTTAAGAGCTAAGCTGGAAACAGCATA
CRISPRisgRNA_1834	CTD-2383M3.1	Gene Target	GACTCCTCCAACCCACCCTT	TATCCCTTGGAGAACCACCTTGTTGGACTCCTCCAACCCACCCTTGTTTAAGAGCTAAGCTGGAAACAGCATA
CRISPRisgRNA_1835	CTD-2383M3.1	Gene Target	GGAGTAAGTAGGGCTGGCGG	TATCCCTTGGAGAACCACCTTGTTGGGAGTAAGTAGGGCTGGCGGGTTTAAGAGCTAAGCTGGAAACAGCATA
CRISPRisgRNA_1836	CTD-2383M3.1	Gene Target	GGCGGGTCCGAAGGGTGGGT	TATCCCTTGGAGAACCACCTTGTTGGGCGGGTCCGAAGGGTGGGTGTTTAAGAGCTAAGCTGGAAACAGCATA
CRISPRisgRNA_1837	CTD-2383M3.1	Gene Target	GGGGTGCGGGTCCGAAGGGT	TATCCCTTGGAGAACCACCTTGTTGGGGGTGCGGGTCCGAAGGGTGTTTAAGAGCTAAGCTGGAAACAGCATA
CRISPRisgRNA_1838	CTD-2383M3.1	Gene Target	GGTTGAGGAGTAAGTAGGGC	TATCCCTTGGAGAACCACCTTGTTGGGTTGAGGAGTAAGTAGGGCGTTTAAGAGCTAAGCTGGAAACAGCATA
CRISPRisgRNA_1839	CTD-2383M3.1	Gene Target	GGGGCGTTGAGGAGTAAGTA	TATCCCTTGGAGAACCACCTTGTTGGGGGCGTTGAGGAGTAAGTAGTTTAAGAGCTAAGCTGGAAACAGCATA
CRISPRisgRNA_1840	CTD-2383M3.1	Gene Target	GGAAGGCGCCGGGACGCGAG	TATCCCTTGGAGAACCACCTTGTTGGGAAGGCGCCGGGACGCGAGGTTTAAGAGCTAAGCTGGAAACAGCATA
CRISPRisgRNA_1841	RP11-65M17.3	Gene Target	GGATCCTGGACTGGAGGGAC	TATCCCTTGGAGAACCACCTTGTTGGGATCCTGGACTGGAGGGACGTTTAAGAGCTAAGCTGGAAACAGCATA
CRISPRisgRNA_1842	RP11-65M17.3	Gene Target	GTTCCAGAGAGATCCTGGAC	TATCCCTTGGAGAACCACCTTGTTGGTTCCAGAGAGATCCTGGACGTTTAAGAGCTAAGCTGGAAACAGCATA
CRISPRisgRNA_1843	RP11-65M17.3	Gene Target	GAGGGACAGGAGCGTGACCC	TATCCCTTGGAGAACCACCTTGTTGGAGGGACAGGAGCGTGACCCGTTTAAGAGCTAAGCTGGAAACAGCATA
CRISPRisgRNA_1844	RP11-65M17.3	Gene Target	GAGAGGAGCATGCTCCCAGC	TATCCCTTGGAGAACCACCTTGTTGGAGAGGAGCATGCTCCCAGCGTTTAAGAGCTAAGCTGGAAACAGCATA
CRISPRisgRNA_1845	RP11-65M17.3	Gene Target	GAGCTCAAGATCAAATCCGG	TATCCCTTGGAGAACCACCTTGTTGGAGCTCAAGATCAAATCCGGGTTTAAGAGCTAAGCTGGAAACAGCATA
CRISPRisgRNA_1846	RP11-65M17.3	Gene Target	GGGGAGCTCAAGATCAAATC	TATCCCTTGGAGAACCACCTTGTTGGGGGAGCTCAAGATCAAATCGTTTAAGAGCTAAGCTGGAAACAGCATA
CRISPRisgRNA_1847	RP11-65M17.3	Gene Target	GCATGAATGGTAGGGCCCGC	TATCCCTTGGAGAACCACCTTGTTGGCATGAATGGTAGGGCCCGCGTTTAAGAGCTAAGCTGGAAACAGCATA
CRISPRisgRNA_1848	RP11-65M17.3	Gene Target	GCCATTCATGATGAACAGCC	TATCCCTTGGAGAACCACCTTGTTGGCCATTCATGATGAACAGCCGTTTAAGAGCTAAGCTGGAAACAGCATA
CRISPRisgRNA_1849	RP11-65M17.3	Gene Target	GCTCTTCCTCTCTGTCAGGC	TATCCCTTGGAGAACCACCTTGTTGGCTCTTCCTCTCTGTCAGGCGTTTAAGAGCTAAGCTGGAAACAGCATA
CRISPRisgRNA_1850	RP11-65M17.3	Gene Target	GGCATGCTCCTCTCCTAAAA	TATCCCTTGGAGAACCACCTTGTTGGGCATGCTCCTCTCCTAAAAGTTTAAGAGCTAAGCTGGAAACAGCATA
CRISPRisgRNA_1851	RP11-65M17.3	Gene Target	GAGAGACTCCGGAGTGCTGC	TATCCCTTGGAGAACCACCTTGTTGGAGAGACTCCGGAGTGCTGCGTTTAAGAGCTAAGCTGGAAACAGCATA
CRISPRisgRNA_1852	RP11-65M17.3	Gene Target	GAAGTCTTGTCAGGAACAGG	TATCCCTTGGAGAACCACCTTGTTGGAAGTCTTGTCAGGAACAGGGTTTAAGAGCTAAGCTGGAAACAGCATA
CRISPRisgRNA_1853	RP11-65M17.3	Gene Target	GAAGAGCAAAAGTGCTCCTA	TATCCCTTGGAGAACCACCTTGTTGGAAGAGCAAAAGTGCTCCTAGTTTAAGAGCTAAGCTGGAAACAGCATA
CRISPRisgRNA_1854	RP11-65M17.3	Gene Target	GCTTTGGGAAACTGTTAGCA	TATCCCTTGGAGAACCACCTTGTTGGCTTTGGGAAACTGTTAGCAGTTTAAGAGCTAAGCTGGAAACAGCATA
CRISPRisgRNA_1855	RP11-65M17.3	Gene Target	GCCAAAGTCTTGTCAGGAAC	TATCCCTTGGAGAACCACCTTGTTGGCCAAAGTCTTGTCAGGAACGTTTAAGAGCTAAGCTGGAAACAGCATA
CRISPRisgRNA_1856	RP11-65M17.3	Gene Target	GATGGCAACATCAGAGACTC	TATCCCTTGGAGAACCACCTTGTTGGATGGCAACATCAGAGACTCGTTTAAGAGCTAAGCTGGAAACAGCATA
CRISPRisgRNA_1857	RP11-65M17.3	Gene Target	GCTAGGGGAGCCCTGTGGAG	TATCCCTTGGAGAACCACCTTGTTGGCTAGGGGAGCCCTGTGGAGGTTTAAGAGCTAAGCTGGAAACAGCATA
CRISPRisgRNA_1858	RP11-65M17.3	Gene Target	GAGTGGGGTGGAGTTCAAGA	TATCCCTTGGAGAACCACCTTGTTGGAGTGGGGTGGAGTTCAAGAGTTTAAGAGCTAAGCTGGAAACAGCATA
CRISPRisgRNA_1859	RP11-65M17.3	Gene Target	GGGGTGGAGGTACCTGAAGT	TATCCCTTGGAGAACCACCTTGTTGGGGGTGGAGGTACCTGAAGTGTTTAAGAGCTAAGCTGGAAACAGCATA
CRISPRisgRNA_1860	RP11-65M17.3	Gene Target	GCCTGAAGTGGGCCCTTCTC	TATCCCTTGGAGAACCACCTTGTTGGCCTGAAGTGGGCCCTTCTCGTTTAAGAGCTAAGCTGGAAACAGCATA
CRISPRisgRNA_1861	RP11-65M17.3	Gene Target	Ggtaatcatgaaaatatggc	TATCCCTTGGAGAACCACCTTGTTGGgtaatcatgaaaatatggcGTTTAAGAGCTAAGCTGGAAACAGCATA
CRISPRisgRNA_1862	RP11-65M17.3	Gene Target	GGGTAGGGCAGAGCTGTGTG	TATCCCTTGGAGAACCACCTTGTTGGGGTAGGGCAGAGCTGTGTGGTTTAAGAGCTAAGCTGGAAACAGCATA
CRISPRisgRNA_1863	RP11-65M17.3	Gene Target	GCAGGGTTAGTGCTAGGGGT	TATCCCTTGGAGAACCACCTTGTTGGCAGGGTTAGTGCTAGGGGTGTTTAAGAGCTAAGCTGGAAACAGCATA
CRISPRisgRNA_1864	RP11-65M17.3	Gene Target	GGGGTCAGGGTTAGTGCTAG	TATCCCTTGGAGAACCACCTTGTTGGGGGTCAGGGTTAGTGCTAGGTTTAAGAGCTAAGCTGGAAACAGCATA
CRISPRisgRNA_1865	RP11-65M17.3	Gene Target	GGGGCTCTACCTGGTGGAAA	TATCCCTTGGAGAACCACCTTGTTGGGGGCTCTACCTGGTGGAAAGTTTAAGAGCTAAGCTGGAAACAGCATA
CRISPRisgRNA_1866	RP11-65M17.3	Gene Target	GCTCTACCTGGTGGAAAAGG	TATCCCTTGGAGAACCACCTTGTTGGCTCTACCTGGTGGAAAAGGGTTTAAGAGCTAAGCTGGAAACAGCATA
CRISPRisgRNA_1867	RP11-65M17.3	Gene Target	GGTCACAGGGCTCTACCTGG	TATCCCTTGGAGAACCACCTTGTTGGGTCACAGGGCTCTACCTGGGTTTAAGAGCTAAGCTGGAAACAGCATA
CRISPRisgRNA_1868	RP11-65M17.3	Gene Target	GAGCAAAGCTAACCTGGGTC	TATCCCTTGGAGAACCACCTTGTTGGAGCAAAGCTAACCTGGGTCGTTTAAGAGCTAAGCTGGAAACAGCATA
CRISPRisgRNA_1869	RP11-65M17.3	Gene Target	GttcttgaGAGGCACAAAGT	TATCCCTTGGAGAACCACCTTGTTGGttcttgaGAGGCACAAAGTGTTTAAGAGCTAAGCTGGAAACAGCATA
CRISPRisgRNA_1870	RP11-65M17.3	Gene Target	GGAGAGCAGCAAAGCTAACC	TATCCCTTGGAGAACCACCTTGTTGGGAGAGCAGCAAAGCTAACCGTTTAAGAGCTAAGCTGGAAACAGCATA
CRISPRisgRNA_1871	RP11-629G13.1	Gene Target	GCAAGGAGGTAAGAGAGACA	TATCCCTTGGAGAACCACCTTGTTGGCAAGGAGGTAAGAGAGACAGTTTAAGAGCTAAGCTGGAAACAGCATA
CRISPRisgRNA_1872	RP11-629G13.1	Gene Target	GATAGTGCCGAACATCAAGG	TATCCCTTGGAGAACCACCTTGTTGGATAGTGCCGAACATCAAGGGTTTAAGAGCTAAGCTGGAAACAGCATA
CRISPRisgRNA_1873	RP11-629G13.1	Gene Target	GCGGCTCCCCCAAAAGCTCC	TATCCCTTGGAGAACCACCTTGTTGGCGGCTCCCCCAAAAGCTCCGTTTAAGAGCTAAGCTGGAAACAGCATA
CRISPRisgRNA_1874	RP11-629G13.1	Gene Target	GAAGCCTGCAAAACGCGGCC	TATCCCTTGGAGAACCACCTTGTTGGAAGCCTGCAAAACGCGGCCGTTTAAGAGCTAAGCTGGAAACAGCATA
CRISPRisgRNA_1875	RP11-629G13.1	Gene Target	GGACTGCGTGTGAAAGAGCC	TATCCCTTGGAGAACCACCTTGTTGGGACTGCGTGTGAAAGAGCCGTTTAAGAGCTAAGCTGGAAACAGCATA
CRISPRisgRNA_1876	RP11-629G13.1	Gene Target	GGCTCCAGGCCGCGTTTTGC	TATCCCTTGGAGAACCACCTTGTTGGGCTCCAGGCCGCGTTTTGCGTTTAAGAGCTAAGCTGGAAACAGCATA
CRISPRisgRNA_1877	RP11-629G13.1	Gene Target	GCAAATAGTGCCGAACATCA	TATCCCTTGGAGAACCACCTTGTTGGCAAATAGTGCCGAACATCAGTTTAAGAGCTAAGCTGGAAACAGCATA
CRISPRisgRNA_1878	RP11-629G13.1	Gene Target	GGCACTATTTGTGGCCGGCG	TATCCCTTGGAGAACCACCTTGTTGGGCACTATTTGTGGCCGGCGGTTTAAGAGCTAAGCTGGAAACAGCATA
CRISPRisgRNA_1879	RP11-629G13.1	Gene Target	GGTTCGGCACTATTTGTGGC	TATCCCTTGGAGAACCACCTTGTTGGGTTCGGCACTATTTGTGGCGTTTAAGAGCTAAGCTGGAAACAGCATA
CRISPRisgRNA_1880	RP11-629G13.1	Gene Target	GACTGCTGATTAAGGAAGGC	TATCCCTTGGAGAACCACCTTGTTGGACTGCTGATTAAGGAAGGCGTTTAAGAGCTAAGCTGGAAACAGCATA
CRISPRisgRNA_1881	RP11-629G13.1	Gene Target	GCTCTCGCGCCGCGGAATCC	TATCCCTTGGAGAACCACCTTGTTGGCTCTCGCGCCGCGGAATCCGTTTAAGAGCTAAGCTGGAAACAGCATA
CRISPRisgRNA_1882	RP11-629G13.1	Gene Target	GCGGGCCTGAGCGCGTCGCC	TATCCCTTGGAGAACCACCTTGTTGGCGGGCCTGAGCGCGTCGCCGTTTAAGAGCTAAGCTGGAAACAGCATA
CRISPRisgRNA_1883	RP11-629G13.1	Gene Target	GCGCTCAGGCCCGGATTCCG	TATCCCTTGGAGAACCACCTTGTTGGCGCTCAGGCCCGGATTCCGGTTTAAGAGCTAAGCTGGAAACAGCATA
CRISPRisgRNA_1884	RP11-629G13.1	Gene Target	GGCGGCGCGAGAGTGAGCGC	TATCCCTTGGAGAACCACCTTGTTGGGCGGCGCGAGAGTGAGCGCGTTTAAGAGCTAAGCTGGAAACAGCATA
CRISPRisgRNA_1885	RP11-629G13.1	Gene Target	GCCGGTCAGCGCACGCGCGT	TATCCCTTGGAGAACCACCTTGTTGGCCGGTCAGCGCACGCGCGTGTTTAAGAGCTAAGCTGGAAACAGCATA
CRISPRisgRNA_1886	RP11-629G13.1	Gene Target	GCCTGAGCGCGTCGCCGGGG	TATCCCTTGGAGAACCACCTTGTTGGCCTGAGCGCGTCGCCGGGGGTTTAAGAGCTAAGCTGGAAACAGCATA
CRISPRisgRNA_1887	RP11-629G13.1	Gene Target	GCGCGAGAGTGAGCGCTGGC	TATCCCTTGGAGAACCACCTTGTTGGCGCGAGAGTGAGCGCTGGCGTTTAAGAGCTAAGCTGGAAACAGCATA
CRISPRisgRNA_1888	RP11-629G13.1	Gene Target	GGCGGTGGGATGCTCCAAGT	TATCCCTTGGAGAACCACCTTGTTGGGCGGTGGGATGCTCCAAGTGTTTAAGAGCTAAGCTGGAAACAGCATA
CRISPRisgRNA_1889	RP11-629G13.1	Gene Target	GGTGAGTGAGCGAGACCGTT	TATCCCTTGGAGAACCACCTTGTTGGGTGAGTGAGCGAGACCGTTGTTTAAGAGCTAAGCTGGAAACAGCATA
CRISPRisgRNA_1890	RP11-629G13.1	Gene Target	GAGAAACCCCGCCCTGCGGC	TATCCCTTGGAGAACCACCTTGTTGGAGAAACCCCGCCCTGCGGCGTTTAAGAGCTAAGCTGGAAACAGCATA
CRISPRisgRNA_1891	NCAM1-AS1	Gene Target	GCTGAGGCGACCGTCAACCA	TATCCCTTGGAGAACCACCTTGTTGGCTGAGGCGACCGTCAACCAGTTTAAGAGCTAAGCTGGAAACAGCATA
CRISPRisgRNA_1892	NCAM1-AS1	Gene Target	GGCTGAAGACACATCTAACA	TATCCCTTGGAGAACCACCTTGTTGGGCTGAAGACACATCTAACAGTTTAAGAGCTAAGCTGGAAACAGCATA
CRISPRisgRNA_1893	NCAM1-AS1	Gene Target	GGACCGTCAACCAAGGGGCT	TATCCCTTGGAGAACCACCTTGTTGGGACCGTCAACCAAGGGGCTGTTTAAGAGCTAAGCTGGAAACAGCATA
CRISPRisgRNA_1894	NCAM1-AS1	Gene Target	GCCCGGAGCCGCGAAGAGCC	TATCCCTTGGAGAACCACCTTGTTGGCCCGGAGCCGCGAAGAGCCGTTTAAGAGCTAAGCTGGAAACAGCATA
CRISPRisgRNA_1895	NCAM1-AS1	Gene Target	GCAGTGGAAGGAGCAAGCTC	TATCCCTTGGAGAACCACCTTGTTGGCAGTGGAAGGAGCAAGCTCGTTTAAGAGCTAAGCTGGAAACAGCATA
CRISPRisgRNA_1896	NCAM1-AS1	Gene Target	GTGTCCACTGGCCCCAGCGG	TATCCCTTGGAGAACCACCTTGTTGGTGTCCACTGGCCCCAGCGGGTTTAAGAGCTAAGCTGGAAACAGCATA
CRISPRisgRNA_1897	NCAM1-AS1	Gene Target	GATCGGGTTGTGTCCTGTGG	TATCCCTTGGAGAACCACCTTGTTGGATCGGGTTGTGTCCTGTGGGTTTAAGAGCTAAGCTGGAAACAGCATA
CRISPRisgRNA_1898	NCAM1-AS1	Gene Target	GCTCTCCTGCTCCCGCCGCT	TATCCCTTGGAGAACCACCTTGTTGGCTCTCCTGCTCCCGCCGCTGTTTAAGAGCTAAGCTGGAAACAGCATA
CRISPRisgRNA_1899	NCAM1-AS1	Gene Target	GTAAAGTCCTCGCCCTGGGA	TATCCCTTGGAGAACCACCTTGTTGGTAAAGTCCTCGCCCTGGGAGTTTAAGAGCTAAGCTGGAAACAGCATA
CRISPRisgRNA_1900	NCAM1-AS1	Gene Target	GAGCACCAAAGGCCCGGACC	TATCCCTTGGAGAACCACCTTGTTGGAGCACCAAAGGCCCGGACCGTTTAAGAGCTAAGCTGGAAACAGCATA
CRISPRisgRNA_1901	RP11-64D24.4	Gene Target	GATACTAGGCATTACACTGC	TATCCCTTGGAGAACCACCTTGTTGGATACTAGGCATTACACTGCGTTTAAGAGCTAAGCTGGAAACAGCATA
CRISPRisgRNA_1902	RP11-64D24.4	Gene Target	Ggaaagataattcctaggaa	TATCCCTTGGAGAACCACCTTGTTGGgaaagataattcctaggaaGTTTAAGAGCTAAGCTGGAAACAGCATA
CRISPRisgRNA_1903	RP11-64D24.4	Gene Target	Gtaattcctaggaaaggtaa	TATCCCTTGGAGAACCACCTTGTTGGtaattcctaggaaaggtaaGTTTAAGAGCTAAGCTGGAAACAGCATA
CRISPRisgRNA_1904	RP11-64D24.4	Gene Target	GAGGGCAGCTGTACCACGCT	TATCCCTTGGAGAACCACCTTGTTGGAGGGCAGCTGTACCACGCTGTTTAAGAGCTAAGCTGGAAACAGCATA
CRISPRisgRNA_1905	RP11-64D24.4	Gene Target	Gcttaagatgcaaaaagctt	TATCCCTTGGAGAACCACCTTGTTGGcttaagatgcaaaaagcttGTTTAAGAGCTAAGCTGGAAACAGCATA
CRISPRisgRNA_1906	RP11-64D24.4	Gene Target	GAGAATTAGGCAGCTCATGA	TATCCCTTGGAGAACCACCTTGTTGGAGAATTAGGCAGCTCATGAGTTTAAGAGCTAAGCTGGAAACAGCATA
CRISPRisgRNA_1907	RP11-64D24.4	Gene Target	GGGAGAGCTGACAACTGCCT	TATCCCTTGGAGAACCACCTTGTTGGGGAGAGCTGACAACTGCCTGTTTAAGAGCTAAGCTGGAAACAGCATA
CRISPRisgRNA_1908	RP11-64D24.4	Gene Target	GGGGCACCTGCATCTGACCA	TATCCCTTGGAGAACCACCTTGTTGGGGGCACCTGCATCTGACCAGTTTAAGAGCTAAGCTGGAAACAGCATA
CRISPRisgRNA_1909	RP11-64D24.4	Gene Target	GGTGTAATGCCTAGTATTTT	TATCCCTTGGAGAACCACCTTGTTGGGTGTAATGCCTAGTATTTTGTTTAAGAGCTAAGCTGGAAACAGCATA
CRISPRisgRNA_1910	RP11-64D24.4	Gene Target	GCTGCCTGGGGCATCAGTCA	TATCCCTTGGAGAACCACCTTGTTGGCTGCCTGGGGCATCAGTCAGTTTAAGAGCTAAGCTGGAAACAGCATA
CRISPRisgRNA_1911	LINC00900	Gene Target	GCTGCCCCATCAGGAGAGAA	TATCCCTTGGAGAACCACCTTGTTGGCTGCCCCATCAGGAGAGAAGTTTAAGAGCTAAGCTGGAAACAGCATA
CRISPRisgRNA_1912	LINC00900	Gene Target	GGCTACCTTTCTCTCCTGAT	TATCCCTTGGAGAACCACCTTGTTGGGCTACCTTTCTCTCCTGATGTTTAAGAGCTAAGCTGGAAACAGCATA
CRISPRisgRNA_1913	LINC00900	Gene Target	GCTAATGGATGGACTTGCAG	TATCCCTTGGAGAACCACCTTGTTGGCTAATGGATGGACTTGCAGGTTTAAGAGCTAAGCTGGAAACAGCATA
CRISPRisgRNA_1914	LINC00900	Gene Target	GCATGGACTTGGCTAATGGA	TATCCCTTGGAGAACCACCTTGTTGGCATGGACTTGGCTAATGGAGTTTAAGAGCTAAGCTGGAAACAGCATA
CRISPRisgRNA_1915	LINC00900	Gene Target	GTGAGACACCCCCAGGAAAT	TATCCCTTGGAGAACCACCTTGTTGGTGAGACACCCCCAGGAAATGTTTAAGAGCTAAGCTGGAAACAGCATA
CRISPRisgRNA_1916	LINC00900	Gene Target	GCAATAAATGCCCATGGACT	TATCCCTTGGAGAACCACCTTGTTGGCAATAAATGCCCATGGACTGTTTAAGAGCTAAGCTGGAAACAGCATA
CRISPRisgRNA_1917	LINC00900	Gene Target	GAACCTAAGGTCCTATTTCC	TATCCCTTGGAGAACCACCTTGTTGGAACCTAAGGTCCTATTTCCGTTTAAGAGCTAAGCTGGAAACAGCATA
CRISPRisgRNA_1918	LINC00900	Gene Target	GATAGGGTGAAGTTGCATCC	TATCCCTTGGAGAACCACCTTGTTGGATAGGGTGAAGTTGCATCCGTTTAAGAGCTAAGCTGGAAACAGCATA
CRISPRisgRNA_1919	LINC00900	Gene Target	GCTAAGGTCCTATTTCCTGG	TATCCCTTGGAGAACCACCTTGTTGGCTAAGGTCCTATTTCCTGGGTTTAAGAGCTAAGCTGGAAACAGCATA
CRISPRisgRNA_1920	LINC00900	Gene Target	GATCGGCCTCTCCAAACCCA	TATCCCTTGGAGAACCACCTTGTTGGATCGGCCTCTCCAAACCCAGTTTAAGAGCTAAGCTGGAAACAGCATA
CRISPRisgRNA_1921	LINC00900	Gene Target	GGTCCCGGGGAGCGGTTGCA	TATCCCTTGGAGAACCACCTTGTTGGGTCCCGGGGAGCGGTTGCAGTTTAAGAGCTAAGCTGGAAACAGCATA
CRISPRisgRNA_1922	LINC00900	Gene Target	GGTCAGCGTTGAGGGGTCCC	TATCCCTTGGAGAACCACCTTGTTGGGTCAGCGTTGAGGGGTCCCGTTTAAGAGCTAAGCTGGAAACAGCATA
CRISPRisgRNA_1923	LINC00900	Gene Target	GGTCATCAGTGTCAGCGTTG	TATCCCTTGGAGAACCACCTTGTTGGGTCATCAGTGTCAGCGTTGGTTTAAGAGCTAAGCTGGAAACAGCATA
CRISPRisgRNA_1924	LINC00900	Gene Target	GCCGGGGAGCGGTTGCAGGG	TATCCCTTGGAGAACCACCTTGTTGGCCGGGGAGCGGTTGCAGGGGTTTAAGAGCTAAGCTGGAAACAGCATA
CRISPRisgRNA_1925	LINC00900	Gene Target	GCGCTGACACTGATGACCCG	TATCCCTTGGAGAACCACCTTGTTGGCGCTGACACTGATGACCCGGTTTAAGAGCTAAGCTGGAAACAGCATA
CRISPRisgRNA_1926	LINC00900	Gene Target	GTGACACTGATGACCCGCGG	TATCCCTTGGAGAACCACCTTGTTGGTGACACTGATGACCCGCGGGTTTAAGAGCTAAGCTGGAAACAGCATA
CRISPRisgRNA_1927	LINC00900	Gene Target	GGTAATGACACTCGGCGGAG	TATCCCTTGGAGAACCACCTTGTTGGGTAATGACACTCGGCGGAGGTTTAAGAGCTAAGCTGGAAACAGCATA
CRISPRisgRNA_1928	LINC00900	Gene Target	GCACTGATGACCCGCGGCGG	TATCCCTTGGAGAACCACCTTGTTGGCACTGATGACCCGCGGCGGGTTTAAGAGCTAAGCTGGAAACAGCATA
CRISPRisgRNA_1929	LINC00900	Gene Target	GCCGCGGTAATGACACTCGG	TATCCCTTGGAGAACCACCTTGTTGGCCGCGGTAATGACACTCGGGTTTAAGAGCTAAGCTGGAAACAGCATA
CRISPRisgRNA_1930	LINC00900	Gene Target	GCACTGTGCTTCTGATGACC	TATCCCTTGGAGAACCACCTTGTTGGCACTGTGCTTCTGATGACCGTTTAAGAGCTAAGCTGGAAACAGCATA
CRISPRisgRNA_1931	LINC00900	Gene Target	GGTTTGCTGAAGAGCAGGGC	TATCCCTTGGAGAACCACCTTGTTGGGTTTGCTGAAGAGCAGGGCGTTTAAGAGCTAAGCTGGAAACAGCATA
CRISPRisgRNA_1932	LINC00900	Gene Target	GGGCAGACGCCGCCTGGCAA	TATCCCTTGGAGAACCACCTTGTTGGGGCAGACGCCGCCTGGCAAGTTTAAGAGCTAAGCTGGAAACAGCATA
CRISPRisgRNA_1933	LINC00900	Gene Target	GGCGTTCTGAATTTCTAGAA	TATCCCTTGGAGAACCACCTTGTTGGGCGTTCTGAATTTCTAGAAGTTTAAGAGCTAAGCTGGAAACAGCATA
CRISPRisgRNA_1934	LINC00900	Gene Target	GCTGAATTTCTAGAAAGGGT	TATCCCTTGGAGAACCACCTTGTTGGCTGAATTTCTAGAAAGGGTGTTTAAGAGCTAAGCTGGAAACAGCATA
CRISPRisgRNA_1935	LINC00900	Gene Target	GTAGGGTCTCCGTTGCCAGG	TATCCCTTGGAGAACCACCTTGTTGGTAGGGTCTCCGTTGCCAGGGTTTAAGAGCTAAGCTGGAAACAGCATA
CRISPRisgRNA_1936	LINC00900	Gene Target	GTGCGGACCCCGCCGAGGGA	TATCCCTTGGAGAACCACCTTGTTGGTGCGGACCCCGCCGAGGGAGTTTAAGAGCTAAGCTGGAAACAGCATA
CRISPRisgRNA_1937	LINC00900	Gene Target	GTGCTGAGGGTCCTCACAGG	TATCCCTTGGAGAACCACCTTGTTGGTGCTGAGGGTCCTCACAGGGTTTAAGAGCTAAGCTGGAAACAGCATA
CRISPRisgRNA_1938	LINC00900	Gene Target	GGGGTAGGGTCTCCGTTGCC	TATCCCTTGGAGAACCACCTTGTTGGGGGTAGGGTCTCCGTTGCCGTTTAAGAGCTAAGCTGGAAACAGCATA
CRISPRisgRNA_1939	LINC00900	Gene Target	GACGCAGATCTTTCAGGCCG	TATCCCTTGGAGAACCACCTTGTTGGACGCAGATCTTTCAGGCCGGTTTAAGAGCTAAGCTGGAAACAGCATA
CRISPRisgRNA_1940	LINC00900	Gene Target	GCAGATCTTTCAGGCCGAgg	TATCCCTTGGAGAACCACCTTGTTGGCAGATCTTTCAGGCCGAggGTTTAAGAGCTAAGCTGGAAACAGCATA
CRISPRisgRNA_1941	AP000797.4	Gene Target	GGTTGGGTTCCAAGACAGAT	TATCCCTTGGAGAACCACCTTGTTGGGTTGGGTTCCAAGACAGATGTTTAAGAGCTAAGCTGGAAACAGCATA
CRISPRisgRNA_1942	AP000797.4	Gene Target	GAATCACATGGTGGACTCGT	TATCCCTTGGAGAACCACCTTGTTGGAATCACATGGTGGACTCGTGTTTAAGAGCTAAGCTGGAAACAGCATA
CRISPRisgRNA_1943	AP000797.4	Gene Target	GTGGAACACCATCAATCACA	TATCCCTTGGAGAACCACCTTGTTGGTGGAACACCATCAATCACAGTTTAAGAGCTAAGCTGGAAACAGCATA
CRISPRisgRNA_1944	AP000797.4	Gene Target	GGAGTCCACCATGTGATTGA	TATCCCTTGGAGAACCACCTTGTTGGGAGTCCACCATGTGATTGAGTTTAAGAGCTAAGCTGGAAACAGCATA
CRISPRisgRNA_1945	AP000797.4	Gene Target	GAACACCATCAATCACATGG	TATCCCTTGGAGAACCACCTTGTTGGAACACCATCAATCACATGGGTTTAAGAGCTAAGCTGGAAACAGCATA
CRISPRisgRNA_1946	AP000797.4	Gene Target	GCAGCCATAGCATCTGTTCA	TATCCCTTGGAGAACCACCTTGTTGGCAGCCATAGCATCTGTTCAGTTTAAGAGCTAAGCTGGAAACAGCATA
CRISPRisgRNA_1947	AP000797.4	Gene Target	GACACCATGAACAGATGCTA	TATCCCTTGGAGAACCACCTTGTTGGACACCATGAACAGATGCTAGTTTAAGAGCTAAGCTGGAAACAGCATA
CRISPRisgRNA_1948	AP000797.4	Gene Target	GTGATGGTGTTCCACTTGAT	TATCCCTTGGAGAACCACCTTGTTGGTGATGGTGTTCCACTTGATGTTTAAGAGCTAAGCTGGAAACAGCATA
CRISPRisgRNA_1949	AP000797.4	Gene Target	GTGTTCCACTTGATAGGGAA	TATCCCTTGGAGAACCACCTTGTTGGTGTTCCACTTGATAGGGAAGTTTAAGAGCTAAGCTGGAAACAGCATA
CRISPRisgRNA_1950	AP000797.4	Gene Target	GATGAAGGTTCCCATTCTCA	TATCCCTTGGAGAACCACCTTGTTGGATGAAGGTTCCCATTCTCAGTTTAAGAGCTAAGCTGGAAACAGCATA
CRISPRisgRNA_1951	RP11-728F11.3	Gene Target	GGAGGGGGTATTCAGACCTG	TATCCCTTGGAGAACCACCTTGTTGGGAGGGGGTATTCAGACCTGGTTTAAGAGCTAAGCTGGAAACAGCATA
CRISPRisgRNA_1952	RP11-728F11.3	Gene Target	GGCTCTTACTTCTCCTGGGG	TATCCCTTGGAGAACCACCTTGTTGGGCTCTTACTTCTCCTGGGGGTTTAAGAGCTAAGCTGGAAACAGCATA
CRISPRisgRNA_1953	RP11-728F11.3	Gene Target	GTTCTCCTGGGGTGGGCCAC	TATCCCTTGGAGAACCACCTTGTTGGTTCTCCTGGGGTGGGCCACGTTTAAGAGCTAAGCTGGAAACAGCATA
CRISPRisgRNA_1954	RP11-728F11.3	Gene Target	GCCAGTGCTCTTACTTCTCC	TATCCCTTGGAGAACCACCTTGTTGGCCAGTGCTCTTACTTCTCCGTTTAAGAGCTAAGCTGGAAACAGCATA
CRISPRisgRNA_1955	RP11-728F11.3	Gene Target	GATGCAGCAGCAAGGCAAAC	TATCCCTTGGAGAACCACCTTGTTGGATGCAGCAGCAAGGCAAACGTTTAAGAGCTAAGCTGGAAACAGCATA
CRISPRisgRNA_1956	RP11-728F11.3	Gene Target	GGTGGGGTGTCACAAGGACT	TATCCCTTGGAGAACCACCTTGTTGGGTGGGGTGTCACAAGGACTGTTTAAGAGCTAAGCTGGAAACAGCATA
CRISPRisgRNA_1957	RP11-728F11.3	Gene Target	GAATGTGGACTCATTGGTGT	TATCCCTTGGAGAACCACCTTGTTGGAATGTGGACTCATTGGTGTGTTTAAGAGCTAAGCTGGAAACAGCATA
CRISPRisgRNA_1958	RP11-728F11.3	Gene Target	GTGTAGGCCAAACCCTTAAA	TATCCCTTGGAGAACCACCTTGTTGGTGTAGGCCAAACCCTTAAAGTTTAAGAGCTAAGCTGGAAACAGCATA
CRISPRisgRNA_1959	RP11-728F11.3	Gene Target	GTGAATTCCATTTAAGGGTT	TATCCCTTGGAGAACCACCTTGTTGGTGAATTCCATTTAAGGGTTGTTTAAGAGCTAAGCTGGAAACAGCATA
CRISPRisgRNA_1960	RP11-728F11.3	Gene Target	GTGAGCTCTCCCTCGAGGGT	TATCCCTTGGAGAACCACCTTGTTGGTGAGCTCTCCCTCGAGGGTGTTTAAGAGCTAAGCTGGAAACAGCATA
CRISPRisgRNA_1961	RP11-728F11.3	Gene Target	Gtgccagttcaaggggtgtg	TATCCCTTGGAGAACCACCTTGTTGGtgccagttcaaggggtgtgGTTTAAGAGCTAAGCTGGAAACAGCATA
CRISPRisgRNA_1962	RP11-728F11.3	Gene Target	Gagggcttctgccagttcaa	TATCCCTTGGAGAACCACCTTGTTGGagggcttctgccagttcaaGTTTAAGAGCTAAGCTGGAAACAGCATA
CRISPRisgRNA_1963	RP11-728F11.3	Gene Target	Ggttcagtgttgtcatctgt	TATCCCTTGGAGAACCACCTTGTTGGgttcagtgttgtcatctgtGTTTAAGAGCTAAGCTGGAAACAGCATA
CRISPRisgRNA_1964	RP11-728F11.3	Gene Target	GACAGAGGAGGGAGACAGGC	TATCCCTTGGAGAACCACCTTGTTGGACAGAGGAGGGAGACAGGCGTTTAAGAGCTAAGCTGGAAACAGCATA
CRISPRisgRNA_1965	RP11-728F11.3	Gene Target	GAAGCAGCGGTCTCTGACGC	TATCCCTTGGAGAACCACCTTGTTGGAAGCAGCGGTCTCTGACGCGTTTAAGAGCTAAGCTGGAAACAGCATA
CRISPRisgRNA_1966	RP11-728F11.3	Gene Target	GGCCCAAGCGCTGGCAGTGA	TATCCCTTGGAGAACCACCTTGTTGGGCCCAAGCGCTGGCAGTGAGTTTAAGAGCTAAGCTGGAAACAGCATA
CRISPRisgRNA_1967	RP11-728F11.3	Gene Target	GAGGAGTTGGCGATGCCACC	TATCCCTTGGAGAACCACCTTGTTGGAGGAGTTGGCGATGCCACCGTTTAAGAGCTAAGCTGGAAACAGCATA
CRISPRisgRNA_1968	RP11-728F11.3	Gene Target	GATAAGCATGAGGTGGCACG	TATCCCTTGGAGAACCACCTTGTTGGATAAGCATGAGGTGGCACGGTTTAAGAGCTAAGCTGGAAACAGCATA
CRISPRisgRNA_1969	RP11-728F11.3	Gene Target	Gcttgcttttacaggcagac	TATCCCTTGGAGAACCACCTTGTTGGcttgcttttacaggcagacGTTTAAGAGCTAAGCTGGAAACAGCATA
CRISPRisgRNA_1970	RP11-728F11.3	Gene Target	GCTGCCAGCGCTTGGGCTGA	TATCCCTTGGAGAACCACCTTGTTGGCTGCCAGCGCTTGGGCTGAGTTTAAGAGCTAAGCTGGAAACAGCATA
CRISPRisgRNA_1971	RP11-158I9.5	Gene Target	GCAGTGGCTTAAGGGGTGCA	TATCCCTTGGAGAACCACCTTGTTGGCAGTGGCTTAAGGGGTGCAGTTTAAGAGCTAAGCTGGAAACAGCATA
CRISPRisgRNA_1972	RP11-158I9.5	Gene Target	GCCCTTAAGCCACTGAAGGC	TATCCCTTGGAGAACCACCTTGTTGGCCCTTAAGCCACTGAAGGCGTTTAAGAGCTAAGCTGGAAACAGCATA
CRISPRisgRNA_1973	RP11-158I9.5	Gene Target	GGCTGGAATGACAGATACCC	TATCCCTTGGAGAACCACCTTGTTGGGCTGGAATGACAGATACCCGTTTAAGAGCTAAGCTGGAAACAGCATA
CRISPRisgRNA_1974	RP11-158I9.5	Gene Target	GGGCCTCCTGAAGAAAGACG	TATCCCTTGGAGAACCACCTTGTTGGGGCCTCCTGAAGAAAGACGGTTTAAGAGCTAAGCTGGAAACAGCATA
CRISPRisgRNA_1975	RP11-158I9.5	Gene Target	GCTGAAGAAAGACGGGGTAA	TATCCCTTGGAGAACCACCTTGTTGGCTGAAGAAAGACGGGGTAAGTTTAAGAGCTAAGCTGGAAACAGCATA
CRISPRisgRNA_1976	RP11-158I9.5	Gene Target	GCGGCTGGGAATATCCACAC	TATCCCTTGGAGAACCACCTTGTTGGCGGCTGGGAATATCCACACGTTTAAGAGCTAAGCTGGAAACAGCATA
CRISPRisgRNA_1977	RP11-158I9.5	Gene Target	GGGCAAGCCAGAGTCTCAGA	TATCCCTTGGAGAACCACCTTGTTGGGGCAAGCCAGAGTCTCAGAGTTTAAGAGCTAAGCTGGAAACAGCATA
CRISPRisgRNA_1978	RP11-158I9.5	Gene Target	GAAGGCTGTGGGTGCGGCAA	TATCCCTTGGAGAACCACCTTGTTGGAAGGCTGTGGGTGCGGCAAGTTTAAGAGCTAAGCTGGAAACAGCATA
CRISPRisgRNA_1979	RP11-158I9.5	Gene Target	GCCGTGGGTAGAGATGAAAG	TATCCCTTGGAGAACCACCTTGTTGGCCGTGGGTAGAGATGAAAGGTTTAAGAGCTAAGCTGGAAACAGCATA
CRISPRisgRNA_1980	RP11-158I9.5	Gene Target	GGCACAGTACCTGCTTCTGA	TATCCCTTGGAGAACCACCTTGTTGGGCACAGTACCTGCTTCTGAGTTTAAGAGCTAAGCTGGAAACAGCATA
CRISPRisgRNA_1981	RP11-110I1.6	Gene Target	GGGCGTAGGTATGGTGGGTC	TATCCCTTGGAGAACCACCTTGTTGGGGCGTAGGTATGGTGGGTCGTTTAAGAGCTAAGCTGGAAACAGCATA
CRISPRisgRNA_1982	RP11-110I1.6	Gene Target	GGGCTCCCTAGGCGTAGGTA	TATCCCTTGGAGAACCACCTTGTTGGGGCTCCCTAGGCGTAGGTAGTTTAAGAGCTAAGCTGGAAACAGCATA
CRISPRisgRNA_1983	RP11-110I1.6	Gene Target	GTCCCTAGGCGTAGGTATGG	TATCCCTTGGAGAACCACCTTGTTGGTCCCTAGGCGTAGGTATGGGTTTAAGAGCTAAGCTGGAAACAGCATA
CRISPRisgRNA_1984	RP11-110I1.6	Gene Target	GGGACGGGCTCCCTAGGCGT	TATCCCTTGGAGAACCACCTTGTTGGGGACGGGCTCCCTAGGCGTGTTTAAGAGCTAAGCTGGAAACAGCATA
CRISPRisgRNA_1985	RP11-110I1.6	Gene Target	GCCCACCATACCTACGCCTA	TATCCCTTGGAGAACCACCTTGTTGGCCCACCATACCTACGCCTAGTTTAAGAGCTAAGCTGGAAACAGCATA
CRISPRisgRNA_1986	RP11-110I1.6	Gene Target	GAGACGGAATACTGGAGGAC	TATCCCTTGGAGAACCACCTTGTTGGAGACGGAATACTGGAGGACGTTTAAGAGCTAAGCTGGAAACAGCATA
CRISPRisgRNA_1987	RP11-110I1.6	Gene Target	GGCTACAGACGGAATACTGG	TATCCCTTGGAGAACCACCTTGTTGGGCTACAGACGGAATACTGGGTTTAAGAGCTAAGCTGGAAACAGCATA
CRISPRisgRNA_1988	RP11-110I1.6	Gene Target	GCCTGCTACAGACGGAATAC	TATCCCTTGGAGAACCACCTTGTTGGCCTGCTACAGACGGAATACGTTTAAGAGCTAAGCTGGAAACAGCATA
CRISPRisgRNA_1989	RP11-110I1.6	Gene Target	GCATCACTCTGCTAGGTTGG	TATCCCTTGGAGAACCACCTTGTTGGCATCACTCTGCTAGGTTGGGTTTAAGAGCTAAGCTGGAAACAGCATA
CRISPRisgRNA_1990	RP11-110I1.6	Gene Target	GCCCTAGCTCCTGCTACAGA	TATCCCTTGGAGAACCACCTTGTTGGCCCTAGCTCCTGCTACAGAGTTTAAGAGCTAAGCTGGAAACAGCATA
CRISPRisgRNA_1991	RP11-334E6.12	Gene Target	GGGGGCTAATGACTGCACAC	TATCCCTTGGAGAACCACCTTGTTGGGGGGCTAATGACTGCACACGTTTAAGAGCTAAGCTGGAAACAGCATA
CRISPRisgRNA_1992	RP11-334E6.12	Gene Target	GAGTAGCAACGCTACCCCAG	TATCCCTTGGAGAACCACCTTGTTGGAGTAGCAACGCTACCCCAGGTTTAAGAGCTAAGCTGGAAACAGCATA
CRISPRisgRNA_1993	RP11-334E6.12	Gene Target	GTGGGCAAATGTGTCTCGTT	TATCCCTTGGAGAACCACCTTGTTGGTGGGCAAATGTGTCTCGTTGTTTAAGAGCTAAGCTGGAAACAGCATA
CRISPRisgRNA_1994	RP11-334E6.12	Gene Target	GCCAGGTGAGTCAGCAGACA	TATCCCTTGGAGAACCACCTTGTTGGCCAGGTGAGTCAGCAGACAGTTTAAGAGCTAAGCTGGAAACAGCATA
CRISPRisgRNA_1995	RP11-334E6.12	Gene Target	GGTGCAGTCATTAGCCCCTG	TATCCCTTGGAGAACCACCTTGTTGGGTGCAGTCATTAGCCCCTGGTTTAAGAGCTAAGCTGGAAACAGCATA
CRISPRisgRNA_1996	RP11-334E6.12	Gene Target	GGGCACTGCTGGAGGAGCGA	TATCCCTTGGAGAACCACCTTGTTGGGGCACTGCTGGAGGAGCGAGTTTAAGAGCTAAGCTGGAAACAGCATA
CRISPRisgRNA_1997	RP11-334E6.12	Gene Target	GTGCTGGAGGAGCGAAGGCC	TATCCCTTGGAGAACCACCTTGTTGGTGCTGGAGGAGCGAAGGCCGTTTAAGAGCTAAGCTGGAAACAGCATA
CRISPRisgRNA_1998	RP11-334E6.12	Gene Target	GATGGGATGTTCGTTTATTT	TATCCCTTGGAGAACCACCTTGTTGGATGGGATGTTCGTTTATTTGTTTAAGAGCTAAGCTGGAAACAGCATA
CRISPRisgRNA_1999	RP11-334E6.12	Gene Target	GTGGAGACCCCAGCGAAGCG	TATCCCTTGGAGAACCACCTTGTTGGTGGAGACCCCAGCGAAGCGGTTTAAGAGCTAAGCTGGAAACAGCATA
[truncated: 9,815 more rows]
